# Supplementary material for: New hydrated phases of potassium orthovanadate: K3(VO4)(H2O)0.56 and K3(VO4)(H2O)4
Source: Acta Crystallogr E Crystallogr Commun. 2025 Oct 9;81(Pt 11):1008–13. doi: 10.1107/S2056989025008722 (PMC12589838; doi:10.1107/S2056989025008722)
Supplement: Supplementary file 1 [file e-81-01008-sup1.cif]

##############################################################################
#                                                                            #
# This CIF contains the data in a paper accepted for publication in          #
# Acta Crystallographica Section E. It conforms to the requirements of       #
# Notes for Authors for Acta Crystallographica Section E, and has been       #
# peer reviewed under the auspices of the IUCr Commission on Journals.       #
#                                                                            #
# Full details of the Crystallographic Information File format               #
# are given in the paper "The Crystallographic Information File (CIF):       #
# a New Standard Archive File for Crystallography" by S. R. Hall, F. H.      #
# Allen and I. D. Brown [Acta Cryst. (1991), A47, 655-685].                  #
#                                                                            #
# The current version of the core CIF dictionary is obtainable from          #
# ftp://ftp.iucr.org/pub/cif_core.dic.                                       #
#                                                                            #
# Software is freely available for graphical display of the structure(s)     #
# in this CIF. For information consult the CIF software page                 #
# http://www.iucr.org/resources/cif/software.                                #
#                                                                            #
# This file may be used for bona fide research purposes within the           #
# scientific community so long as proper attribution is given to the journal # 
# article from which it was obtained.                                        #
#                                                                            #
##############################################################################
data_K3VO4_0.56H2O
_audit_creation_method     'SHELXL-2019/3'
_chemical_name_systematic
;
Tripotassium orthovanadate 0.56-hydrate
;
_chemical_name_common     ?
_chemical_formula_moiety     'K3 (V O4), 0.56(H2 O)'
_chemical_formula_sum     'H1.12 K3 O4.56 V'
_chemical_formula_iupac     'K3 (V O4), 0.56H2 O'
_chemical_formula_weight     242.33
_chemical_melting_point     ?
_space_group_crystal_system     triclinic
_space_group_name_H-M_alt     'P -1'
_space_group_name_Hall     '-P 1'
loop_
    _space_group_symop_operation_xyz
    'x, y, z'
    '-x, -y, -z'
_cell_length_a     10.0469(4)
_cell_length_b     10.5183(4)
_cell_length_c     18.0052(7)
_cell_angle_alpha     88.069(3)
_cell_angle_beta     80.105(3)
_cell_angle_gamma     87.310(3)
_cell_volume     1871.72(13)
_cell_formula_units_Z     12
_cell_measurement_reflns_used     9324
_cell_measurement_theta_min     1.94
_cell_measurement_theta_max     37.13
_cell_measurement_temperature     100
_exptl_crystal_description     block
_exptl_crystal_colour     colorless
_exptl_crystal_size_max     0.100
_exptl_crystal_size_mid     0.077
_exptl_crystal_size_min     0.060
_exptl_crystal_density_diffrn     2.580
_exptl_crystal_density_meas     ?
_exptl_crystal_density_method     ?
_exptl_crystal_F_000     1411
_exptl_absorpt_coefficient_mu     3.525
_exptl_absorpt_correction_type     multi-scan
_exptl_absorpt_process_details
;
(<i>LANA</i>; Koziskova <i>et al.</i>, 2016)
;
_exptl_absorpt_correction_T_min     0.4832
_exptl_absorpt_correction_T_max     0.6956
_diffrn_ambient_temperature     100(2)
_diffrn_source     'Axo_Mo'
_diffrn_radiation_type     MoK\a
_diffrn_radiation_wavelength     0.71073
_diffrn_radiation_monochromator     'Graded multilayer mirror'
_diffrn_measurement_device_type     'Stoe STADIVARI CCD'
_diffrn_measurement_device     'Eulerian 4-circle diffractometer'
_diffrn_measurement_method     'rotation method, \w scans'
_diffrn_detector_area_resol_mean     ?
_diffrn_reflns_number     63248
_diffrn_reflns_av_R_equivalents     0.0184
_diffrn_reflns_av_unetI/netI     0.0220
_diffrn_reflns_theta_min     1.939
_diffrn_reflns_theta_max     36.852
_diffrn_reflns_theta_full     25.242
_diffrn_measured_fraction_theta_max     0.950
_diffrn_measured_fraction_theta_full     0.995
_diffrn_reflns_limit_h_min     -16
_diffrn_reflns_limit_h_max     16
_diffrn_reflns_limit_k_min     -17
_diffrn_reflns_limit_k_max     17
_diffrn_reflns_limit_l_min     -16
_diffrn_reflns_limit_l_max     30
_diffrn_radiation_probe     x-ray
_refine_special_details     ?
_reflns_number_total     17892
_reflns_number_gt     15189
_reflns_threshold_expression     'I > 2\s(I)'
_refine_ls_structure_factor_coef     Fsqd
_refine_ls_matrix_type     full
_refine_ls_R_factor_all     0.0306
_refine_ls_R_factor_gt     0.0223
_refine_ls_wR_factor_gt     0.0501
_refine_ls_wR_factor_ref     0.0517
_refine_ls_goodness_of_fit_ref     1.047
_refine_ls_restrained_S_all     1.047
_refine_ls_number_reflns     17892
_refine_ls_number_parameters     512
_refine_ls_number_restraints     8
_refine_ls_hydrogen_treatment     refxyz
_refine_ls_weighting_scheme     calc
_refine_ls_weighting_details
              'w=1/[\s^2^(Fo^2^)+(0.0225P)^2^+1.1555P] where P=(Fo^2^+2Fc^2^)/3'
_atom_sites_solution_hydrogens     difmap
_atom_sites_solution_primary     ?
_atom_sites_solution_secondary     ?
_refine_ls_shift/su_max     0.003
_refine_ls_shift/su_mean     0.000
_refine_diff_density_max     1.088
_refine_diff_density_min     -0.809
_refine_ls_extinction_method
;
SHELXL-2019/2 (Sheldrick, 2015b)
;
_refine_ls_extinction_coef     0.00067(6)
_refine_ls_extinction_expression
                                  'Fc^*^=kFc[1+0.001xFc^2^\l^3^/sin(2\q)]^-1/4^'
loop_
    _atom_type_symbol
    _atom_type_description
    _atom_type_scat_dispersion_real
    _atom_type_scat_dispersion_imag
    _atom_type_scat_source
    'H' 'H' 0.0000 0.0000
                         'International Tables Vol C Tables 4.2.6.8 and 6.1.1.4'
    'K' 'K' 0.2009 0.2494
                         'International Tables Vol C Tables 4.2.6.8 and 6.1.1.4'
    'O' 'O' 0.0106 0.0060
                         'International Tables Vol C Tables 4.2.6.8 and 6.1.1.4'
    'V' 'V' 0.3005 0.5294
                         'International Tables Vol C Tables 4.2.6.8 and 6.1.1.4'
_computing_data_collection
;
X-Area (Stoe, 2024)
;
_computing_cell_refinement
;
X-Area (Stoe, 2024)
;
_computing_data_reduction
;
X-Area (Stoe, 2024)
X-Area (Stoe, 2024)
;
_computing_structure_solution
;
<i>SHELXT</i>  (Sheldrick, 2015a)
;
_computing_structure_refinement
;
SHELXL (Sheldrick, 2015b)
;
_computing_molecular_graphics
;
Olex2 (Dolomanov <i>et al.</i>,  2009)
;
_computing_publication_material
;
publCIF (Westrip, 2010)
;
loop_
    _atom_site_type_symbol
    _atom_site_label
    _atom_site_fract_x
    _atom_site_fract_y
    _atom_site_fract_z
    _atom_site_U_iso_or_equiv
    _atom_site_adp_type
    _atom_site_calc_flag
    _atom_site_occupancy
    _atom_site_disorder_assembly
    _atom_site_disorder_group
    K K1 0.01783(3) 0.33326(2) 0.33489(2) 0.00932(4) Uani d 1 . .
    K K2 0.04852(3) 0.89596(2) 0.17576(2) 0.00930(4) Uani d 1 . .
    K K3 0.06118(3) 0.34346(2) 0.95852(2) 0.00893(4) Uani d 1 . .
    K K4 0.06837(3) 0.31528(2) 0.65399(2) 0.00989(4) Uani d 1 . .
    K K5 0.12150(3) 0.83909(3) 0.50250(2) 0.01029(4) Uani d 1 . .
    K K6 0.18672(3) 0.53136(3) 0.17919(2) 0.00973(4) Uani d 1 . .
    K K7A 0.24835(13) 0.00957(13) 0.00352(7) 0.01115(13) Uani d 0.563(3) . .
    K K7B 0.74403(18) 0.01681(16) 0.00937(9) 0.01115(13) Uani d 0.437(3) . .
    K K8A 0.30817(15) 0.49818(4) 0.49428(3) 0.01130(13) Uani d 0.876(6) . .
    K K8B 0.2732(8) 0.4969(4) 0.4897(2) 0.01130(13) Uani d 0.124(6) . .
    K K9 0.35781(3) 0.33471(3) 0.32875(2) 0.01144(4) Uani d 1 . .
    K K10 0.36917(3) 0.33895(2) 0.02560(2) 0.00962(4) Uani d 1 . .
    K K11 0.39265(3) 0.80190(2) 0.15916(2) 0.00894(4) Uani d 1 . .
    K K12 0.40854(2) 0.32186(2) 0.66400(2) 0.00818(4) Uani d 1 . .
    K K13 0.51514(3) 0.13962(2) 0.19047(2) 0.01109(4) Uani d 1 . .
    K K14 0.54237(2) 0.18059(2) 0.49050(2) 0.00897(4) Uani d 1 . .
    K K15 0.59620(3) 0.50620(3) 0.15454(2) 0.01262(5) Uani d 1 . .
    K K16 0.78518(3) 0.03395(3) 0.31345(2) 0.01292(5) Uani d 1 . .
    K K17 0.82048(3) 0.00467(3) 0.66315(2) 0.01266(5) Uani d 1 . .
    K K18 0.85116(3) 0.25997(3) 0.14544(2) 0.01443(5) Uani d 1 . .
    V V1 0.17418(2) 0.17735(2) 0.17086(2) 0.00616(3) Uani d 1 . .
    V V2 0.20618(2) 0.14475(2) 0.50860(2) 0.00595(3) Uani d 1 . .
    V V3 0.26565(2) 0.65611(2) 0.32724(2) 0.00688(3) Uani d 1 . .
    V V4 0.28688(2) 0.14080(2) 0.82116(2) 0.00627(3) Uani d 1 . .
    V V5 0.29031(2) 0.65775(2) 0.01222(2) 0.00556(3) Uani d 1 . .
    V V6 0.68189(2) 0.36156(2) 0.34316(2) 0.00560(3) Uani d 1 . .
    O O1 0.03406(9) 0.13933(9) 0.23589(5) 0.00960(15) Uani d 1 . .
    O O2 0.07814(9) 0.08714(8) 0.57553(5) 0.00887(14) Uani d 1 . .
    O O3 0.12407(10) 0.23043(11) 0.08805(5) 0.01605(19) Uani d 1 . .
    O O4 0.14053(11) 0.20567(11) 0.43246(6) 0.01673(19) Uani d 1 . .
    O O5 0.15995(10) 0.53431(10) 0.36297(7) 0.0193(2) Uani d 1 . .
    O O6 0.17472(10) 0.22698(9) 0.77403(6) 0.01394(17) Uani d 1 . .
    O O7 0.17609(9) 0.76434(9) 0.27866(5) 0.01050(15) Uani d 1 . .
    O O8 0.17947(10) 0.75897(9) 0.06733(5) 0.01334(17) Uani d 1 . .
    O O9 0.20855(9) 0.51489(9) 0.67413(5) 0.01044(15) Uani d 1 . .
    O O10 0.26217(10) 0.29139(9) 0.20476(6) 0.01507(18) Uani d 1 . .
    O O11 0.27710(9) 0.04236(9) 0.15371(5) 0.01109(16) Uani d 1 . .
    O O12 0.28840(9) 0.25781(9) 0.54736(5) 0.01082(15) Uani d 1 . .
    O O13 0.31874(10) 0.02185(9) 0.47711(5) 0.01296(17) Uani d 1 . .
    O O14 0.31936(10) 0.22288(9) 0.89597(5) 0.01200(16) Uani d 1 . .
    O O15 0.32375(9) 0.72408(9) 0.39995(5) 0.01040(15) Uani d 1 . .
    O O16 0.39678(10) 0.59306(9) 0.26442(5) 0.01181(16) Uani d 1 . .
    O O17 0.39817(9) 0.58756(9) 0.06739(5) 0.00939(15) Uani d 1 . .
    O O18 0.43298(9) 0.11124(9) 0.75845(5) 0.01063(15) Uani d 1 . .
    O O19 0.54149(9) 0.41051(9) 0.40539(5) 0.00973(15) Uani d 1 . .
    O O20 0.61897(10) 0.26140(10) 0.06323(5) 0.01310(17) Uani d 1 . .
    O O21 0.63935(9) 0.31389(9) 0.26044(5) 0.01005(15) Uani d 1 . .
    O O22 0.76371(9) 0.24116(8) 0.38580(5) 0.00936(15) Uani d 1 . .
    O O23 0.78257(10) 0.00252(9) 0.15021(5) 0.01166(16) Uani d 1 . .
    O O24 0.79881(9) 0.45625(9) 0.02093(5) 0.01120(16) Uani d 1 . .
    O O1W 0.09397(11) 0.46272(10) 0.81219(6) 0.01643(18) Uani d 1 . .
    H H1A 0.121(2) 0.3760(10) 0.8061(12) 0.025 Uiso d 1 . .
    H H1B 0.130(2) 0.494(2) 0.7640(7) 0.025 Uiso d 1 . .
    O O2W 0.4837(2) 0.0632(2) 0.03897(13) 0.0198(4) Uani d 0.5 . .
    H H2A 0.403(3) 0.057(4) 0.0766(19) 0.030 Uiso d 0.5 . .
    H H2B 0.532(4) 0.134(3) 0.052(2) 0.030 Uiso d 0.5 . .
    O O3W 0.9929(3) 0.0517(3) 0.04517(16) 0.0153(7) Uani d 0.360(4) . .
    H H3A 0.924(4) 0.041(6) 0.088(2) 0.023 Uiso d 0.360(4) . .
    H H3B 1.020(6) 0.136(2) 0.052(3) 0.023 Uiso d 0.360(4) . .
    O O4W 0.46051(12) 0.06246(10) 0.34209(6) 0.0185(2) Uani d 1 . .
    H H4A 0.489(2) -0.0103(14) 0.3143(11) 0.028 Uiso d 1 . .
    H H4B 0.415(2) 0.037(2) 0.3893(7) 0.028 Uiso d 1 . .
    O O5W 0.0297(3) 0.5553(3) 0.50806(17) 0.0403(7) Uani d 0.5 . .
loop_
    _atom_site_aniso_label
    _atom_site_aniso_U_11
    _atom_site_aniso_U_22
    _atom_site_aniso_U_33
    _atom_site_aniso_U_12
    _atom_site_aniso_U_13
    _atom_site_aniso_U_23
    K1 0.00710(9) 0.00880(10) 0.01241(10) -0.00068(7) -0.00272(8) 0.00052(8)
    K2 0.00841(10) 0.00872(10) 0.01068(10) -0.00143(8) -0.00065(8) -0.00214(8)
    K3 0.00752(9) 0.01010(10) 0.00941(10) -0.00116(8) -0.00196(7) -0.00004(8)
    K4 0.00733(9) 0.00974(10) 0.01259(10) -0.00094(8) -0.00096(8) -0.00327(8)
    K5 0.00783(10) 0.01439(11) 0.00890(10) 0.00208(8) -0.00278(8) -0.00064(8)
    K6 0.00969(10) 0.01077(10) 0.00846(9) -0.00096(8) -0.00094(8) 0.00105(8)
    K7A 0.01022(18) 0.0144(4) 0.0082(4) 0.0012(3) -0.0001(2) -0.0007(2)
    K7B 0.01022(18) 0.0144(4) 0.0082(4) 0.0012(3) -0.0001(2) -0.0007(2)
    K8A 0.0141(4) 0.01030(11) 0.00880(11) 0.00119(14) -0.00052(16) 0.00061(9)
    K8B 0.0141(4) 0.01030(11) 0.00880(11) 0.00119(14) -0.00052(16) 0.00061(9)
    K9 0.00786(10) 0.01038(10) 0.01675(11) 0.00051(8) -0.00381(8) -0.00255(9)
    K10 0.00761(9) 0.00866(10) 0.01207(10) -0.00121(8) -0.00003(8) 0.00013(8)
    K11 0.00809(9) 0.00880(10) 0.01051(10) 0.00021(7) -0.00311(8) -0.00171(8)
    K12 0.00688(9) 0.00944(10) 0.00844(9) 0.00004(7) -0.00205(7) -0.00036(8)
    K13 0.00863(10) 0.00860(10) 0.01484(11) -0.00033(8) 0.00105(8) 0.00124(8)
    K14 0.00704(9) 0.00937(10) 0.01003(10) -0.00048(7) -0.00028(7) 0.00089(8)
    K15 0.01482(11) 0.01375(11) 0.00844(10) 0.00432(9) -0.00089(8) -0.00062(8)
    K16 0.01581(12) 0.01274(11) 0.01095(10) -0.00134(9) -0.00362(9) -0.00312(9)
    K17 0.01672(12) 0.01077(11) 0.01148(10) -0.00246(9) -0.00455(9) -0.00109(8)
    K18 0.00799(10) 0.02549(14) 0.00998(10) -0.00288(9) -0.00207(8) 0.00314(10)
    V1 0.00538(7) 0.00640(7) 0.00680(7) -0.00039(6) -0.00147(6) 0.00070(6)
    V2 0.00643(7) 0.00583(7) 0.00596(7) -0.00062(6) -0.00201(6) 0.00011(6)
    V3 0.00621(7) 0.00603(7) 0.00906(8) 0.00048(6) -0.00314(6) -0.00152(6)
    V4 0.00577(7) 0.00642(8) 0.00685(7) -0.00039(6) -0.00172(6) -0.00009(6)
    V5 0.00534(7) 0.00629(7) 0.00512(7) -0.00094(6) -0.00084(6) -0.00036(6)
    V6 0.00537(7) 0.00565(7) 0.00559(7) 0.00000(6) -0.00048(6) 0.00004(6)
    O1 0.0090(4) 0.0111(4) 0.0081(3) -0.0009(3) 0.0004(3) 0.0003(3)
    O2 0.0082(3) 0.0095(4) 0.0089(3) -0.0014(3) -0.0011(3) 0.0006(3)
    O3 0.0085(4) 0.0283(5) 0.0109(4) -0.0010(4) -0.0022(3) 0.0089(4)
    O4 0.0156(4) 0.0224(5) 0.0143(4) -0.0074(4) -0.0087(3) 0.0096(4)
    O5 0.0117(4) 0.0085(4) 0.0391(6) -0.0026(3) -0.0087(4) 0.0025(4)
    O6 0.0103(4) 0.0131(4) 0.0195(4) -0.0015(3) -0.0067(3) 0.0063(3)
    O7 0.0091(4) 0.0107(4) 0.0120(4) 0.0021(3) -0.0032(3) 0.0002(3)
    O8 0.0111(4) 0.0138(4) 0.0147(4) 0.0011(3) -0.0004(3) -0.0070(3)
    O9 0.0093(4) 0.0079(4) 0.0140(4) -0.0020(3) -0.0013(3) -0.0002(3)
    O10 0.0135(4) 0.0093(4) 0.0245(5) -0.0013(3) -0.0082(4) -0.0032(3)
    O11 0.0085(4) 0.0088(4) 0.0159(4) 0.0008(3) -0.0017(3) -0.0024(3)
    O12 0.0078(4) 0.0112(4) 0.0140(4) -0.0015(3) -0.0023(3) -0.0043(3)
    O13 0.0144(4) 0.0089(4) 0.0133(4) 0.0014(3) 0.0038(3) -0.0014(3)
    O14 0.0120(4) 0.0139(4) 0.0102(4) -0.0016(3) -0.0012(3) -0.0047(3)
    O15 0.0090(4) 0.0141(4) 0.0083(3) -0.0004(3) -0.0015(3) -0.0033(3)
    O16 0.0115(4) 0.0138(4) 0.0108(4) 0.0050(3) -0.0042(3) -0.0055(3)
    O17 0.0086(4) 0.0120(4) 0.0079(3) -0.0006(3) -0.0026(3) 0.0014(3)
    O18 0.0096(4) 0.0122(4) 0.0094(4) 0.0008(3) 0.0000(3) -0.0018(3)
    O19 0.0079(3) 0.0117(4) 0.0089(3) 0.0015(3) 0.0003(3) -0.0018(3)
    O20 0.0101(4) 0.0165(4) 0.0123(4) -0.0030(3) -0.0017(3) 0.0072(3)
    O21 0.0100(4) 0.0129(4) 0.0076(3) -0.0016(3) -0.0019(3) -0.0013(3)
    O22 0.0090(4) 0.0089(4) 0.0100(4) 0.0008(3) -0.0018(3) 0.0019(3)
    O23 0.0131(4) 0.0097(4) 0.0131(4) -0.0041(3) -0.0044(3) 0.0018(3)
    O24 0.0100(4) 0.0103(4) 0.0145(4) -0.0022(3) -0.0042(3) -0.0026(3)
    O1W 0.0166(4) 0.0187(5) 0.0121(4) 0.0026(4) 0.0022(3) -0.0008(4)
    O2W 0.0156(9) 0.0235(11) 0.0206(10) -0.0013(8) -0.0029(8) -0.0062(8)
    O3W 0.0108(12) 0.0194(14) 0.0160(13) 0.0007(9) -0.0024(9) -0.0057(10)
    O4W 0.0264(5) 0.0132(4) 0.0130(4) -0.0034(4) 0.0062(4) -0.0022(3)
    O5W 0.0526(19) 0.0262(13) 0.0339(14) 0.0075(13) 0.0137(13) -0.0006(11)
_geom_special_details
;
 All esds (except the esd in the dihedral angle between two l.s. planes)
 are estimated using the full covariance matrix.  The cell esds are taken
 into account individually in the estimation of esds in distances, angles
 and torsion angles; correlations between esds in cell parameters are only
 used when they are defined by crystal symmetry.  An approximate (isotropic)
 treatment of cell esds is used for estimating esds involving l.s. planes.
;
loop_
    _geom_bond_atom_site_label_1
    _geom_bond_atom_site_label_2
    _geom_bond_site_symmetry_2
    _geom_bond_distance
    _geom_bond_publ_flag
    K1 O4 . 2.6147(10) ?
    K1 O5 . 2.7147(10) ?
    K1 O1 . 2.7347(9) ?
    K1 O9 2_566 2.7420(10) ?
    K1 O22 1_455 2.7686(9) ?
    K1 O5W 2_566 3.050(3) ?
    K1 O10 . 3.1147(11) ?
    K1 V6 1_455 3.3523(3) ?
    K1 K9 . 3.3993(4) ?
    K1 K5 2_566 3.5058(4) ?
    K1 V1 . 3.5170(4) ?
    K1 K6 . 3.6584(4) ?
    K2 O8 . 2.5976(10) ?
    K2 O6 2_566 2.6489(10) ?
    K2 O7 . 2.7329(9) ?
    K2 O11 1_565 2.7893(10) ?
    K2 O1 1_565 2.8007(10) ?
    K2 O3W 1_465 2.937(3) ?
    K2 O23 1_465 2.9519(10) ?
    K2 V1 1_565 3.2645(3) ?
    K2 V4 2_566 3.4006(3) ?
    K2 K11 . 3.5165(4) ?
    K2 K16 1_465 3.5890(4) ?
    K2 K17 2_666 3.5892(4) ?
    K3 O24 2_666 2.6578(9) ?
    K3 O3 1_556 2.7388(10) ?
    K3 O8 2_566 2.8086(10) ?
    K3 O1W . 2.8533(11) ?
    K3 O14 . 2.8963(10) ?
    K3 O24 1_456 2.8978(10) ?
    K3 V5 2_566 3.4803(3) ?
    K3 K10 1_556 3.5075(4) ?
    K3 V4 . 3.7117(4) ?
    K3 K3 2_567 3.7292(5) ?
    K3 K18 1_456 3.7529(4) ?
    K3 H1A . 2.72(2) ?
    K4 O9 . 2.6509(9) ?
    K4 O6 . 2.6908(10) ?
    K4 O7 2_566 2.7028(10) ?
    K4 O12 . 2.7263(10) ?
    K4 O5 2_566 2.7796(11) ?
    K4 O2 . 2.8147(9) ?
    K4 V2 . 3.2901(3) ?
    K4 V3 2_566 3.3150(3) ?
    K4 O1W . 3.3424(11) ?
    K4 K12 . 3.4572(4) ?
    K4 H1A . 2.97(2) ?
    K4 H1B . 2.94(2) ?
    K5 O22 2_666 2.5843(9) ?
    K5 O2 2_566 2.7106(9) ?
    K5 O4 2_566 2.7465(11) ?
    K5 O15 . 2.7626(9) ?
    K5 O13 1_565 2.7961(10) ?
    K5 O2 1_565 2.9417(9) ?
    K5 O5W . 3.159(3) ?
    K5 V2 2_566 3.3285(3) ?
    K5 K17 2_666 3.3314(4) ?
    K5 V2 1_565 3.3741(4) ?
    K5 K14 2_666 3.3974(4) ?
    K6 O10 . 2.6495(10) ?
    K6 O17 . 2.7353(9) ?
    K6 O1W 2_566 2.7955(11) ?
    K6 O16 . 2.9221(10) ?
    K6 O7 . 3.0708(10) ?
    K6 O8 . 3.0826(11) ?
    K6 V3 . 3.2430(3) ?
    K6 V5 . 3.2670(3) ?
    K6 O5 . 3.2746(13) ?
    K6 K11 . 3.5686(4) ?
    K6 K10 . 3.6592(4) ?
    K7A K7B 2_655 0.3646(12) ?
    K7A O3W 1_455 2.569(3) ?
    K7A O2W . 2.643(3) ?
    K7A O2W 2_655 2.749(3) ?
    K7A O11 . 2.8028(16) ?
    K7A O3W 2_655 2.824(3) ?
    K7A O23 2_655 2.8455(16) ?
    K7A O8 1_545 2.9053(17) ?
    K7A O3 . 2.9300(18) ?
    K7A O14 1_554 2.9454(16) ?
    K7A O20 2_655 3.2662(17) ?
    K7A V4 1_554 3.4847(13) ?
    K7A H2A . 2.28(4) ?
    K7B O2W . 2.605(3) ?
    K7B O23 . 2.6286(19) ?
    K7B O3W 2_755 2.728(3) ?
    K7B O3W . 2.731(3) ?
    K7B O2W 2_655 2.759(3) ?
    K7B O8 2_665 2.765(2) ?
    K7B O20 . 2.9298(18) ?
    K7B O14 2_656 3.026(2) ?
    K7B O11 2_655 3.0665(18) ?
    K7B O3 2_655 3.2834(18) ?
    K7B V4 2_656 3.3966(18) ?
    K7B H2B . 2.43(5) ?
    K7B H3A . 2.51(6) ?
    K7B H2A 2_655 2.48(4) ?
    K8A O12 . 2.6766(11) ?
    K8A O19 . 2.7411(13) ?
    K8A O19 2_666 2.7674(16) ?
    K8A O5W . 2.804(4) ?
    K8A O15 . 2.8682(11) ?
    K8A O5 . 3.0080(17) ?
    K8A O9 . 3.2290(10) ?
    K8A V6 2_666 3.3406(8) ?
    K8A K9 . 3.4411(6) ?
    K8A V3 . 3.4677(8) ?
    K8A K12 . 3.7811(9) ?
    K8A K14 2_666 3.7982(9) ?
    K8B O5W . 2.463(8) ?
    K8B O12 . 2.696(4) ?
    K8B O5 . 2.729(6) ?
    K8B O15 . 2.855(4) ?
    K8B O19 . 2.976(6) ?
    K8B O19 2_666 3.080(7) ?
    K8B O5W 2_566 3.110(9) ?
    K8B O9 . 3.282(4) ?
    K8B V3 . 3.332(4) ?
    K8B K9 . 3.374(4) ?
    K8B V6 2_666 3.508(5) ?
    K8B V2 . 3.789(4) ?
    K9 O10 . 2.6385(11) ?
    K9 O19 . 2.6519(10) ?
    K9 O5 . 2.8308(11) ?
    K9 O21 . 2.8855(10) ?
    K9 O16 . 2.9345(10) ?
    K9 O4 . 2.9666(10) ?
    K9 O4W . 3.0139(11) ?
    K9 V6 . 3.3361(3) ?
    K9 K13 . 3.4053(4) ?
    K10 O17 2_665 2.7573(9) ?
    K10 O17 . 2.7873(10) ?
    K10 O20 . 2.7890(10) ?
    K10 O14 1_554 2.7998(9) ?
    K10 O3 . 2.8029(10) ?
    K10 O24 2_665 2.8658(10) ?
    K10 O2W . 3.087(2) ?
    K10 O10 . 3.2499(11) ?
    K10 V5 2_665 3.3732(3) ?
    K10 V5 . 3.4193(3) ?
    K10 V1 . 3.4379(3) ?
    K10 H2B . 2.73(4) ?
    K11 O18 2_666 2.6906(10) ?
    K11 O11 1_565 2.7388(10) ?
    K11 O7 . 2.8167(10) ?
    K11 O17 . 2.8325(9) ?
    K11 O16 . 2.8560(10) ?
    K11 O14 2_666 2.8956(10) ?
    K11 O8 . 2.9803(10) ?
    K11 V4 2_666 3.3830(3) ?
    K11 V3 . 3.4180(4) ?
    K11 V5 . 3.4215(3) ?
    K12 O12 . 2.7139(9) ?
    K12 O16 2_666 2.7195(10) ?
    K12 O15 2_666 2.7649(9) ?
    K12 O18 . 2.7747(10) ?
    K12 O9 . 2.7765(10) ?
    K12 O6 . 2.9877(10) ?
    K12 O19 2_666 3.0687(10) ?
    K12 V3 2_666 3.3233(3) ?
    K12 V6 2_666 3.4143(3) ?
    K12 V4 . 3.4344(4) ?
    K12 K14 . 3.5294(4) ?
    K13 O20 . 2.6615(9) ?
    K13 O21 . 2.7231(9) ?
    K13 O4W . 2.7912(11) ?
    K13 O18 2_656 2.8199(10) ?
    K13 O11 . 2.8326(10) ?
    K13 O10 . 2.9148(10) ?
    K13 O2W . 2.942(2) ?
    K13 O23 . 2.9768(10) ?
    K13 V4 2_656 3.4711(4) ?
    K13 V1 . 3.5064(4) ?
    K13 K18 . 3.6122(4) ?
    K13 H2A . 2.69(4) ?
    K13 H2B . 2.47(4) ?
    K13 H4A . 2.67(2) ?
    K14 O13 2_656 2.5959(10) ?
    K14 O12 . 2.6799(9) ?
    K14 O22 . 2.7416(9) ?
    K14 O15 2_666 2.8066(9) ?
    K14 O19 . 2.8195(10) ?
    K14 O13 . 2.9085(10) ?
    K14 O4W . 3.2304(11) ?
    K14 V6 . 3.3553(3) ?
    K14 V2 . 3.3748(3) ?
    K14 H4B . 2.90(2) ?
    K15 O16 . 2.7112(10) ?
    K15 O21 . 2.8031(10) ?
    K15 O17 . 2.8241(9) ?
    K15 O24 . 2.9169(10) ?
    K15 O14 2_666 3.0747(10) ?
    K15 O20 . 3.0799(11) ?
    K15 O1W 2_666 3.3022(11) ?
    K15 V5 2_665 3.5038(4) ?
    K15 K18 . 3.5437(4) ?
    K16 O22 . 2.5582(10) ?
    K16 O2 2_656 2.8481(9) ?
    K16 O1 1_655 2.8961(9) ?
    K16 O23 . 2.9735(10) ?
    K16 O6 2_656 3.1851(11) ?
    K16 O18 2_656 3.1992(10) ?
    K16 O4W . 3.2150(12) ?
    K16 V4 2_656 3.2872(3) ?
    K16 O21 . 3.4079(10) ?
    K16 V6 . 3.5826(4) ?
    K16 V2 2_656 3.6715(4) ?
    K16 H4A . 3.03(2) ?
    K17 O7 2_666 2.6822(10) ?
    K17 O4 2_656 2.8205(12) ?
    K17 O1 2_656 2.8729(10) ?
    K17 O2 1_655 2.9425(9) ?
    K17 O4W 2_656 2.9598(12) ?
    K17 O13 2_656 3.1162(11) ?
    K17 O11 2_656 3.3020(10) ?
    K17 O15 2_666 3.3897(10) ?
    K17 V1 2_656 3.5014(4) ?
    K17 V2 2_656 3.5718(3) ?
    K18 O21 . 2.7547(9) ?
    K18 O3 1_655 2.7660(10) ?
    K18 O23 . 2.8203(10) ?
    K18 O1 1_655 2.8827(10) ?
    K18 O20 . 2.9690(10) ?
    K18 O3W . 3.030(3) ?
    K18 O24 . 3.0914(10) ?
    K18 O1W 2_666 3.1367(12) ?
    K18 V1 1_655 3.4229(4) ?
    K18 V5 2_665 3.4545(4) ?
    K18 H3A . 2.58(6) ?
    K18 H3B . 2.52(5) ?
    V1 O10 . 1.7109(10) ?
    V1 O11 . 1.7212(9) ?
    V1 O3 . 1.7216(10) ?
    V1 O1 . 1.7227(9) ?
    V2 O12 . 1.7116(9) ?
    V2 O4 . 1.7139(10) ?
    V2 O13 . 1.7214(9) ?
    V2 O2 . 1.7220(9) ?
    V3 O16 . 1.7062(9) ?
    V3 O15 . 1.7118(9) ?
    V3 O7 . 1.7258(9) ?
    V3 O5 . 1.7379(10) ?
    V4 O14 . 1.7094(9) ?
    V4 O18 . 1.7139(9) ?
    V4 O23 2_656 1.7169(9) ?
    V4 O6 . 1.7299(9) ?
    V5 O24 2_665 1.7112(9) ?
    V5 O8 . 1.7142(9) ?
    V5 O17 . 1.7180(9) ?
    V5 O20 2_665 1.7231(9) ?
    V6 O22 . 1.7096(9) ?
    V6 O19 . 1.7141(9) ?
    V6 O21 . 1.7151(9) ?
    V6 O9 2_666 1.7282(9) ?
    O1W H1A . 0.944(9) ?
    O1W H1B . 0.939(9) ?
    O2W H2A . 0.966(10) ?
    O2W H2B . 0.964(10) ?
    O3W H3A . 0.958(10) ?
    O3W H3B . 0.957(10) ?
    O4W H4A . 0.937(9) ?
    O4W H4B . 0.931(9) ?
    O5W O5W 2_566 1.393(6) ?
loop_
    _geom_angle_atom_site_label_1
    _geom_angle_atom_site_label_2
    _geom_angle_atom_site_label_3
    _geom_angle_site_symmetry_1
    _geom_angle_site_symmetry_3
    _geom_angle
    _geom_angle_publ_flag
    O4 K1 O5 . . 86.09(3) ?
    O4 K1 O1 . . 95.53(3) ?
    O5 K1 O1 . . 140.00(3) ?
    O4 K1 O9 . 2_566 141.56(3) ?
    O5 K1 O9 . 2_566 92.25(3) ?
    O1 K1 O9 . 2_566 109.49(3) ?
    O4 K1 O22 . 1_455 96.40(3) ?
    O5 K1 O22 . 1_455 137.00(3) ?
    O1 K1 O22 . 1_455 82.67(3) ?
    O9 K1 O22 2_566 1_455 60.05(3) ?
    O4 K1 O5W . 2_566 65.56(7) ?
    O5 K1 O5W . 2_566 60.07(7) ?
    O1 K1 O5W . 2_566 153.94(6) ?
    O9 K1 O5W 2_566 2_566 80.42(7) ?
    O22 K1 O5W 1_455 2_566 81.94(7) ?
    O4 K1 O10 . . 92.49(3) ?
    O5 K1 O10 . . 82.75(3) ?
    O1 K1 O10 . . 57.26(3) ?
    O9 K1 O10 2_566 . 125.44(3) ?
    O22 K1 O10 1_455 . 139.63(3) ?
    O5W K1 O10 2_566 . 136.73(7) ?
    O4 K1 V6 . 1_455 125.14(2) ?
    O5 K1 V6 . 1_455 120.88(2) ?
    O1 K1 V6 . 1_455 90.55(2) ?
    O9 K1 V6 2_566 1_455 30.928(19) ?
    O22 K1 V6 1_455 1_455 30.583(19) ?
    O5W K1 V6 2_566 1_455 86.81(7) ?
    O10 K1 V6 . 1_455 134.09(2) ?
    O4 K1 K9 . . 57.35(2) ?
    O5 K1 K9 . . 53.76(2) ?
    O1 K1 K9 . . 93.99(2) ?
    O9 K1 K9 2_566 . 143.89(2) ?
    O22 K1 K9 1_455 . 153.24(2) ?
    O5W K1 K9 2_566 . 90.39(7) ?
    O10 K1 K9 . . 47.540(19) ?
    V6 K1 K9 1_455 . 174.596(10) ?
    O4 K1 K5 . 2_566 50.81(2) ?
    O5 K1 K5 . 2_566 113.78(3) ?
    O1 K1 K5 . 2_566 97.25(2) ?
    O9 K1 K5 2_566 2_566 96.19(2) ?
    O22 K1 K5 1_455 2_566 46.848(19) ?
    O5W K1 K5 2_566 2_566 57.10(6) ?
    O10 K1 K5 . 2_566 135.43(2) ?
    V6 K1 K5 1_455 2_566 74.329(8) ?
    K9 K1 K5 . 2_566 107.939(10) ?
    O4 K1 V1 . . 98.50(3) ?
    O5 K1 V1 . . 111.49(3) ?
    O1 K1 V1 . . 28.653(19) ?
    O9 K1 V1 2_566 . 117.54(2) ?
    O22 K1 V1 1_455 . 110.53(2) ?
    O5W K1 V1 2_566 . 161.39(7) ?
    O10 K1 V1 . . 29.098(18) ?
    V6 K1 V1 1_455 . 111.038(9) ?
    K9 K1 V1 . . 72.240(8) ?
    K5 K1 V1 2_566 . 121.160(10) ?
    O4 K1 K6 . . 124.71(2) ?
    O5 K1 K6 . . 59.67(3) ?
    O1 K1 K6 . . 88.02(2) ?
    O9 K1 K6 2_566 . 85.92(2) ?
    O22 K1 K6 1_455 . 138.57(2) ?
    O5W K1 K6 2_566 . 117.23(6) ?
    O10 K1 K6 . . 45.175(19) ?
    V6 K1 K6 1_455 . 109.922(9) ?
    K9 K1 K6 . . 67.365(9) ?
    K5 K1 K6 2_566 . 173.278(10) ?
    V1 K1 K6 . . 62.802(8) ?
    O8 K2 O6 . 2_566 105.02(3) ?
    O8 K2 O7 . . 90.95(3) ?
    O6 K2 O7 2_566 . 89.84(3) ?
    O8 K2 O11 . 1_565 85.45(3) ?
    O6 K2 O11 2_566 1_565 168.05(3) ?
    O7 K2 O11 . 1_565 84.14(3) ?
    O8 K2 O1 . 1_565 142.26(3) ?
    O6 K2 O1 2_566 1_565 111.14(3) ?
    O7 K2 O1 . 1_565 99.47(3) ?
    O11 K2 O1 1_565 1_565 60.03(3) ?
    O8 K2 O3W . 1_465 80.21(6) ?
    O6 K2 O3W 2_566 1_465 106.09(6) ?
    O7 K2 O3W . 1_465 163.29(6) ?
    O11 K2 O3W 1_565 1_465 81.05(6) ?
    O1 K2 O3W 1_565 1_465 79.77(6) ?
    O8 K2 O23 . 1_465 115.01(3) ?
    O6 K2 O23 2_566 1_465 59.33(3) ?
    O7 K2 O23 . 1_465 143.06(3) ?
    O11 K2 O23 1_565 1_465 121.79(3) ?
    O1 K2 O23 1_565 1_465 76.39(3) ?
    O3W K2 O23 1_465 1_465 53.28(6) ?
    O8 K2 V1 . 1_565 110.49(2) ?
    O6 K2 V1 2_566 1_565 141.88(2) ?
    O7 K2 V1 . 1_565 102.79(2) ?
    O11 K2 V1 1_565 1_565 31.819(19) ?
    O1 K2 V1 1_565 1_565 31.846(18) ?
    O3W K2 V1 1_465 1_565 67.77(6) ?
    O23 K2 V1 1_465 1_565 92.55(2) ?
    O8 K2 V4 . 2_566 107.22(2) ?
    O6 K2 V4 2_566 2_566 30.09(2) ?
    O7 K2 V4 . 2_566 119.47(2) ?
    O11 K2 V4 1_565 2_566 152.08(2) ?
    O1 K2 V4 1_565 2_566 98.94(2) ?
    O3W K2 V4 1_465 2_566 76.92(6) ?
    O23 K2 V4 1_465 2_566 30.323(18) ?
    V1 K2 V4 1_565 2_566 121.650(10) ?
    O8 K2 K11 . . 55.94(2) ?
    O6 K2 K11 2_566 . 131.86(2) ?
    O7 K2 K11 . . 51.74(2) ?
    O11 K2 K11 1_565 . 49.87(2) ?
    O1 K2 K11 1_565 . 103.79(2) ?
    O3W K2 K11 1_465 . 111.96(5) ?
    O23 K2 K11 1_465 . 165.19(2) ?
    V1 K2 K11 1_565 . 81.278(9) ?
    V4 K2 K11 2_566 . 156.696(10) ?
    O8 K2 K16 . 1_465 162.92(2) ?
    O6 K2 K16 2_566 1_465 59.14(2) ?
    O7 K2 K16 . 1_465 95.09(2) ?
    O11 K2 K16 1_565 1_465 111.03(2) ?
    O1 K2 K16 1_565 1_465 52.142(19) ?
    O3W K2 K16 1_465 1_465 97.43(5) ?
    O23 K2 K16 1_465 1_465 53.00(2) ?
    V1 K2 K16 1_565 1_465 83.747(9) ?
    V4 K2 K16 2_566 1_465 56.030(7) ?
    K11 K2 K16 . 1_465 138.516(10) ?
    O8 K2 K17 . 2_666 125.82(2) ?
    O6 K2 K17 2_566 2_666 107.63(2) ?
    O7 K2 K17 . 2_666 47.88(2) ?
    O11 K2 K17 1_565 2_666 60.83(2) ?
    O1 K2 K17 1_565 2_666 51.65(2) ?
    O3W K2 K17 1_465 2_666 128.08(6) ?
    O23 K2 K17 1_465 2_666 118.67(2) ?
    V1 K2 K17 1_565 2_666 61.228(8) ?
    V4 K2 K17 2_566 2_666 122.571(9) ?
    K11 K2 K17 . 2_666 70.051(9) ?
    K16 K2 K17 1_465 2_666 68.808(8) ?
    O24 K3 O3 2_666 1_556 90.11(3) ?
    O24 K3 O8 2_666 2_566 150.03(3) ?
    O3 K3 O8 1_556 2_566 107.52(3) ?
    O24 K3 O1W 2_666 . 78.91(3) ?
    O3 K3 O1W 1_556 . 160.33(3) ?
    O8 K3 O1W 2_566 . 89.54(3) ?
    O24 K3 O14 2_666 . 86.05(3) ?
    O3 K3 O14 1_556 . 81.29(3) ?
    O8 K3 O14 2_566 . 119.83(3) ?
    O1W K3 O14 . . 81.71(3) ?
    O24 K3 O24 2_666 1_456 95.79(3) ?
    O3 K3 O24 1_556 1_456 98.40(3) ?
    O8 K3 O24 2_566 1_456 58.48(3) ?
    O1W K3 O24 . 1_456 98.89(3) ?
    O14 K3 O24 . 1_456 178.14(3) ?
    O24 K3 V5 2_666 2_566 124.28(2) ?
    O3 K3 V5 1_556 2_566 103.17(2) ?
    O8 K3 V5 2_566 2_566 29.219(19) ?
    O1W K3 V5 . 2_566 96.49(2) ?
    O14 K3 V5 . 2_566 148.91(2) ?
    O24 K3 V5 1_456 2_566 29.350(18) ?
    O24 K3 K10 2_666 1_556 53.26(2) ?
    O3 K3 K10 1_556 1_556 51.55(2) ?
    O8 K3 K10 2_566 1_556 155.11(2) ?
    O1W K3 K10 . 1_556 109.36(2) ?
    O14 K3 K10 . 1_556 50.759(19) ?
    O24 K3 K10 1_456 1_556 130.35(2) ?
    V5 K3 K10 2_566 1_556 151.605(10) ?
    O24 K3 V4 2_666 . 106.42(2) ?
    O3 K3 V4 1_556 . 98.02(2) ?
    O8 K3 V4 2_566 . 95.16(2) ?
    O1W K3 V4 . . 70.08(2) ?
    O14 K3 V4 . . 26.490(18) ?
    O24 K3 V4 1_456 . 152.23(2) ?
    V5 K3 V4 2_566 . 124.207(9) ?
    K10 K3 V4 1_556 . 77.178(8) ?
    O24 K3 K3 2_666 2_567 50.63(2) ?
    O3 K3 K3 1_556 2_567 96.60(3) ?
    O8 K3 K3 2_566 2_567 102.19(2) ?
    O1W K3 K3 . 2_567 89.03(2) ?
    O14 K3 K3 . 2_567 136.68(2) ?
    O24 K3 K3 1_456 2_567 45.158(19) ?
    V5 K3 K3 2_566 2_567 73.984(9) ?
    K10 K3 K3 1_556 2_567 94.404(10) ?
    V4 K3 K3 . 2_567 152.746(12) ?
    O24 K3 K18 2_666 1_456 107.10(2) ?
    O3 K3 K18 1_556 1_456 47.32(2) ?
    O8 K3 K18 2_566 1_456 71.47(2) ?
    O1W K3 K18 . 1_456 151.78(2) ?
    O14 K3 K18 . 1_456 125.64(2) ?
    O24 K3 K18 1_456 1_456 53.54(2) ?
    V5 K3 K18 2_566 1_456 56.906(7) ?
    K10 K3 K18 1_556 1_456 95.384(9) ?
    V4 K3 K18 . 1_456 130.675(10) ?
    K3 K3 K18 2_567 1_456 75.391(10) ?
    O24 K3 K2 2_666 2_566 149.69(2) ?
    O3 K3 K2 1_556 2_566 113.10(3) ?
    O8 K3 K2 2_566 2_566 42.12(2) ?
    O1W K3 K2 . 2_566 73.01(2) ?
    O14 K3 K2 . 2_566 78.94(2) ?
    O24 K3 K2 1_456 2_566 99.536(19) ?
    V5 K3 K2 2_566 2_566 70.976(7) ?
    K10 K3 K2 1_556 2_566 127.077(9) ?
    V4 K3 K2 . 2_566 53.237(7) ?
    K3 K3 K2 2_567 2_566 138.075(12) ?
    K18 K3 K2 1_456 2_566 103.045(9) ?
    O24 K3 H1A 2_666 . 91.5(4) ?
    O3 K3 H1A 1_556 . 148.8(3) ?
    O8 K3 H1A 2_566 . 85.7(5) ?
    O1W K3 H1A . . 19.3(2) ?
    O14 K3 H1A . . 67.7(4) ?
    O24 K3 H1A 1_456 . 112.4(4) ?
    V5 K3 H1A 2_566 . 101.6(5) ?
    K10 K3 H1A 1_556 . 106.7(5) ?
    V4 K3 H1A . . 51.8(3) ?
    K3 K3 H1A 2_567 . 108.3(2) ?
    K18 K3 H1A 1_456 . 157.0(5) ?
    K2 K3 H1A 2_566 . 58.5(4) ?
    O9 K4 O6 . . 81.02(3) ?
    O9 K4 O7 . 2_566 132.70(3) ?
    O6 K4 O7 . 2_566 89.60(3) ?
    O9 K4 O12 . . 83.20(3) ?
    O6 K4 O12 . . 96.80(3) ?
    O7 K4 O12 2_566 . 144.09(3) ?
    O9 K4 O5 . 2_566 92.80(3) ?
    O6 K4 O5 . 2_566 133.88(4) ?
    O7 K4 O5 2_566 2_566 61.62(3) ?
    O12 K4 O5 . 2_566 128.02(3) ?
    O9 K4 O2 . . 143.86(3) ?
    O6 K4 O2 . . 99.10(3) ?
    O7 K4 O2 2_566 . 83.31(3) ?
    O12 K4 O2 . . 60.80(3) ?
    O5 K4 O2 2_566 . 111.16(3) ?
    O9 K4 V2 . . 113.67(2) ?
    O6 K4 V2 . . 107.60(2) ?
    O7 K4 V2 2_566 . 113.37(2) ?
    O12 K4 V2 . . 31.304(19) ?
    O5 K4 V2 2_566 . 116.50(3) ?
    O2 K4 V2 . . 31.558(18) ?
    O9 K4 V3 . 2_566 119.91(2) ?
    O6 K4 V3 . 2_566 117.70(2) ?
    O7 K4 V3 2_566 2_566 31.272(19) ?
    O12 K4 V3 . 2_566 139.90(2) ?
    O5 K4 V3 2_566 2_566 31.61(2) ?
    O2 K4 V3 . 2_566 92.28(2) ?
    V2 K4 V3 . 2_566 112.797(9) ?
    O9 K4 O1W . . 49.92(3) ?
    O6 K4 O1W . . 50.68(3) ?
    O7 K4 O1W 2_566 . 88.93(3) ?
    O12 K4 O1W . . 122.12(3) ?
    O5 K4 O1W 2_566 . 90.95(3) ?
    O2 K4 O1W . . 148.96(3) ?
    V2 K4 O1W . . 150.28(2) ?
    V3 K4 O1W 2_566 . 96.51(2) ?
    O9 K4 K12 . . 52.06(2) ?
    O6 K4 K12 . . 56.51(2) ?
    O7 K4 K12 2_566 . 145.95(2) ?
    O12 K4 K12 . . 50.38(2) ?
    O5 K4 K12 2_566 . 144.06(2) ?
    O2 K4 K12 . . 97.76(2) ?
    V2 K4 K12 . . 78.121(8) ?
    V3 K4 K12 2_566 . 169.078(10) ?
    O1W K4 K12 . . 72.648(19) ?
    O9 K4 K1 . 2_566 46.78(2) ?
    O6 K4 K1 . 2_566 111.60(2) ?
    O7 K4 K1 2_566 2_566 96.99(2) ?
    O12 K4 K1 . 2_566 113.00(2) ?
    O5 K4 K1 2_566 2_566 46.08(2) ?
    O2 K4 K1 . 2_566 149.30(2) ?
    V2 K4 K1 . 2_566 129.926(10) ?
    V3 K4 K1 2_566 2_566 74.317(8) ?
    O1W K4 K1 . 2_566 61.43(2) ?
    K12 K4 K1 . 2_566 98.686(9) ?
    O9 K4 K2 . 2_566 117.43(2) ?
    O6 K4 K2 . 2_566 44.54(2) ?
    O7 K4 K2 2_566 2_566 46.32(2) ?
    O12 K4 K2 . 2_566 123.63(2) ?
    O5 K4 K2 2_566 2_566 104.15(3) ?
    O2 K4 K2 . 2_566 83.504(19) ?
    V2 K4 K2 . 2_566 110.947(9) ?
    V3 K4 K2 2_566 2_566 77.022(8) ?
    O1W K4 K2 . 2_566 69.70(2) ?
    K12 K4 K2 . 2_566 99.779(9) ?
    K1 K4 K2 2_566 2_566 118.727(9) ?
    O9 K4 H1A . . 58.9(4) ?
    O6 K4 H1A . . 34.9(2) ?
    O7 K4 H1A 2_566 . 87.9(4) ?
    O12 K4 H1A . . 116.8(4) ?
    O5 K4 H1A 2_566 . 104.3(3) ?
    O2 K4 H1A . . 133.3(2) ?
    V2 K4 H1A . . 139.1(3) ?
    V3 K4 H1A 2_566 . 103.3(4) ?
    O1W K4 H1A . . 15.8(2) ?
    K12 K4 H1A . . 66.6(4) ?
    K1 K4 H1A 2_566 . 77.2(2) ?
    K2 K4 H1A 2_566 . 58.6(3) ?
    O9 K4 H1B . . 34.6(2) ?
    O6 K4 H1B . . 60.2(4) ?
    O7 K4 H1B 2_566 . 101.9(3) ?
    O12 K4 H1B . . 112.0(3) ?
    O5 K4 H1B 2_566 . 89.6(4) ?
    O2 K4 H1B . . 158.2(4) ?
    V2 K4 H1B . . 143.0(4) ?
    V3 K4 H1B 2_566 . 103.1(4) ?
    O1W K4 H1B . . 15.5(2) ?
    K12 K4 H1B . . 66.1(4) ?
    K1 K4 H1B 2_566 . 51.8(4) ?
    K2 K4 H1B 2_566 . 85.0(2) ?
    H1A K4 H1B . . 28.0(4) ?
    O22 K5 O2 2_666 2_566 159.26(3) ?
    O22 K5 O4 2_666 2_566 97.67(3) ?
    O2 K5 O4 2_566 2_566 61.93(3) ?
    O22 K5 O15 2_666 . 91.51(3) ?
    O2 K5 O15 2_566 . 106.11(3) ?
    O4 K5 O15 2_566 . 137.70(3) ?
    O22 K5 O13 2_666 1_565 85.98(3) ?
    O2 K5 O13 2_566 1_565 108.25(3) ?
    O4 K5 O13 2_566 1_565 144.47(3) ?
    O15 K5 O13 . 1_565 77.08(3) ?
    O22 K5 O2 2_666 1_565 87.38(3) ?
    O2 K5 O2 2_566 1_565 87.47(3) ?
    O4 K5 O2 2_566 1_565 86.13(3) ?
    O15 K5 O2 . 1_565 135.68(3) ?
    O13 K5 O2 1_565 1_565 58.63(3) ?
    O22 K5 O5W 2_666 . 82.77(7) ?
    O2 K5 O5W 2_566 . 90.18(7) ?
    O4 K5 O5W 2_566 . 62.62(6) ?
    O15 K5 O5W . . 77.91(6) ?
    O13 K5 O5W 1_565 . 152.21(6) ?
    O2 K5 O5W 1_565 . 145.37(6) ?
    O22 K5 V2 2_666 2_566 128.57(2) ?
    O2 K5 V2 2_566 2_566 31.036(19) ?
    O4 K5 V2 2_566 2_566 30.92(2) ?
    O15 K5 V2 . 2_566 125.59(2) ?
    O13 K5 V2 1_565 2_566 131.87(2) ?
    O2 K5 V2 1_565 2_566 87.252(19) ?
    O5W K5 V2 . 2_566 73.65(6) ?
    O22 K5 K17 2_666 2_666 142.62(2) ?
    O2 K5 K17 2_566 2_666 57.18(2) ?
    O4 K5 K17 2_566 2_666 119.02(2) ?
    O15 K5 K17 . 2_666 66.84(2) ?
    O13 K5 K17 1_565 2_666 60.39(2) ?
    O2 K5 K17 1_565 2_666 88.155(19) ?
    O5W K5 K17 . 2_666 119.03(6) ?
    V2 K5 K17 2_566 2_666 88.209(9) ?
    O22 K5 V2 2_666 1_565 95.53(2) ?
    O2 K5 V2 2_566 1_565 90.19(2) ?
    O4 K5 V2 2_566 1_565 114.17(3) ?
    O15 K5 V2 . 1_565 105.82(2) ?
    O13 K5 V2 1_565 1_565 30.61(2) ?
    O2 K5 V2 1_565 1_565 30.677(18) ?
    O5W K5 V2 . 1_565 175.98(5) ?
    V2 K5 V2 2_566 1_565 104.853(9) ?
    K17 K5 V2 2_666 1_565 64.367(8) ?
    O22 K5 K14 2_666 2_666 52.44(2) ?
    O2 K5 K14 2_566 2_666 148.06(2) ?
    O4 K5 K14 2_566 2_666 150.01(2) ?
    O15 K5 K14 . 2_666 53.00(2) ?
    O13 K5 K14 1_565 2_666 48.37(2) ?
    O2 K5 K14 1_565 2_666 93.857(19) ?
    O5W K5 K14 . 2_666 105.81(6) ?
    V2 K5 K14 2_566 2_666 178.573(10) ?
    K17 K5 K14 2_666 2_666 90.929(10) ?
    V2 K5 K14 1_565 2_666 75.770(8) ?
    O22 K5 K1 2_666 2_566 51.40(2) ?
    O2 K5 K1 2_566 2_566 109.05(2) ?
    O4 K5 K1 2_566 2_566 47.55(2) ?
    O15 K5 K1 . 2_566 118.97(2) ?
    O13 K5 K1 1_565 2_566 132.06(2) ?
    O2 K5 K1 1_565 2_566 94.243(19) ?
    O5W K5 K1 . 2_566 54.17(5) ?
    V2 K5 K1 2_566 2_566 78.109(8) ?
    K17 K5 K1 2_666 2_566 165.962(11) ?
    V2 K5 K1 1_565 2_566 122.002(10) ?
    K14 K5 K1 2_666 2_566 102.686(9) ?
    O10 K6 O17 . . 97.56(3) ?
    O10 K6 O1W . 2_566 106.49(3) ?
    O17 K6 O1W . 2_566 133.96(3) ?
    O10 K6 O16 . . 84.90(3) ?
    O17 K6 O16 . . 77.59(3) ?
    O1W K6 O16 2_566 . 141.96(3) ?
    O10 K6 O7 . . 130.01(3) ?
    O17 K6 O7 . . 100.85(3) ?
    O1W K6 O7 2_566 . 92.99(3) ?
    O16 K6 O7 . . 55.05(2) ?
    O10 K6 O8 . . 148.88(3) ?
    O17 K6 O8 . . 56.62(3) ?
    O1W K6 O8 2_566 . 85.29(3) ?
    O16 K6 O8 . . 103.65(3) ?
    O7 K6 O8 . . 76.31(3) ?
    O10 K6 V3 . . 98.88(2) ?
    O17 K6 V3 . . 103.63(2) ?
    O1W K6 V3 2_566 . 110.47(2) ?
    O16 K6 V3 . . 31.589(18) ?
    O7 K6 V3 . . 31.575(17) ?
    O8 K6 V3 . . 103.79(2) ?
    O10 K6 V5 . . 117.97(3) ?
    O17 K6 V5 . . 31.715(19) ?
    O1W K6 V5 2_566 . 102.69(2) ?
    O16 K6 V5 . . 103.35(2) ?
    O7 K6 V5 . . 101.016(19) ?
    O8 K6 V5 . . 31.152(18) ?
    V3 K6 V5 . . 119.874(10) ?
    O10 K6 O5 . . 80.69(3) ?
    O17 K6 O5 . . 130.80(3) ?
    O1W K6 O5 2_566 . 92.10(3) ?
    O16 K6 O5 . . 53.23(3) ?
    O7 K6 O5 . . 52.43(2) ?
    O8 K6 O5 . . 128.50(3) ?
    V3 K6 O5 . . 30.924(18) ?
    V5 K6 O5 . . 150.66(2) ?
    O10 K6 K11 . . 127.32(2) ?
    O17 K6 K11 . . 51.35(2) ?
    O1W K6 K11 2_566 . 125.83(2) ?
    O16 K6 K11 . . 51.03(2) ?
    O7 K6 K11 . . 49.510(19) ?
    O8 K6 K11 . . 52.627(19) ?
    V3 K6 K11 . . 60.010(7) ?
    V5 K6 K11 . . 59.879(7) ?
    O5 K6 K11 . . 90.905(19) ?
    O10 K6 K1 . . 56.49(2) ?
    O17 K6 K1 . . 153.13(2) ?
    O1W K6 K1 2_566 . 67.26(2) ?
    O16 K6 K1 . . 91.96(2) ?
    O7 K6 K1 . . 92.840(19) ?
    O8 K6 K1 . . 150.09(2) ?
    V3 K6 K1 . . 76.581(8) ?
    V5 K6 K1 . . 163.454(10) ?
    O5 K6 K1 . . 45.689(18) ?
    K11 K6 K1 . . 136.589(10) ?
    O10 K6 K10 . . 59.48(2) ?
    O17 K6 K10 . . 49.11(2) ?
    O1W K6 K10 2_566 . 113.50(2) ?
    O16 K6 K10 . . 103.62(2) ?
    O7 K6 K10 . . 148.91(2) ?
    O8 K6 K10 . . 89.401(19) ?
    V3 K6 K10 . . 134.907(10) ?
    V5 K6 K10 . . 58.840(7) ?
    O5 K6 K10 . . 136.81(2) ?
    K11 K6 K10 . . 99.960(9) ?
    K1 K6 K10 . . 111.801(10) ?
    K7B K7A O3W 2_655 1_455 112.4(5) ?
    K7B K7A O2W 2_655 . 105.0(5) ?
    O3W K7A O2W 1_455 . 141.48(10) ?
    K7B K7A O2W 2_655 2_655 63.1(5) ?
    O3W K7A O2W 1_455 2_655 173.76(10) ?
    O2W K7A O2W . 2_655 42.16(9) ?
    K7B K7A O11 2_655 . 133.8(5) ?
    O3W K7A O11 1_455 . 87.63(8) ?
    O2W K7A O11 . . 58.79(6) ?
    O2W K7A O11 2_655 . 92.88(6) ?
    K7B K7A O3W 2_655 2_655 71.6(5) ?
    O3W K7A O3W 1_455 2_655 42.47(11) ?
    O2W K7A O3W . 2_655 175.78(9) ?
    O2W K7A O3W 2_655 2_655 134.12(9) ?
    O11 K7A O3W . 2_655 125.35(8) ?
    K7B K7A O23 2_655 2_655 50.5(5) ?
    O3W K7A O23 1_455 2_655 91.49(8) ?
    O2W K7A O23 . 2_655 120.43(7) ?
    O2W K7A O23 2_655 2_655 88.48(6) ?
    O11 K7A O23 . 2_655 175.50(6) ?
    O3W K7A O23 2_655 2_655 55.52(7) ?
    K7B K7A O8 2_655 1_545 64.0(5) ?
    O3W K7A O8 1_455 1_545 81.30(8) ?
    O2W K7A O8 . 1_545 107.78(7) ?
    O2W K7A O8 2_655 1_545 92.67(7) ?
    O11 K7A O8 . 1_545 79.67(4) ?
    O3W K7A O8 2_655 1_545 73.23(7) ?
    O23 K7A O8 2_655 1_545 104.56(5) ?
    K7B K7A O3 2_655 . 164.9(5) ?
    O3W K7A O3 1_455 . 55.00(7) ?
    O2W K7A O3 . . 89.15(7) ?
    O2W K7A O3 2_655 . 130.17(7) ?
    O11 K7A O3 . . 58.49(4) ?
    O3W K7A O3 2_655 . 94.00(7) ?
    O23 K7A O3 2_655 . 117.56(5) ?
    O8 K7A O3 1_545 . 117.30(5) ?
    K7B K7A O14 2_655 1_554 99.3(5) ?
    O3W K7A O14 1_455 1_554 101.99(8) ?
    O2W K7A O14 . 1_554 80.48(7) ?
    O2W K7A O14 2_655 1_554 83.30(6) ?
    O11 K7A O14 . 1_554 117.38(5) ?
    O3W K7A O14 2_655 1_554 97.45(7) ?
    O23 K7A O14 2_655 1_554 58.50(4) ?
    O8 K7A O14 1_545 1_554 162.56(6) ?
    O3 K7A O14 . 1_554 77.37(4) ?
    K7B K7A O20 2_655 2_655 21.4(4) ?
    O3W K7A O20 1_455 2_655 123.26(8) ?
    O2W K7A O20 . 2_655 89.54(6) ?
    O2W K7A O20 2_655 2_655 50.97(5) ?
    O11 K7A O20 . 2_655 113.01(5) ?
    O3W K7A O20 2_655 2_655 87.81(7) ?
    O23 K7A O20 2_655 2_655 71.10(4) ?
    O8 K7A O20 1_545 2_655 54.29(3) ?
    O3 K7A O20 . 2_655 170.40(5) ?
    O14 K7A O20 1_554 2_655 111.77(5) ?
    K7B K7A V4 2_655 1_554 73.1(5) ?
    O3W K7A V4 1_455 1_554 99.77(8) ?
    O2W K7A V4 . 1_554 99.77(6) ?
    O2W K7A V4 2_655 1_554 83.19(6) ?
    O11 K7A V4 . 1_554 146.68(5) ?
    O3W K7A V4 2_655 1_554 76.95(7) ?
    O23 K7A V4 2_655 1_554 29.31(2) ?
    O8 K7A V4 1_545 1_554 133.43(5) ?
    O3 K7A V4 . 1_554 99.54(4) ?
    O14 K7A V4 1_554 1_554 29.33(2) ?
    O20 K7A V4 2_655 1_554 90.05(4) ?
    K7B K7A H2A 2_655 . 119.1(10) ?
    O3W K7A H2A 1_455 . 122.5(5) ?
    O2W K7A H2A . . 21.0(3) ?
    O2W K7A H2A 2_655 . 59.8(6) ?
    O11 K7A H2A . . 37.8(3) ?
    O3W K7A H2A 2_655 . 163.1(3) ?
    O23 K7A H2A 2_655 . 141.2(4) ?
    O8 K7A H2A 1_545 . 99.0(10) ?
    O3 K7A H2A . . 76.0(9) ?
    O14 K7A H2A 1_554 . 93.6(9) ?
    O20 K7A H2A 2_655 . 99.9(10) ?
    V4 K7A H2A 1_554 . 117.7(7) ?
    K7A K7B O2W 2_655 . 109.8(5) ?
    K7A K7B O23 2_655 . 123.4(5) ?
    O2W K7B O23 . . 96.48(7) ?
    K7A K7B O3W 2_655 2_755 60.5(5) ?
    O2W K7B O3W . 2_755 169.39(10) ?
    O23 K7B O3W . 2_755 92.88(8) ?
    K7A K7B O3W 2_655 . 101.1(5) ?
    O2W K7B O3W . . 148.27(10) ?
    O23 K7B O3W . . 59.00(7) ?
    O3W K7B O3W 2_755 . 42.25(11) ?
    K7A K7B O2W 2_655 2_655 67.7(5) ?
    O2W K7B O2W . 2_655 42.33(9) ?
    O23 K7B O2W . 2_655 124.30(9) ?
    O3W K7B O2W 2_755 2_655 127.40(9) ?
    O3W K7B O2W . 2_655 168.50(10) ?
    K7A K7B O8 2_655 2_665 109.2(5) ?
    O2W K7B O8 . 2_665 99.24(8) ?
    O23 K7B O8 . 2_665 114.99(6) ?
    O3W K7B O8 2_755 2_665 81.20(8) ?
    O3W K7B O8 . 2_665 76.90(8) ?
    O2W K7B O8 2_655 2_665 108.55(8) ?
    K7A K7B O20 2_655 . 156.0(5) ?
    O2W K7B O20 . . 56.37(6) ?
    O23 K7B O20 . . 79.72(5) ?
    O3W K7B O20 2_755 . 130.77(9) ?
    O3W K7B O20 . . 96.81(8) ?
    O2W K7B O20 2_655 . 94.67(7) ?
    O8 K7B O20 2_665 . 59.60(4) ?
    K7A K7B O14 2_655 2_656 73.9(5) ?
    O2W K7B O14 . 2_656 84.19(8) ?
    O23 K7B O14 . 2_656 59.60(4) ?
    O3W K7B O14 2_755 2_656 96.32(8) ?
    O3W K7B O14 . 2_656 97.62(9) ?
    O2W K7B O14 2_655 2_656 77.25(7) ?
    O8 K7B O14 2_665 2_656 174.07(7) ?
    O20 K7B O14 . 2_656 119.53(6) ?
    K7A K7B O11 2_655 2_655 41.3(4) ?
    O2W K7B O11 . 2_655 90.01(7) ?
    O23 K7B O11 . 2_655 164.58(7) ?
    O3W K7B O11 2_755 2_655 79.71(7) ?
    O3W K7B O11 . 2_655 119.03(8) ?
    O2W K7B O11 2_655 2_655 54.38(6) ?
    O8 K7B O11 2_665 2_655 77.49(5) ?
    O20 K7B O11 . 2_655 115.36(6) ?
    O14 K7B O11 2_656 2_655 107.46(5) ?
    K7A K7B O3 2_655 2_655 13.5(4) ?
    O2W K7B O3 . 2_655 121.64(8) ?
    O23 K7B O3 . 2_655 112.86(6) ?
    O3W K7B O3 2_755 2_655 49.33(7) ?
    O3W K7B O3 . 2_655 88.32(8) ?
    O2W K7B O3 2_655 2_655 80.29(6) ?
    O8 K7B O3 2_665 2_655 110.67(6) ?
    O20 K7B O3 . 2_655 167.20(7) ?
    O14 K7B O3 2_656 2_655 71.06(4) ?
    O11 K7B O3 2_655 2_655 52.25(3) ?
    K7A K7B V4 2_655 2_656 101.0(5) ?
    O2W K7B V4 . 2_656 87.11(7) ?
    O23 K7B V4 . 2_656 29.78(3) ?
    O3W K7B V4 2_755 2_656 98.68(8) ?
    O3W K7B V4 . 2_656 79.68(8) ?
    O2W K7B V4 2_655 2_656 99.52(7) ?
    O8 K7B V4 2_665 2_656 144.65(6) ?
    O20 K7B V4 . 2_656 97.83(5) ?
    O14 K7B V4 2_656 2_656 30.17(2) ?
    O11 K7B V4 2_655 2_656 137.59(6) ?
    O3 K7B V4 2_655 2_656 94.62(5) ?
    K7A K7B H2B 2_655 . 130.3(7) ?
    O2W K7B H2B . . 21.7(2) ?
    O23 K7B H2B . . 88.2(10) ?
    O3W K7B H2B 2_755 . 164.9(5) ?
    O3W K7B H2B . . 128.6(4) ?
    O2W K7B H2B 2_655 . 62.7(4) ?
    O8 K7B H2B 2_665 . 84.7(8) ?
    O20 K7B H2B . . 34.8(3) ?
    O14 K7B H2B 2_656 . 97.2(9) ?
    O11 K7B H2B 2_655 . 102.5(9) ?
    O3 K7B H2B 2_655 . 142.9(4) ?
    V4 K7B H2B 2_656 . 89.7(10) ?
    K7A K7B H3A 2_655 . 112.7(13) ?
    O2W K7B H3A . . 130.9(7) ?
    O23 K7B H3A . . 38.6(3) ?
    O3W K7B H3A 2_755 . 59.6(7) ?
    O3W K7B H3A . . 20.5(2) ?
    O2W K7B H3A 2_655 . 161.2(8) ?
    O8 K7B H3A 2_665 . 89.3(11) ?
    O20 K7B H3A . . 89.3(13) ?
    O14 K7B H3A 2_656 . 84.8(11) ?
    O11 K7B H3A 2_655 . 138.8(5) ?
    O3 K7B H3A 2_655 . 99.2(12) ?
    V4 K7B H3A 2_656 . 61.7(7) ?
    H2B K7B H3A . . 115.0(12) ?
    K7A K7B H2A 2_655 2_655 53.6(10) ?
    O2W K7B H2A . 2_655 59.9(5) ?
    O23 K7B H2A . 2_655 142.7(6) ?
    O3W K7B H2A 2_755 2_655 109.5(5) ?
    O3W K7B H2A . 2_655 151.5(5) ?
    O2W K7B H2A 2_655 2_655 20.4(3) ?
    O8 K7B H2A 2_665 2_655 98.1(9) ?
    O20 K7B H2A . 2_655 104.7(10) ?
    O14 K7B H2A 2_656 2_655 87.8(9) ?
    O11 K7B H2A 2_655 2_655 34.1(3) ?
    O3 K7B H2A 2_655 2_655 67.0(9) ?
    V4 K7B H2A 2_656 2_655 114.8(8) ?
    H2B K7B H2A . 2_655 77.8(9) ?
    H3A K7B H2A . 2_655 165.9(16) ?
    O12 K8A O19 . . 85.21(3) ?
    O12 K8A O19 . 2_666 98.75(4) ?
    O19 K8A O19 . 2_666 89.94(5) ?
    O12 K8A O5W . . 96.65(7) ?
    O19 K8A O5W . . 147.64(8) ?
    O19 K8A O5W 2_666 . 121.40(7) ?
    O12 K8A O15 . . 164.49(4) ?
    O19 K8A O15 . . 87.48(3) ?
    O19 K8A O15 2_666 . 94.89(4) ?
    O5W K8A O15 . . 82.36(7) ?
    O12 K8A O5 . . 109.61(5) ?
    O19 K8A O5 . . 93.06(3) ?
    O19 K8A O5 2_666 . 151.64(3) ?
    O5W K8A O5 . . 55.77(7) ?
    O15 K8A O5 . . 57.13(3) ?
    O12 K8A O9 . . 73.73(3) ?
    O19 K8A O9 . . 134.09(5) ?
    O19 K8A O9 2_666 . 55.05(3) ?
    O5W K8A O9 . . 76.42(7) ?
    O15 K8A O9 . . 120.64(3) ?
    O5 K8A O9 . . 132.19(5) ?
    O12 K8A V6 . 2_666 98.12(3) ?
    O19 K8A V6 . 2_666 120.68(6) ?
    O19 K8A V6 2_666 2_666 30.81(2) ?
    O5W K8A V6 . 2_666 91.15(7) ?
    O15 K8A V6 . 2_666 97.37(2) ?
    O5 K8A V6 . 2_666 138.10(4) ?
    O9 K8A V6 . 2_666 30.443(17) ?
    O12 K8A K9 . . 79.12(2) ?
    O19 K8A K9 . . 49.22(2) ?
    O19 K8A K9 2_666 . 139.13(5) ?
    O5W K8A K9 . . 99.24(7) ?
    O15 K8A K9 . . 85.75(2) ?
    O5 K8A K9 . . 51.54(3) ?
    O9 K8A K9 . . 151.69(3) ?
    V6 K8A K9 2_666 . 169.48(5) ?
    O12 K8A V3 . . 135.43(4) ?
    O19 K8A V3 . . 81.58(2) ?
    O19 K8A V3 2_666 . 123.48(3) ?
    O5W K8A V3 . . 74.51(7) ?
    O15 K8A V3 . . 29.45(2) ?
    O5 K8A V3 . . 30.08(2) ?
    O9 K8A V3 . . 140.64(3) ?
    V6 K8A V3 2_666 . 125.147(14) ?
    K9 K8A V3 . . 60.170(13) ?
    O12 K8A K12 . . 45.86(2) ?
    O19 K8A K12 . . 90.59(4) ?
    O19 K8A K12 2_666 . 53.19(3) ?
    O5W K8A K12 . . 113.84(6) ?
    O15 K8A K12 . . 148.04(5) ?
    O5 K8A K12 . . 154.77(4) ?
    O9 K8A K12 . . 45.83(2) ?
    V6 K8A K12 2_666 . 56.892(15) ?
    K9 K8A K12 . . 116.405(18) ?
    V3 K8A K12 . . 171.65(4) ?
    O12 K8A K14 . 2_666 146.38(5) ?
    O19 K8A K14 . 2_666 91.21(4) ?
    O19 K8A K14 2_666 2_666 47.75(2) ?
    O5W K8A K14 . 2_666 103.79(6) ?
    O15 K8A K14 . 2_666 47.30(2) ?
    O5 K8A K14 . 2_666 103.96(2) ?
    O9 K8A K14 . 2_666 85.37(2) ?
    V6 K8A K14 2_666 2_666 55.626(14) ?
    K9 K8A K14 . 2_666 122.488(18) ?
    V3 K8A K14 . 2_666 76.508(10) ?
    K12 K8A K14 . 2_666 100.91(3) ?
    O5W K8B O12 . . 105.0(2) ?
    O5W K8B O5 . . 63.07(19) ?
    O12 K8B O5 . . 118.0(2) ?
    O5W K8B O15 . . 88.93(18) ?
    O12 K8B O15 . . 163.6(2) ?
    O5 K8B O15 . . 60.44(10) ?
    O5W K8B O19 . . 156.5(2) ?
    O12 K8B O19 . . 80.42(14) ?
    O5 K8B O19 . . 94.04(11) ?
    O15 K8B O19 . . 83.38(13) ?
    O5W K8B O19 . 2_666 122.09(16) ?
    O12 K8B O19 . 2_666 91.11(18) ?
    O5 K8B O19 . 2_666 149.11(17) ?
    O15 K8B O19 . 2_666 88.70(16) ?
    O19 K8B O19 . 2_666 80.0(2) ?
    O5W K8B O5W . 2_566 25.75(14) ?
    O12 K8B O5W . 2_566 84.88(17) ?
    O5 K8B O5W . 2_566 59.13(17) ?
    O15 K8B O5W . 2_566 105.7(2) ?
    O19 K8B O5W . 2_566 137.88(18) ?
    O19 K8B O5W 2_666 2_566 139.83(15) ?
    O5W K8B O9 . . 80.03(14) ?
    O12 K8B O9 . . 72.60(10) ?
    O5 K8B O9 . . 143.0(2) ?
    O15 K8B O9 . . 119.30(14) ?
    O19 K8B O9 . . 123.0(2) ?
    O19 K8B O9 2_666 . 52.12(9) ?
    O5W K8B O9 2_566 . 88.92(14) ?
    O5W K8B V3 . . 81.34(18) ?
    O12 K8B V3 . . 141.42(16) ?
    O5 K8B V3 . . 31.36(5) ?
    O15 K8B V3 . . 30.92(5) ?
    O19 K8B V3 . . 80.72(10) ?
    O19 K8B V3 2_666 . 118.16(16) ?
    O5W K8B V3 2_566 . 87.01(18) ?
    O9 K8B V3 . . 144.91(13) ?
    O5W K8B K9 . . 108.8(2) ?
    O12 K8B K9 . . 80.11(10) ?
    O5 K8B K9 . . 54.03(8) ?
    O15 K8B K9 . . 87.24(10) ?
    O19 K8B K9 . . 48.88(6) ?
    O19 K8B K9 2_666 . 128.8(2) ?
    O5W K8B K9 2_566 . 89.85(17) ?
    O9 K8B K9 . . 152.69(13) ?
    V3 K8B K9 . . 62.19(7) ?
    O5W K8B V6 . 2_666 93.41(14) ?
    O12 K8B V6 . 2_666 93.86(14) ?
    O5 K8B V6 . 2_666 143.61(16) ?
    O15 K8B V6 . 2_666 93.96(13) ?
    O19 K8B V6 . 2_666 109.2(2) ?
    O19 K8B V6 2_666 2_666 29.25(5) ?
    O5W K8B V6 2_566 2_666 111.05(14) ?
    O9 K8B V6 . 2_666 29.25(4) ?
    V3 K8B V6 . 2_666 124.12(12) ?
    K9 K8B V6 . 2_666 157.8(3) ?
    O5W K8B V2 . . 92.00(19) ?
    O12 K8B V2 . . 23.77(6) ?
    O5 K8B V2 . . 94.41(16) ?
    O15 K8B V2 . . 150.98(16) ?
    O19 K8B V2 . . 84.36(10) ?
    O19 K8B V2 2_666 . 114.86(15) ?
    O5W K8B V2 2_566 . 67.83(12) ?
    O9 K8B V2 . . 89.36(9) ?
    V3 K8B V2 . . 120.82(15) ?
    K9 K8B V2 . . 65.04(7) ?
    V6 K8B V2 2_666 . 114.91(11) ?
    O10 K9 O19 . . 154.38(3) ?
    O10 K9 O5 . . 89.85(3) ?
    O19 K9 O5 . . 99.19(3) ?
    O10 K9 O21 . . 95.80(3) ?
    O19 K9 O21 . . 61.32(3) ?
    O5 K9 O21 . . 136.38(3) ?
    O10 K9 O16 . . 84.85(3) ?
    O19 K9 O16 . . 79.92(3) ?
    O5 K9 O16 . . 57.94(3) ?
    O21 K9 O16 . . 79.49(3) ?
    O10 K9 O4 . . 95.44(3) ?
    O19 K9 O4 . . 109.85(3) ?
    O5 K9 O4 . . 77.71(3) ?
    O21 K9 O4 . . 143.95(3) ?
    O16 K9 O4 . . 135.65(3) ?
    O10 K9 O4W . . 92.45(3) ?
    O19 K9 O4W . . 90.45(3) ?
    O5 K9 O4W . . 152.41(3) ?
    O21 K9 O4W . . 70.69(3) ?
    O16 K9 O4W . . 149.65(3) ?
    O4 K9 O4W . . 74.70(3) ?
    O10 K9 V6 . . 126.50(3) ?
    O19 K9 V6 . . 30.637(19) ?
    O5 K9 V6 . . 123.01(2) ?
    O21 K9 V6 . . 30.933(18) ?
    O16 K9 V6 . . 80.92(2) ?
    O4 K9 V6 . . 129.46(2) ?
    O4W K9 V6 . . 76.50(2) ?
    O10 K9 K8B . . 139.95(13) ?
    O19 K9 K8B . . 57.70(14) ?
    O5 K9 K8B . . 51.27(12) ?
    O21 K9 K8B . . 118.28(13) ?
    O16 K9 K8B . . 81.68(7) ?
    O4 K9 K8B . . 69.86(10) ?
    O4W K9 K8B . . 117.26(8) ?
    V6 K9 K8B . . 88.27(14) ?
    O10 K9 K1 . . 60.56(2) ?
    O19 K9 K1 . . 141.60(2) ?
    O5 K9 K1 . . 50.67(2) ?
    O21 K9 K1 . . 156.37(2) ?
    O16 K9 K1 . . 97.17(2) ?
    O4 K9 K1 . . 47.91(2) ?
    O4W K9 K1 . . 107.78(2) ?
    V6 K9 K1 . . 172.158(11) ?
    K8B K9 K1 . . 83.92(14) ?
    O10 K9 K13 . . 55.95(2) ?
    O19 K9 K13 . . 108.40(2) ?
    O5 K9 K13 . . 144.40(3) ?
    O21 K9 K13 . . 50.475(19) ?
    O16 K9 K13 . . 104.72(2) ?
    O4 K9 K13 . . 111.97(2) ?
    O4W K9 K13 . . 51.10(2) ?
    V6 K9 K13 . . 78.503(9) ?
    K8B K9 K13 . . 164.02(12) ?
    K1 K9 K13 . . 109.323(10) ?
    O10 K9 K8A . . 145.70(3) ?
    O19 K9 K8A . . 51.50(3) ?
    O5 K9 K8A . . 56.31(3) ?
    O21 K9 K8A . . 112.24(3) ?
    O16 K9 K8A . . 81.47(2) ?
    O4 K9 K8A . . 73.67(3) ?
    O4W K9 K8A . . 114.72(3) ?
    V6 K9 K8A . . 82.09(3) ?
    K8B K9 K8A . . 6.22(11) ?
    K1 K9 K8A . . 90.11(3) ?
    K13 K9 K8A . . 158.32(3) ?
    O17 K10 O17 2_665 . 76.22(3) ?
    O17 K10 O20 2_665 . 61.09(3) ?
    O17 K10 O20 . . 91.46(3) ?
    O17 K10 O14 2_665 1_554 83.63(3) ?
    O17 K10 O14 . 1_554 135.76(3) ?
    O20 K10 O14 . 1_554 112.55(3) ?
    O17 K10 O3 2_665 . 165.49(3) ?
    O17 K10 O3 . . 115.52(3) ?
    O20 K10 O3 . . 124.13(3) ?
    O14 K10 O3 1_554 . 81.92(3) ?
    O17 K10 O24 2_665 2_665 95.06(3) ?
    O17 K10 O24 . 2_665 59.50(3) ?
    O20 K10 O24 . 2_665 147.32(3) ?
    O14 K10 O24 1_554 2_665 84.06(3) ?
    O3 K10 O24 . 2_665 84.73(3) ?
    O17 K10 O2W 2_665 . 92.00(5) ?
    O17 K10 O2W . . 142.85(5) ?
    O20 K10 O2W . . 52.88(5) ?
    O14 K10 O2W 1_554 . 75.65(5) ?
    O3 K10 O2W . . 83.21(5) ?
    O24 K10 O2W 2_665 . 157.63(5) ?
    O17 K10 O10 2_665 . 138.17(3) ?
    O17 K10 O10 . . 83.91(3) ?
    O20 K10 O10 . . 83.38(3) ?
    O14 K10 O10 1_554 . 133.36(3) ?
    O3 K10 O10 . . 54.85(3) ?
    O24 K10 O10 2_665 . 106.00(3) ?
    O2W K10 O10 . . 82.07(5) ?
    O17 K10 V5 2_665 2_665 30.487(19) ?
    O17 K10 V5 . 2_665 81.78(2) ?
    O20 K10 V5 . 2_665 30.645(19) ?
    O14 K10 V5 1_554 2_665 100.06(2) ?
    O3 K10 V5 . 2_665 153.22(2) ?
    O24 K10 V5 2_665 2_665 122.05(2) ?
    O2W K10 V5 . 2_665 71.63(4) ?
    O10 K10 V5 . 2_665 111.043(19) ?
    O17 K10 V5 2_665 . 81.35(2) ?
    O17 K10 V5 . . 29.990(18) ?
    O20 K10 V5 . . 118.66(2) ?
    O14 K10 V5 1_554 . 108.79(2) ?
    O3 K10 V5 . . 104.55(2) ?
    O24 K10 V5 2_665 . 29.978(18) ?
    O2W K10 V5 . . 171.39(4) ?
    O10 K10 V5 . . 99.215(19) ?
    V5 K10 V5 2_665 . 100.080(8) ?
    O17 K10 V1 2_665 . 157.40(2) ?
    O17 K10 V1 . . 109.80(2) ?
    O20 K10 V1 . . 96.55(2) ?
    O14 K10 V1 1_554 . 103.89(2) ?
    O3 K10 V1 . . 29.87(2) ?
    O24 K10 V1 2_665 . 106.81(2) ?
    O2W K10 V1 . . 69.90(4) ?
    O10 K10 V1 . . 29.473(17) ?
    V5 K10 V1 2_665 . 127.187(10) ?
    V5 K10 V1 . . 115.109(9) ?
    O17 K10 K3 2_665 1_554 120.51(2) ?
    O17 K10 K3 . 1_554 105.61(2) ?
    O20 K10 K3 . 1_554 162.82(2) ?
    O14 K10 K3 1_554 1_554 53.25(2) ?
    O3 K10 K3 . 1_554 49.93(2) ?
    O24 K10 K3 2_665 1_554 48.000(19) ?
    O2W K10 K3 . 1_554 110.62(4) ?
    O10 K10 K3 . 1_554 100.054(19) ?
    V5 K10 K3 2_665 1_554 148.705(10) ?
    V5 K10 K3 . 1_554 77.634(8) ?
    V1 K10 K3 . 1_554 79.711(8) ?
    O17 K10 H2B 2_665 . 82.1(8) ?
    O17 K10 H2B . . 125.5(3) ?
    O20 K10 H2B . . 35.2(3) ?
    O14 K10 H2B 1_554 . 89.2(6) ?
    O3 K10 H2B . . 96.4(7) ?
    O24 K10 H2B 2_665 . 172.9(8) ?
    O2W K10 H2B . . 17.7(3) ?
    O10 K10 H2B . . 80.2(9) ?
    V5 K10 H2B 2_665 . 57.1(6) ?
    V5 K10 H2B . . 153.9(3) ?
    V1 K10 H2B . . 76.8(9) ?
    K3 K10 H2B 1_554 . 128.4(3) ?
    O18 K11 O11 2_666 1_565 89.32(3) ?
    O18 K11 O7 2_666 . 97.33(3) ?
    O11 K11 O7 1_565 . 83.52(3) ?
    O18 K11 O17 2_666 . 133.47(3) ?
    O11 K11 O17 1_565 . 132.89(3) ?
    O7 K11 O17 . . 104.96(3) ?
    O18 K11 O16 2_666 . 80.80(3) ?
    O11 K11 O16 1_565 . 138.69(3) ?
    O7 K11 O16 . . 58.52(3) ?
    O17 K11 O16 . . 77.16(3) ?
    O18 K11 O14 2_666 2_666 60.33(3) ?
    O11 K11 O14 1_565 2_666 116.17(3) ?
    O7 K11 O14 . 2_666 148.04(3) ?
    O17 K11 O14 . 2_666 80.60(3) ?
    O16 K11 O14 . 2_666 93.43(3) ?
    O18 K11 O8 2_666 . 168.70(3) ?
    O11 K11 O8 1_565 . 79.39(3) ?
    O7 K11 O8 . . 81.90(3) ?
    O17 K11 O8 . . 56.99(3) ?
    O16 K11 O8 . . 107.97(3) ?
    O14 K11 O8 2_666 . 124.60(3) ?
    O18 K11 V4 2_666 2_666 30.12(2) ?
    O11 K11 V4 1_565 2_666 102.44(2) ?
    O7 K11 V4 . 2_666 125.29(2) ?
    O17 K11 V4 . 2_666 108.72(2) ?
    O16 K11 V4 . 2_666 88.73(2) ?
    O14 K11 V4 2_666 2_666 30.347(18) ?
    O8 K11 V4 . 2_666 152.79(2) ?
    O18 K11 V3 2_666 . 82.03(2) ?
    O11 K11 V3 1_565 . 109.22(2) ?
    O7 K11 V3 . . 30.220(19) ?
    O17 K11 V3 . . 97.34(2) ?
    O16 K11 V3 . . 29.881(19) ?
    O14 K11 V3 2_666 . 118.63(2) ?
    O8 K11 V3 . . 101.95(2) ?
    V4 K11 V3 2_666 . 102.933(9) ?
    O18 K11 V5 2_666 . 157.35(2) ?
    O11 K11 V5 1_565 . 102.93(2) ?
    O7 K11 V5 . . 102.88(2) ?
    O17 K11 V5 . . 30.046(18) ?
    O16 K11 V5 . . 101.08(2) ?
    O14 K11 V5 2_666 . 97.033(19) ?
    O8 K11 V5 . . 30.065(18) ?
    V4 K11 V5 2_666 . 127.324(9) ?
    V3 K11 V5 . . 110.930(9) ?
    O18 K11 K2 2_666 . 125.61(2) ?
    O11 K11 K2 1_565 . 51.13(2) ?
    O7 K11 K2 . . 49.631(19) ?
    O17 K11 K2 . . 99.48(2) ?
    O16 K11 K2 . . 104.27(2) ?
    O14 K11 K2 2_666 . 161.91(2) ?
    O8 K11 K2 . . 46.226(19) ?
    V4 K11 K2 2_666 . 151.008(10) ?
    V3 K11 K2 . . 79.404(8) ?
    V5 K11 K2 . . 76.162(8) ?
    O18 K11 K6 2_666 . 133.11(2) ?
    O11 K11 K6 1_565 . 120.21(2) ?
    O7 K11 K6 . . 56.01(2) ?
    O17 K11 K6 . . 48.951(19) ?
    O16 K11 K6 . . 52.70(2) ?
    O14 K11 K6 2_666 . 121.11(2) ?
    O8 K11 K6 . . 55.28(2) ?
    V4 K11 K6 2_666 . 136.042(10) ?
    V3 K11 K6 . . 55.263(7) ?
    V5 K11 K6 . . 55.680(7) ?
    K2 K11 K6 . . 69.114(8) ?
    O12 K12 O16 . 2_666 158.12(3) ?
    O12 K12 O15 . 2_666 99.45(3) ?
    O16 K12 O15 2_666 2_666 61.69(3) ?
    O12 K12 O18 . . 110.04(3) ?
    O16 K12 O18 2_666 . 81.79(3) ?
    O15 K12 O18 2_666 . 87.88(3) ?
    O12 K12 O9 . . 81.12(3) ?
    O16 K12 O9 2_666 . 105.88(3) ?
    O15 K12 O9 2_666 . 140.15(3) ?
    O18 K12 O9 . . 129.75(3) ?
    O12 K12 O6 . . 90.42(3) ?
    O16 K12 O6 2_666 . 111.39(3) ?
    O15 K12 O6 2_666 . 145.44(3) ?
    O18 K12 O6 . . 57.72(3) ?
    O9 K12 O6 . . 73.92(3) ?
    O12 K12 O19 . 2_666 91.01(3) ?
    O16 K12 O19 2_666 2_666 76.51(3) ?
    O15 K12 O19 2_666 2_666 83.18(3) ?
    O18 K12 O19 . 2_666 158.26(3) ?
    O9 K12 O19 . 2_666 57.00(3) ?
    O6 K12 O19 . 2_666 129.99(3) ?
    O12 K12 V3 . 2_666 129.93(2) ?
    O16 K12 V3 2_666 2_666 30.78(2) ?
    O15 K12 V3 2_666 2_666 30.963(19) ?
    O18 K12 V3 . 2_666 82.61(2) ?
    O9 K12 V3 . 2_666 128.37(2) ?
    O6 K12 V3 . 2_666 132.65(2) ?
    O19 K12 V3 2_666 2_666 79.533(18) ?
    O12 K12 V6 . 2_666 95.66(2) ?
    O16 K12 V6 2_666 2_666 82.57(2) ?
    O15 K12 V6 2_666 2_666 111.57(2) ?
    O18 K12 V6 . 2_666 144.96(2) ?
    O9 K12 V6 . 2_666 30.239(19) ?
    O6 K12 V6 . 2_666 100.16(2) ?
    O19 K12 V6 2_666 2_666 30.061(17) ?
    V3 K12 V6 2_666 2_666 99.135(9) ?
    O12 K12 V4 . . 109.51(2) ?
    O16 K12 V4 2_666 . 89.95(2) ?
    O15 K12 V4 2_666 . 116.66(2) ?
    O18 K12 V4 . . 29.691(19) ?
    O9 K12 V4 . . 100.06(2) ?
    O6 K12 V4 . . 30.244(18) ?
    O19 K12 V4 2_666 . 147.226(19) ?
    V3 K12 V4 2_666 . 103.848(9) ?
    V6 K12 V4 2_666 . 119.615(9) ?
    O12 K12 K4 . . 50.70(2) ?
    O16 K12 K4 2_666 . 147.79(2) ?
    O15 K12 K4 2_666 . 150.07(2) ?
    O18 K12 K4 . . 99.81(2) ?
    O9 K12 K4 . . 48.845(19) ?
    O6 K12 K4 . . 48.686(19) ?
    O19 K12 K4 2_666 . 97.772(19) ?
    V3 K12 K4 2_666 . 177.147(10) ?
    V6 K12 K4 2_666 . 78.018(8) ?
    V4 K12 K4 . . 77.896(8) ?
    O12 K12 K14 . . 48.72(2) ?
    O16 K12 K14 2_666 . 112.78(2) ?
    O15 K12 K14 2_666 . 51.219(19) ?
    O18 K12 K14 . . 98.45(2) ?
    O9 K12 K14 . . 121.51(2) ?
    O6 K12 K14 . . 124.94(2) ?
    O19 K12 K14 2_666 . 91.343(18) ?
    V3 K12 K14 2_666 . 82.171(8) ?
    V6 K12 K14 2_666 . 116.514(9) ?
    V4 K12 K14 . . 121.424(10) ?
    K4 K12 K14 . . 98.891(9) ?
    O20 K13 O21 . . 85.44(3) ?
    O20 K13 O4W . . 161.70(3) ?
    O21 K13 O4W . . 76.51(3) ?
    O20 K13 O18 . 2_656 130.13(3) ?
    O21 K13 O18 . 2_656 112.05(3) ?
    O4W K13 O18 . 2_656 56.85(3) ?
    O20 K13 O11 . . 102.33(3) ?
    O21 K13 O11 . . 150.35(3) ?
    O4W K13 O11 . . 94.95(3) ?
    O18 K13 O11 2_656 . 84.94(3) ?
    O20 K13 O10 . . 92.49(3) ?
    O21 K13 O10 . . 93.31(3) ?
    O4W K13 O10 . . 91.54(3) ?
    O18 K13 O10 2_656 . 130.14(3) ?
    O11 K13 O10 . . 58.15(3) ?
    O20 K13 O2W . . 55.71(5) ?
    O21 K13 O2W . . 141.10(5) ?
    O4W K13 O2W . . 142.09(5) ?
    O18 K13 O2W 2_656 . 94.22(5) ?
    O11 K13 O2W . . 55.18(5) ?
    O10 K13 O2W . . 90.57(5) ?
    O20 K13 O23 . . 78.35(3) ?
    O21 K13 O23 . . 88.14(3) ?
    O4W K13 O23 . . 97.83(3) ?
    O18 K13 O23 2_656 . 57.17(3) ?
    O11 K13 O23 . . 121.36(3) ?
    O10 K13 O23 . . 170.59(3) ?
    O2W K13 O23 . . 82.53(5) ?
    O20 K13 K9 . . 114.11(2) ?
    O21 K13 K9 . . 54.82(2) ?
    O4W K13 K9 . . 57.18(2) ?
    O18 K13 K9 2_656 . 113.88(2) ?
    O11 K13 K9 . . 96.53(2) ?
    O10 K13 K9 . . 48.59(2) ?
    O2W K13 K9 . . 139.02(5) ?
    O23 K13 K9 . . 137.47(2) ?
    O20 K13 V4 . 2_656 101.55(2) ?
    O21 K13 V4 . 2_656 108.13(2) ?
    O4W K13 V4 . 2_656 81.58(2) ?
    O18 K13 V4 2_656 2_656 29.355(19) ?
    O11 K13 V4 . 2_656 98.38(2) ?
    O10 K13 V4 . 2_656 155.07(2) ?
    O2W K13 V4 . 2_656 80.77(5) ?
    O23 K13 V4 . 2_656 29.636(18) ?
    K9 K13 V4 . 2_656 137.122(11) ?
    O20 K13 V1 . . 97.41(2) ?
    O21 K13 V1 . . 122.19(2) ?
    O4W K13 V1 . . 94.77(3) ?
    O18 K13 V1 2_656 . 109.21(2) ?
    O11 K13 V1 . . 29.107(19) ?
    O10 K13 V1 . . 29.082(19) ?
    O2W K13 V1 . . 70.47(4) ?
    O23 K13 V1 . . 149.22(2) ?
    K9 K13 V1 . . 72.302(8) ?
    V4 K13 V1 2_656 . 127.235(9) ?
    O20 K13 K18 . . 53.95(2) ?
    O21 K13 K18 . . 49.12(2) ?
    O4W K13 K18 . . 110.04(3) ?
    O18 K13 K18 2_656 . 102.13(2) ?
    O11 K13 K18 . . 153.89(2) ?
    O10 K13 K18 . . 126.05(2) ?
    O2W K13 K18 . . 98.95(4) ?
    O23 K13 K18 . . 49.540(19) ?
    K9 K13 K18 . . 103.212(10) ?
    V4 K13 K18 2_656 . 78.613(9) ?
    V1 K13 K18 . . 147.397(10) ?
    O20 K13 H2A . . 70.8(6) ?
    O21 K13 H2A . . 153.9(9) ?
    O4W K13 H2A . . 127.5(6) ?
    O18 K13 H2A 2_656 . 92.1(10) ?
    O11 K13 H2A . . 36.1(2) ?
    O10 K13 H2A . . 77.5(7) ?
    O2W K13 H2A . . 19.1(2) ?
    O23 K13 H2A . . 97.2(7) ?
    K9 K13 H2A . . 125.3(6) ?
    V4 K13 H2A 2_656 . 87.7(9) ?
    V1 K13 H2A . . 53.4(5) ?
    K18 K13 H2A . . 117.9(3) ?
    O20 K13 H2B . . 37.8(4) ?
    O21 K13 H2B . . 123.2(4) ?
    O4W K13 H2B . . 159.8(5) ?
    O18 K13 H2B 2_656 . 107.0(8) ?
    O11 K13 H2B . . 70.0(7) ?
    O10 K13 H2B . . 91.5(11) ?
    O2W K13 H2B . . 18.0(4) ?
    O23 K13 H2B . . 80.0(11) ?
    K9 K13 H2B . . 135.5(10) ?
    V4 K13 H2B 2_656 . 87.3(10) ?
    V1 K13 H2B . . 78.6(10) ?
    K18 K13 H2B . . 83.9(7) ?
    H2A K13 H2B . . 34.7(7) ?
    O20 K13 H4A . . 162.3(4) ?
    O21 K13 H4A . . 90.2(4) ?
    O4W K13 H4A . . 19.6(2) ?
    O18 K13 H4A 2_656 . 37.4(2) ?
    O11 K13 H4A . . 89.9(5) ?
    O10 K13 H4A . . 104.9(4) ?
    O2W K13 H4A . . 126.0(3) ?
    O23 K13 H4A . . 84.4(4) ?
    K9 K13 H4A . . 76.5(2) ?
    V4 K13 H4A 2_656 . 63.6(3) ?
    V1 K13 H4A . . 99.4(5) ?
    K18 K13 H4A . . 111.1(5) ?
    H2A K13 H4A . . 115.7(9) ?
    H2B K13 H4A . . 142.2(7) ?
    O13 K14 O12 2_656 . 129.79(3) ?
    O13 K14 O22 2_656 . 86.90(3) ?
    O12 K14 O22 . . 143.29(3) ?
    O13 K14 O15 2_656 2_666 79.65(3) ?
    O12 K14 O15 . 2_666 99.24(3) ?
    O22 K14 O15 . 2_666 87.37(3) ?
    O13 K14 O19 2_656 . 146.55(3) ?
    O12 K14 O19 . . 83.62(3) ?
    O22 K14 O19 . . 59.76(3) ?
    O15 K14 O19 2_666 . 95.12(3) ?
    O13 K14 O13 2_656 . 89.27(3) ?
    O12 K14 O13 . . 60.06(3) ?
    O22 K14 O13 . . 129.86(3) ?
    O15 K14 O13 2_666 . 140.73(3) ?
    O19 K14 O13 . . 113.31(3) ?
    O13 K14 O4W 2_656 . 94.21(3) ?
    O12 K14 O4W . . 94.09(3) ?
    O22 K14 O4W . . 80.05(3) ?
    O15 K14 O4W 2_666 . 166.32(3) ?
    O19 K14 O4W . . 83.24(3) ?
    O13 K14 O4W . . 50.41(3) ?
    O13 K14 V6 2_656 . 116.80(2) ?
    O12 K14 V6 . . 113.03(2) ?
    O22 K14 V6 . . 30.502(19) ?
    O15 K14 V6 2_666 . 98.27(2) ?
    O19 K14 V6 . . 30.695(18) ?
    O13 K14 V6 . . 120.13(2) ?
    O4W K14 V6 . . 73.45(2) ?
    O13 K14 V2 2_656 . 114.97(2) ?
    O12 K14 V2 . . 30.15(2) ?
    O22 K14 V2 . . 141.65(2) ?
    O15 K14 V2 2_666 . 125.83(2) ?
    O19 K14 V2 . . 95.00(2) ?
    O13 K14 V2 . . 30.668(19) ?
    O4W K14 V2 . . 67.84(2) ?
    V6 K14 V2 . . 116.037(9) ?
    O13 K14 K5 2_656 2_666 53.62(2) ?
    O12 K14 K5 . 2_666 151.05(2) ?
    O22 K14 K5 . 2_666 48.352(19) ?
    O15 K14 K5 2_666 2_666 51.82(2) ?
    O19 K14 K5 . 2_666 97.25(2) ?
    O13 K14 K5 . 2_666 141.27(2) ?
    O4W K14 K5 . 2_666 114.79(2) ?
    V6 K14 K5 . 2_666 75.726(8) ?
    V2 K14 K5 . 2_666 167.691(10) ?
    O13 K14 K12 2_656 . 106.27(2) ?
    O12 K14 K12 . . 49.55(2) ?
    O22 K14 K12 . . 129.97(2) ?
    O15 K14 K12 2_666 . 50.172(19) ?
    O19 K14 K12 . . 94.66(2) ?
    O13 K14 K12 . . 98.98(2) ?
    O4W K14 K12 . . 143.42(2) ?
    V6 K14 K12 . . 120.070(9) ?
    V2 K14 K12 . . 76.029(8) ?
    K5 K14 K12 2_666 . 101.729(9) ?
    O13 K14 K8A 2_656 2_666 117.85(3) ?
    O12 K14 K8A . 2_666 94.99(3) ?
    O22 K14 K8A . 2_666 62.66(2) ?
    O15 K14 K8A 2_666 2_666 48.68(3) ?
    O19 K14 K8A . 2_666 46.59(2) ?
    O13 K14 K8A . 2_666 152.14(3) ?
    O4W K14 K8A . 2_666 127.25(2) ?
    V6 K14 K8A . 2_666 55.259(9) ?
    V2 K14 K8A . 2_666 122.36(2) ?
    K5 K14 K8A 2_666 2_666 66.57(2) ?
    K12 K14 K8A . 2_666 68.737(10) ?
    O13 K14 H4B 2_656 . 90.6(4) ?
    O12 K14 H4B . . 84.2(4) ?
    O22 K14 H4B . . 95.8(2) ?
    O15 K14 H4B 2_666 . 169.6(4) ?
    O19 K14 H4B . . 95.0(3) ?
    O13 K14 H4B . . 34.3(2) ?
    O4W K14 H4B . . 16.4(2) ?
    V6 K14 H4B . . 89.3(2) ?
    V2 K14 H4B . . 55.4(3) ?
    K5 K14 H4B 2_666 . 124.3(4) ?
    K12 K14 H4B . . 131.0(3) ?
    K8A K14 H4B 2_666 . 141.2(3) ?
    O16 K15 O21 . . 84.87(3) ?
    O16 K15 O17 . . 79.69(3) ?
    O21 K15 O17 . . 139.13(3) ?
    O16 K15 O24 . . 169.26(3) ?
    O21 K15 O24 . . 105.81(3) ?
    O17 K15 O24 . . 92.52(3) ?
    O16 K15 O14 . 2_666 92.50(3) ?
    O21 K15 O14 . 2_666 141.00(3) ?
    O17 K15 O14 . 2_666 77.69(3) ?
    O24 K15 O14 . 2_666 78.52(3) ?
    O16 K15 O20 . . 130.20(3) ?
    O21 K15 O20 . . 76.62(3) ?
    O17 K15 O20 . . 84.99(3) ?
    O24 K15 O20 . . 55.49(3) ?
    O14 K15 O20 2_666 . 129.90(3) ?
    O16 K15 O1W . 2_666 114.82(3) ?
    O21 K15 O1W . 2_666 73.77(3) ?
    O17 K15 O1W . 2_666 146.80(3) ?
    O24 K15 O1W . 2_666 68.29(3) ?
    O14 K15 O1W 2_666 2_666 72.19(3) ?
    O20 K15 O1W . 2_666 103.72(3) ?
    O16 K15 V5 . 2_665 151.84(2) ?
    O21 K15 V5 . 2_665 99.62(2) ?
    O17 K15 V5 . 2_665 78.95(2) ?
    O24 K15 V5 . 2_665 29.122(18) ?
    O14 K15 V5 2_666 2_665 100.609(19) ?
    O20 K15 V5 . 2_665 29.452(17) ?
    O1W K15 V5 2_666 2_665 92.992(19) ?
    O16 K15 K18 . . 134.38(2) ?
    O21 K15 K18 . . 49.79(2) ?
    O17 K15 K18 . . 136.12(2) ?
    O24 K15 K18 . . 56.17(2) ?
    O14 K15 K18 2_666 . 118.38(2) ?
    O20 K15 K18 . . 52.696(19) ?
    O1W K15 K18 2_666 . 54.40(2) ?
    V5 K15 K18 2_665 . 58.700(7) ?
    O16 K15 K10 . 2_665 118.01(2) ?
    O21 K15 K10 . 2_665 156.56(2) ?
    O17 K15 K10 . 2_665 49.675(19) ?
    O24 K15 K10 . 2_665 51.48(2) ?
    O14 K15 K10 2_666 2_665 49.361(18) ?
    O20 K15 K10 . 2_665 83.918(19) ?
    O1W K15 K10 2_666 2_665 98.76(2) ?
    V5 K15 K10 2_665 2_665 57.987(7) ?
    K18 K15 K10 . 2_665 107.609(10) ?
    O16 K15 K11 . . 50.97(2) ?
    O21 K15 K11 . . 135.19(2) ?
    O17 K15 K11 . . 50.09(2) ?
    O24 K15 K11 . . 118.30(2) ?
    O14 K15 K11 2_666 . 50.270(19) ?
    O20 K15 K11 . . 135.08(2) ?
    O1W K15 K11 2_666 . 114.49(2) ?
    V5 K15 K11 2_665 . 122.579(10) ?
    K18 K15 K11 . . 168.214(12) ?
    K10 K15 K11 2_665 . 68.228(8) ?
    O16 K15 K12 . 2_666 45.99(2) ?
    O21 K15 K12 . 2_666 75.16(2) ?
    O17 K15 K12 . 2_666 116.49(2) ?
    O24 K15 K12 . 2_666 134.85(2) ?
    O14 K15 K12 2_666 2_666 75.298(18) ?
    O20 K15 K12 . 2_666 151.77(2) ?
    O1W K15 K12 2_666 2_666 68.970(19) ?
    V5 K15 K12 2_665 2_666 161.943(10) ?
    K18 K15 K12 . 2_666 107.258(10) ?
    K10 K15 K12 2_665 2_666 123.668(10) ?
    K11 K15 K12 . 2_666 68.614(8) ?
    O22 K16 O2 . 2_656 89.92(3) ?
    O22 K16 O1 . 1_655 83.34(3) ?
    O2 K16 O1 2_656 1_655 91.27(3) ?
    O22 K16 O23 . . 127.88(3) ?
    O2 K16 O23 2_656 . 136.17(3) ?
    O1 K16 O23 1_655 . 74.64(3) ?
    O22 K16 O6 . 2_656 177.28(3) ?
    O2 K16 O6 2_656 2_656 87.80(3) ?
    O1 K16 O6 1_655 2_656 95.22(3) ?
    O23 K16 O6 . 2_656 53.63(3) ?
    O22 K16 O18 . 2_656 130.87(3) ?
    O2 K16 O18 2_656 2_656 121.24(3) ?
    O1 K16 O18 1_655 2_656 127.70(3) ?
    O23 K16 O18 . 2_656 53.32(2) ?
    O6 K16 O18 2_656 2_656 51.77(2) ?
    O22 K16 O4W . . 83.06(3) ?
    O2 K16 O4W 2_656 . 120.28(3) ?
    O1 K16 O4W 1_655 . 145.46(3) ?
    O23 K16 O4W . . 89.22(3) ?
    O6 K16 O4W 2_656 . 99.38(3) ?
    O18 K16 O4W 2_656 . 49.22(3) ?
    O22 K16 V4 . 2_656 151.55(2) ?
    O2 K16 V4 2_656 2_656 118.13(2) ?
    O1 K16 V4 1_655 2_656 99.60(2) ?
    O23 K16 V4 . 2_656 31.323(18) ?
    O6 K16 V4 2_656 2_656 30.954(17) ?
    O18 K16 V4 2_656 2_656 30.605(17) ?
    O4W K16 V4 . 2_656 78.71(2) ?
    O22 K16 O21 . . 54.38(3) ?
    O2 K16 O21 2_656 . 144.30(2) ?
    O1 K16 O21 1_655 . 84.36(2) ?
    O23 K16 O21 . . 76.57(2) ?
    O6 K16 O21 2_656 . 127.86(2) ?
    O18 K16 O21 2_656 . 88.12(2) ?
    O4W K16 O21 . . 61.99(2) ?
    V4 K16 O21 2_656 . 97.509(17) ?
    O22 K16 V6 . . 26.13(2) ?
    O2 K16 V6 2_656 . 116.06(2) ?
    O1 K16 V6 1_655 . 83.55(2) ?
    O23 K16 V6 . . 103.56(2) ?
    O6 K16 V6 2_656 . 156.112(19) ?
    O18 K16 V6 2_656 . 111.007(19) ?
    O4W K16 V6 . . 70.60(2) ?
    V4 K16 V6 2_656 . 125.600(10) ?
    O21 K16 V6 . . 28.263(15) ?
    O22 K16 K2 . 1_645 132.81(2) ?
    O2 K16 K2 2_656 1_645 86.60(2) ?
    O1 K16 K2 1_655 1_645 49.776(19) ?
    O23 K16 K2 . 1_645 52.45(2) ?
    O6 K16 K2 2_656 1_645 45.555(19) ?
    O18 K16 K2 2_656 1_645 89.387(18) ?
    O4W K16 K2 . 1_645 137.53(2) ?
    V4 K16 K2 2_656 1_645 59.086(7) ?
    O21 K16 K2 . 1_645 115.820(18) ?
    V6 K16 K2 . 1_645 129.641(10) ?
    O22 K16 V2 . 2_656 89.15(2) ?
    O2 K16 V2 2_656 2_656 27.046(18) ?
    O1 K16 V2 1_655 2_656 118.00(2) ?
    O23 K16 V2 . 2_656 142.88(2) ?
    O6 K16 V2 2_656 2_656 89.499(19) ?
    O18 K16 V2 2_656 2_656 102.737(19) ?
    O4W K16 V2 . 2_656 93.37(2) ?
    V4 K16 V2 2_656 2_656 113.420(10) ?
    O21 K16 V2 . 2_656 136.136(17) ?
    V6 K16 V2 . 2_656 112.214(9) ?
    K2 K16 V2 1_645 2_656 106.783(10) ?
    O22 K16 H4A . . 99.97(18) ?
    O2 K16 H4A 2_656 . 120.4(4) ?
    O1 K16 H4A 1_655 . 148.0(4) ?
    O23 K16 H4A . . 78.6(3) ?
    O6 K16 H4A 2_656 . 82.48(18) ?
    O18 K16 H4A 2_656 . 32.8(2) ?
    O4W K16 H4A . . 16.91(18) ?
    V4 K16 H4A 2_656 . 63.0(2) ?
    O21 K16 H4A . . 72.6(3) ?
    V6 K16 H4A . . 86.1(2) ?
    K2 K16 H4A 1_645 . 122.1(2) ?
    V2 K16 H4A 2_656 . 93.9(4) ?
    O7 K17 O4 2_666 2_656 164.31(3) ?
    O7 K17 O1 2_666 2_656 98.90(3) ?
    O4 K17 O1 2_656 2_656 88.18(3) ?
    O7 K17 O2 2_666 1_655 81.26(3) ?
    O4 K17 O2 2_656 1_655 84.79(3) ?
    O1 K17 O2 2_656 1_655 89.85(3) ?
    O7 K17 O4W 2_666 2_656 110.47(3) ?
    O4 K17 O4W 2_656 2_656 77.72(3) ?
    O1 K17 O4W 2_656 2_656 118.21(3) ?
    O2 K17 O4W 1_655 2_656 145.93(3) ?
    O7 K17 O13 2_666 2_656 118.71(3) ?
    O4 K17 O13 2_656 2_656 55.29(3) ?
    O1 K17 O13 2_656 2_656 142.38(3) ?
    O2 K17 O13 1_655 2_656 94.83(3) ?
    O4W K17 O13 2_656 2_656 51.22(3) ?
    O7 K17 O11 2_666 2_656 75.60(3) ?
    O4 K17 O11 2_656 2_656 119.45(3) ?
    O1 K17 O11 2_656 2_656 53.30(2) ?
    O2 K17 O11 1_655 2_656 131.31(3) ?
    O4W K17 O11 2_656 2_656 82.69(3) ?
    O13 K17 O11 2_656 2_656 133.86(3) ?
    O7 K17 K5 2_666 2_666 84.49(2) ?
    O4 K17 K5 2_656 2_666 81.12(2) ?
    O1 K17 K5 2_656 2_666 139.72(2) ?
    O2 K17 K5 1_655 2_666 50.732(18) ?
    O4W K17 K5 2_656 2_666 97.33(2) ?
    O13 K17 K5 2_656 2_666 51.269(19) ?
    O11 K17 K5 2_656 2_666 158.618(19) ?
    O7 K17 O15 2_666 2_666 54.57(2) ?
    O4 K17 O15 2_656 2_666 117.74(3) ?
    O1 K17 O15 2_656 2_666 153.44(3) ?
    O2 K17 O15 1_655 2_666 87.09(2) ?
    O4W K17 O15 2_656 2_666 75.89(3) ?
    O13 K17 O15 2_656 2_666 64.17(2) ?
    O11 K17 O15 2_656 2_666 111.64(2) ?
    K5 K17 O15 2_666 2_666 48.530(16) ?
    O7 K17 V1 2_666 2_656 98.03(2) ?
    O4 K17 V1 2_656 2_656 94.97(2) ?
    O1 K17 V1 2_656 2_656 29.293(18) ?
    O2 K17 V1 1_655 2_656 118.80(2) ?
    O4W K17 V1 2_656 2_656 91.91(2) ?
    O13 K17 V1 2_656 2_656 133.93(2) ?
    O11 K17 V1 2_656 2_656 29.120(16) ?
    K5 K17 V1 2_666 2_656 168.920(11) ?
    O15 K17 V1 2_666 2_656 140.759(18) ?
    O7 K17 V2 2_666 2_656 141.30(2) ?
    O4 K17 V2 2_656 2_656 28.09(2) ?
    O1 K17 V2 2_656 2_656 116.14(2) ?
    O2 K17 V2 1_655 2_656 82.835(19) ?
    O4W K17 V2 2_656 2_656 68.01(2) ?
    O13 K17 V2 2_656 2_656 28.811(18) ?
    O11 K17 V2 2_656 2_656 138.497(19) ?
    K5 K17 V2 2_666 2_656 58.397(8) ?
    O15 K17 V2 2_666 2_656 89.649(17) ?
    V1 K17 V2 2_656 2_656 120.528(9) ?
    O7 K17 K2 2_666 2_666 49.09(2) ?
    O4 K17 K2 2_656 2_666 136.79(2) ?
    O1 K17 K2 2_656 2_666 49.869(19) ?
    O2 K17 K2 1_655 2_666 85.217(19) ?
    O4W K17 K2 2_656 2_666 127.12(2) ?
    O13 K17 K2 2_656 2_666 167.70(2) ?
    O11 K17 K2 2_656 2_666 47.526(17) ?
    K5 K17 K2 2_666 2_666 122.158(11) ?
    O15 K17 K2 2_666 2_666 103.576(17) ?
    V1 K17 K2 2_656 2_666 54.807(7) ?
    V2 K17 K2 2_656 2_666 161.688(11) ?
    O21 K18 O3 . 1_655 152.11(3) ?
    O21 K18 O23 . . 90.76(3) ?
    O3 K18 O23 1_655 . 98.99(3) ?
    O21 K18 O1 . 1_655 97.83(3) ?
    O3 K18 O1 1_655 1_655 59.65(3) ?
    O23 K18 O1 . 1_655 77.22(3) ?
    O21 K18 O20 . . 79.23(3) ?
    O3 K18 O20 1_655 . 128.42(3) ?
    O23 K18 O20 . . 76.10(3) ?
    O1 K18 O20 1_655 . 153.10(3) ?
    O21 K18 O3W . . 144.27(6) ?
    O3 K18 O3W 1_655 . 52.16(6) ?
    O23 K18 O3W . . 53.52(6) ?
    O1 K18 O3W 1_655 . 76.97(6) ?
    O20 K18 O3W . . 89.82(6) ?
    O21 K18 O24 . . 102.46(3) ?
    O3 K18 O24 1_655 . 93.39(3) ?
    O23 K18 O24 . . 124.61(3) ?
    O1 K18 O24 1_655 . 149.44(3) ?
    O20 K18 O24 . . 54.89(3) ?
    O3W K18 O24 . . 98.47(6) ?
    O21 K18 O1W . 2_666 77.17(3) ?
    O3 K18 O1W 1_655 2_666 87.78(3) ?
    O23 K18 O1W . 2_666 164.40(3) ?
    O1 K18 O1W 1_655 2_666 94.47(3) ?
    O20 K18 O1W . 2_666 110.63(3) ?
    O3W K18 O1W . 2_666 138.01(6) ?
    O24 K18 O1W . 2_666 68.49(3) ?
    O21 K18 V1 . 1_655 124.51(2) ?
    O3 K18 V1 1_655 1_655 29.97(2) ?
    O23 K18 V1 . 1_655 91.66(2) ?
    O1 K18 V1 1_655 1_655 30.185(18) ?
    O20 K18 V1 . 1_655 153.94(2) ?
    O3W K18 V1 . 1_655 64.70(5) ?
    O24 K18 V1 . 1_655 120.59(2) ?
    O1W K18 V1 2_666 1_655 87.24(2) ?
    O21 K18 V5 . 2_665 101.81(2) ?
    O3 K18 V5 1_655 2_665 103.23(2) ?
    O23 K18 V5 . 2_665 95.17(2) ?
    O1 K18 V5 1_655 2_665 159.04(2) ?
    O20 K18 V5 . 2_665 29.916(18) ?
    O3W K18 V5 . 2_665 82.80(6) ?
    O24 K18 V5 . 2_665 29.650(17) ?
    O1W K18 V5 2_666 2_665 96.94(2) ?
    V1 K18 V5 1_655 2_665 133.057(10) ?
    O21 K18 K15 . . 50.99(2) ?
    O3 K18 K15 1_655 . 137.16(3) ?
    O23 K18 K15 . . 120.40(2) ?
    O1 K18 K15 1_655 . 140.49(2) ?
    O20 K18 K15 . . 55.60(2) ?
    O3W K18 K15 . . 142.49(5) ?
    O24 K18 K15 . . 51.611(19) ?
    O1W K18 K15 2_666 . 58.87(2) ?
    V1 K18 K15 1_655 . 146.074(12) ?
    V5 K18 K15 2_665 . 60.073(8) ?
    O21 K18 K13 . . 48.37(2) ?
    O3 K18 K13 1_655 . 151.71(3) ?
    O23 K18 K13 . . 53.43(2) ?
    O1 K18 K13 1_655 . 112.46(2) ?
    O20 K18 K13 . . 46.446(19) ?
    O3W K18 K13 . . 100.38(5) ?
    O24 K18 K13 . . 98.092(19) ?
    O1W K18 K13 2_666 . 120.49(2) ?
    V1 K18 K13 1_655 . 139.467(11) ?
    V5 K18 K13 2_665 . 76.362(8) ?
    K15 K18 K13 . . 67.708(9) ?
    O21 K18 H3A . . 127.1(5) ?
    O3 K18 H3A 1_655 . 65.6(9) ?
    O23 K18 H3A . . 36.4(5) ?
    O1 K18 H3A 1_655 . 73.2(13) ?
    O20 K18 H3A . . 87.2(13) ?
    O3W K18 H3A . . 17.4(5) ?
    O24 K18 H3A . . 110.6(10) ?
    O1W K18 H3A 2_666 . 153.4(8) ?
    V1 K18 H3A 1_655 . 70.1(12) ?
    V5 K18 H3A 2_665 . 89.0(12) ?
    K15 K18 H3A . . 142.7(13) ?
    K13 K18 H3A . . 86.2(8) ?
    O21 K18 H3B . . 160.7(7) ?
    O3 K18 H3B 1_655 . 37.1(9) ?
    O23 K18 H3B . . 70.1(6) ?
    O1 K18 H3B 1_655 . 76.1(13) ?
    O20 K18 H3B . . 97.8(12) ?
    O3W K18 H3B . . 16.9(6) ?
    O24 K18 H3B . . 90.9(12) ?
    O1W K18 H3B 2_666 . 121.1(6) ?
    V1 K18 H3B 1_655 . 56.1(12) ?
    V5 K18 H3B 2_665 . 83.0(13) ?
    K15 K18 H3B . . 141.4(13) ?
    K13 K18 H3B . . 116.6(7) ?
    H3A K18 H3B . . 33.8(8) ?
    O10 V1 O11 . . 108.99(5) ?
    O10 V1 O3 . . 110.24(5) ?
    O11 V1 O3 . . 109.00(5) ?
    O10 V1 O1 . . 110.58(5) ?
    O11 V1 O1 . . 108.57(5) ?
    O3 V1 O1 . . 109.42(5) ?
    O12 V2 O4 . . 111.29(5) ?
    O12 V2 O13 . . 109.51(5) ?
    O4 V2 O13 . . 107.31(5) ?
    O12 V2 O2 . . 109.56(4) ?
    O4 V2 O2 . . 109.62(5) ?
    O13 V2 O2 . . 109.52(5) ?
    O14 V4 O18 . . 110.50(5) ?
    O14 V4 O23 . 2_656 111.43(5) ?
    O18 V4 O23 . 2_656 108.09(5) ?
    O14 V4 O6 . . 110.84(5) ?
    O18 V4 O6 . . 108.07(5) ?
    O23 V4 O6 2_656 . 107.78(5) ?
    O24 V5 O8 2_665 . 108.98(5) ?
    O24 V5 O17 2_665 . 109.83(5) ?
    O8 V5 O17 . . 107.97(5) ?
    O24 V5 O20 2_665 2_665 108.97(5) ?
    O8 V5 O20 . 2_665 111.06(5) ?
    O17 V5 O20 . 2_665 110.02(4) ?
    O22 V6 O19 . . 108.09(4) ?
    O22 V6 O21 . . 111.40(5) ?
    O19 V6 O21 . . 111.29(4) ?
    O22 V6 O9 . 2_666 106.66(4) ?
    O19 V6 O9 . 2_666 108.92(4) ?
    O21 V6 O9 . 2_666 110.32(4) ?
    V1 O1 K1 . . 101.78(4) ?
    V1 O1 K2 . 1_545 89.08(4) ?
    K1 O1 K2 . 1_545 162.27(4) ?
    V1 O1 K17 . 2_656 96.03(4) ?
    K1 O1 K17 . 2_656 86.39(3) ?
    K2 O1 K17 1_545 2_656 78.48(2) ?
    V1 O1 K18 . 1_455 92.53(4) ?
    K1 O1 K18 . 1_455 95.48(3) ?
    K2 O1 K18 1_545 1_455 98.02(3) ?
    K17 O1 K18 2_656 1_455 170.68(4) ?
    V1 O1 K16 . 1_455 164.84(5) ?
    K1 O1 K16 . 1_455 92.68(3) ?
    K2 O1 K16 1_545 1_455 78.08(2) ?
    K17 O1 K16 2_656 1_455 89.34(3) ?
    K18 O1 K16 1_455 1_455 81.46(2) ?
    V2 O2 K5 . 2_566 94.71(4) ?
    V2 O2 K4 . . 89.63(4) ?
    K5 O2 K4 2_566 . 95.23(3) ?
    V2 O2 K16 . 2_656 104.18(4) ?
    K5 O2 K16 2_566 2_656 160.76(4) ?
    K4 O2 K16 . 2_656 88.61(3) ?
    V2 O2 K5 . 1_545 88.68(3) ?
    K5 O2 K5 2_566 1_545 92.53(3) ?
    K4 O2 K5 . 1_545 172.17(4) ?
    K16 O2 K5 2_656 1_545 84.39(3) ?
    V2 O2 K17 . 1_455 166.69(5) ?
    K5 O2 K17 2_566 1_455 72.08(2) ?
    K4 O2 K17 . 1_455 93.15(3) ?
    K16 O2 K17 2_656 1_455 88.91(3) ?
    K5 O2 K17 1_545 1_455 90.24(3) ?
    V1 O3 K3 . 1_554 172.50(6) ?
    V1 O3 K18 . 1_455 96.64(4) ?
    K3 O3 K18 1_554 1_455 85.96(3) ?
    V1 O3 K10 . . 95.94(4) ?
    K3 O3 K10 1_554 . 78.52(3) ?
    K18 O3 K10 1_455 . 149.43(5) ?
    V1 O3 K7A . . 93.77(5) ?
    K3 O3 K7A 1_554 . 90.55(4) ?
    K18 O3 K7A 1_455 . 124.23(5) ?
    K10 O3 K7A . . 82.47(4) ?
    V1 O3 K7B . 2_655 95.10(5) ?
    K3 O3 K7B 1_554 2_655 89.32(4) ?
    K18 O3 K7B 1_455 2_655 123.01(5) ?
    K10 O3 K7B . 2_655 83.32(4) ?
    K7A O3 K7B . 2_655 1.66(5) ?
    V2 O4 K1 . . 168.58(7) ?
    V2 O4 K5 . 2_566 93.64(4) ?
    K1 O4 K5 . 2_566 81.63(3) ?
    V2 O4 K17 . 2_656 101.12(5) ?
    K1 O4 K17 . 2_656 89.81(3) ?
    K5 O4 K17 2_566 2_656 97.00(3) ?
    V2 O4 K9 . . 108.43(4) ?
    K1 O4 K9 . . 74.74(3) ?
    K5 O4 K9 2_566 . 155.63(4) ?
    K17 O4 K9 2_656 . 88.94(3) ?
    V3 O5 K1 . . 148.02(7) ?
    V3 O5 K8B . . 93.84(13) ?
    K1 O5 K8B . . 112.61(11) ?
    V3 O5 K4 . 2_566 91.44(4) ?
    K1 O5 K4 . 2_566 86.39(3) ?
    K8B O5 K4 . 2_566 127.67(11) ?
    V3 O5 K9 . . 95.61(4) ?
    K1 O5 K9 . . 75.58(3) ?
    K8B O5 K9 . . 74.70(10) ?
    K4 O5 K9 2_566 . 156.08(5) ?
    V3 O5 K8A . . 89.76(4) ?
    K1 O5 K8A . . 115.47(4) ?
    K8B O5 K8A . . 5.02(12) ?
    K4 O5 K8A 2_566 . 130.84(5) ?
    K9 O5 K8A . . 72.15(3) ?
    V3 O5 K6 . . 73.53(4) ?
    K1 O5 K6 . . 74.64(3) ?
    K8B O5 K6 . . 150.02(13) ?
    K4 O5 K6 2_566 . 80.63(3) ?
    K9 O5 K6 . . 79.53(3) ?
    K8A O5 K6 . . 145.48(4) ?
    V4 O6 K2 . 2_566 99.77(4) ?
    V4 O6 K4 . . 156.45(6) ?
    K2 O6 K4 2_566 . 90.02(3) ?
    V4 O6 K12 . . 89.31(4) ?
    K2 O6 K12 2_566 . 158.29(4) ?
    K4 O6 K12 . . 74.80(3) ?
    V4 O6 K16 . 2_656 77.78(4) ?
    K2 O6 K16 2_566 2_656 75.30(3) ?
    K4 O6 K16 . 2_656 84.17(3) ?
    K12 O6 K16 . 2_656 87.58(3) ?
    V3 O7 K17 . 2_666 109.16(4) ?
    V3 O7 K4 . 2_566 94.34(4) ?
    K17 O7 K4 2_666 2_566 101.90(3) ?
    V3 O7 K2 . . 166.74(5) ?
    K17 O7 K2 2_666 . 83.03(3) ?
    K4 O7 K2 2_566 . 88.01(3) ?
    V3 O7 K11 . . 94.54(4) ?
    K17 O7 K11 2_666 . 95.73(3) ?
    K4 O7 K11 2_566 . 156.41(4) ?
    K2 O7 K11 . . 78.62(3) ?
    V3 O7 K6 . . 79.72(3) ?
    K17 O7 K6 2_666 . 167.56(4) ?
    K4 O7 K6 2_566 . 85.68(3) ?
    K2 O7 K6 . . 87.45(3) ?
    K11 O7 K6 . . 74.48(2) ?
    V5 O8 K2 . . 165.75(6) ?
    V5 O8 K7B . 2_665 97.57(5) ?
    K2 O8 K7B . 2_665 87.96(4) ?
    V5 O8 K3 . 2_566 97.67(4) ?
    K2 O8 K3 . 2_566 91.39(3) ?
    K7B O8 K3 2_665 2_566 117.10(5) ?
    V5 O8 K7A . 1_565 103.67(5) ?
    K2 O8 K7A . 1_565 81.33(4) ?
    K7B O8 K7A 2_665 1_565 6.81(3) ?
    K3 O8 K7A 2_566 1_565 118.47(4) ?
    V5 O8 K11 . . 89.36(4) ?
    K2 O8 K11 . . 77.83(3) ?
    K7B O8 K11 2_665 . 86.51(5) ?
    K3 O8 K11 2_566 . 153.93(4) ?
    K7A O8 K11 1_565 . 83.67(4) ?
    V5 O8 K6 . . 80.37(4) ?
    K2 O8 K6 . . 89.65(3) ?
    K7B O8 K6 2_665 . 158.49(5) ?
    K3 O8 K6 2_566 . 84.33(3) ?
    K7A O8 K6 1_565 . 155.45(4) ?
    K11 O8 K6 . . 72.09(2) ?
    V6 O9 K4 2_666 . 161.62(5) ?
    V6 O9 K1 2_666 2_566 94.43(4) ?
    K4 O9 K1 . 2_566 88.42(3) ?
    V6 O9 K12 2_666 . 95.75(4) ?
    K4 O9 K12 . . 79.10(3) ?
    K1 O9 K12 2_566 . 166.39(4) ?
    V6 O9 K8A 2_666 . 78.35(4) ?
    K4 O9 K8A . . 83.30(3) ?
    K1 O9 K8A 2_566 . 95.66(4) ?
    K12 O9 K8A . . 77.64(3) ?
    V6 O9 K8B 2_666 . 82.65(11) ?
    K4 O9 K8B . . 79.17(10) ?
    K1 O9 K8B 2_566 . 90.44(12) ?
    K12 O9 K8B . . 81.96(11) ?
    K8A O9 K8B . . 6.55(11) ?
    V1 O10 K9 . . 138.32(6) ?
    V1 O10 K6 . . 116.49(5) ?
    K9 O10 K6 . . 95.69(3) ?
    V1 O10 K13 . . 95.01(4) ?
    K9 O10 K13 . . 75.46(3) ?
    K6 O10 K13 . . 136.96(4) ?
    V1 O10 K1 . . 88.61(4) ?
    K9 O10 K1 . . 71.89(3) ?
    K6 O10 K1 . . 78.33(3) ?
    K13 O10 K1 . . 134.00(4) ?
    V1 O10 K10 . . 81.36(4) ?
    K9 O10 K10 . . 134.66(4) ?
    K6 O10 K10 . . 75.91(3) ?
    K13 O10 K10 . . 81.16(3) ?
    K1 O10 K10 . . 144.36(3) ?
    V1 O11 K11 . 1_545 164.32(5) ?
    V1 O11 K2 . 1_545 89.49(4) ?
    K11 O11 K2 1_545 1_545 79.00(3) ?
    V1 O11 K7A . . 98.30(5) ?
    K11 O11 K7A 1_545 . 90.21(4) ?
    K2 O11 K7A 1_545 . 79.97(4) ?
    V1 O11 K13 . . 97.71(4) ?
    K11 O11 K13 1_545 . 88.93(3) ?
    K2 O11 K13 1_545 . 155.80(4) ?
    K7A O11 K13 . . 121.36(4) ?
    V1 O11 K7B . 2_655 103.05(5) ?
    K11 O11 K7B 1_545 2_655 85.29(4) ?
    K2 O11 K7B 1_545 2_655 78.87(4) ?
    K7A O11 K7B . 2_655 4.92(5) ?
    K13 O11 K7B . 2_655 121.31(5) ?
    V1 O11 K17 . 2_656 81.88(3) ?
    K11 O11 K17 1_545 2_656 84.39(3) ?
    K2 O11 K17 1_545 2_656 71.64(2) ?
    K7A O11 K17 . 2_656 151.61(4) ?
    K13 O11 K17 . 2_656 86.47(3) ?
    K7B O11 K17 2_655 2_656 150.10(5) ?
    V2 O12 K8A . . 123.41(5) ?
    V2 O12 K14 . . 98.01(4) ?
    K8A O12 K14 . . 96.31(4) ?
    V2 O12 K8B . . 116.81(16) ?
    K8A O12 K8B . . 8.01(14) ?
    K14 O12 K8B . . 102.39(14) ?
    V2 O12 K12 . . 147.10(5) ?
    K8A O12 K12 . . 89.08(4) ?
    K14 O12 K12 . . 81.74(3) ?
    K8B O12 K12 . . 95.09(14) ?
    V2 O12 K4 . . 92.84(4) ?
    K8A O12 K4 . . 93.38(3) ?
    K14 O12 K4 . . 158.18(4) ?
    K8B O12 K4 . . 89.33(11) ?
    K12 O12 K4 . . 78.91(3) ?
    V2 O13 K14 . 2_656 148.13(5) ?
    V2 O13 K5 . 1_545 93.59(4) ?
    K14 O13 K5 2_656 1_545 78.02(3) ?
    V2 O13 K14 . . 89.81(4) ?
    K14 O13 K14 2_656 . 90.73(3) ?
    K5 O13 K14 1_545 . 163.70(4) ?
    V2 O13 K17 . 2_656 90.44(4) ?
    K14 O13 K17 2_656 2_656 113.91(3) ?
    K5 O13 K17 1_545 2_656 68.34(2) ?
    K14 O13 K17 . 2_656 127.63(3) ?
    V4 O14 K10 . 1_556 175.32(5) ?
    V4 O14 K11 . 2_666 90.80(4) ?
    K10 O14 K11 1_556 2_666 90.10(3) ?
    V4 O14 K3 . . 104.42(4) ?
    K10 O14 K3 1_556 . 76.00(2) ?
    K11 O14 K3 2_666 . 158.44(4) ?
    V4 O14 K7A . 1_556 93.11(5) ?
    K10 O14 K7A 1_556 1_556 82.24(4) ?
    K11 O14 K7A 2_666 1_556 107.43(4) ?
    K3 O14 K7A . 1_556 87.23(4) ?
    V4 O14 K7B . 2_656 87.01(5) ?
    K10 O14 K7B 1_556 2_656 88.32(4) ?
    K11 O14 K7B 2_666 2_656 104.45(4) ?
    K3 O14 K7B . 2_656 91.72(4) ?
    K7A O14 K7B 1_556 2_656 6.83(2) ?
    V4 O14 K15 . 2_666 110.47(4) ?
    K10 O14 K15 1_556 2_666 74.19(2) ?
    K11 O14 K15 2_666 2_666 74.98(2) ?
    K3 O14 K15 . 2_666 85.29(3) ?
    K7A O14 K15 1_556 2_666 156.36(4) ?
    K7B O14 K15 2_656 2_666 162.47(4) ?
    V3 O15 K5 . . 113.51(4) ?
    V3 O15 K12 . 2_666 92.84(4) ?
    K5 O15 K12 . 2_666 152.88(4) ?
    V3 O15 K14 . 2_666 171.28(5) ?
    K5 O15 K14 . 2_666 75.18(2) ?
    K12 O15 K14 2_666 2_666 78.61(2) ?
    V3 O15 K8B . . 90.11(13) ?
    K5 O15 K8B . . 86.24(10) ?
    K12 O15 K8B 2_666 . 100.58(14) ?
    K14 O15 K8B 2_666 . 89.78(14) ?
    V3 O15 K8A . . 95.07(4) ?
    K5 O15 K8A . . 89.45(3) ?
    K12 O15 K8A 2_666 . 94.66(4) ?
    K14 O15 K8A 2_666 . 84.02(4) ?
    K8B O15 K8A . . 7.52(13) ?
    V3 O15 K17 . 2_666 84.01(3) ?
    K5 O15 K17 . 2_666 64.63(2) ?
    K12 O15 K17 2_666 2_666 114.63(3) ?
    K14 O15 K17 2_666 2_666 101.03(3) ?
    K8B O15 K17 . 2_666 144.50(15) ?
    K8A O15 K17 . 2_666 150.71(4) ?
    V3 O16 K15 . . 174.69(5) ?
    V3 O16 K12 . 2_666 94.55(4) ?
    K15 O16 K12 . 2_666 88.20(3) ?
    V3 O16 K11 . . 93.61(4) ?
    K15 O16 K11 . . 81.52(3) ?
    K12 O16 K11 2_666 . 97.15(3) ?
    V3 O16 K6 . . 84.63(4) ?
    K15 O16 K6 . . 92.10(3) ?
    K12 O16 K6 2_666 . 173.28(4) ?
    K11 O16 K6 . . 76.27(2) ?
    V3 O16 K9 . . 92.70(4) ?
    K15 O16 K9 . . 91.12(3) ?
    K12 O16 K9 2_666 . 102.67(3) ?
    K11 O16 K9 . . 158.63(4) ?
    K6 O16 K9 . . 84.03(3) ?
    V5 O17 K6 . . 91.46(4) ?
    V5 O17 K10 . 2_665 94.99(4) ?
    K6 O17 K10 . 2_665 170.09(4) ?
    V5 O17 K10 . . 95.82(4) ?
    K6 O17 K10 . . 82.99(3) ?
    K10 O17 K10 2_665 . 103.78(3) ?
    V5 O17 K15 . . 171.47(5) ?
    K6 O17 K15 . . 93.76(3) ?
    K10 O17 K15 2_665 . 78.99(2) ?
    K10 O17 K15 . . 91.51(3) ?
    V5 O17 K11 . . 94.31(4) ?
    K6 O17 K11 . . 79.70(3) ?
    K10 O17 K11 2_665 . 92.29(3) ?
    K10 O17 K11 . . 160.13(4) ?
    K15 O17 K11 . . 80.01(2) ?
    V4 O18 K11 . 2_666 97.90(4) ?
    V4 O18 K12 . . 97.00(4) ?
    K11 O18 K12 2_666 . 99.82(3) ?
    V4 O18 K13 . 2_656 96.89(4) ?
    K11 O18 K13 2_666 2_656 90.16(3) ?
    K12 O18 K13 . 2_656 161.60(4) ?
    V4 O18 K16 . 2_656 77.54(3) ?
    K11 O18 K16 2_666 2_656 168.67(4) ?
    K12 O18 K16 . 2_656 91.08(3) ?
    K13 O18 K16 2_656 2_656 80.20(2) ?
    V6 O19 K9 . . 97.32(4) ?
    V6 O19 K8A . . 174.97(5) ?
    K9 O19 K8A . . 79.28(4) ?
    V6 O19 K8A . 2_666 93.40(4) ?
    K9 O19 K8A . 2_666 169.24(4) ?
    K8A O19 K8A . 2_666 90.06(5) ?
    V6 O19 K14 . . 92.20(4) ?
    K9 O19 K14 . . 93.15(3) ?
    K8A O19 K14 . . 91.70(3) ?
    K8A O19 K14 2_666 . 85.66(3) ?
    V6 O19 K8B . . 169.81(13) ?
    K9 O19 K8B . . 73.42(13) ?
    K8A O19 K8B . . 5.89(11) ?
    K8A O19 K8B 2_666 . 95.94(15) ?
    K14 O19 K8B . . 92.55(8) ?
    V6 O19 K12 . 2_666 86.20(3) ?
    K9 O19 K12 . 2_666 100.83(3) ?
    K8A O19 K12 . 2_666 90.78(3) ?
    K8A O19 K12 2_666 2_666 80.58(3) ?
    K14 O19 K12 . 2_666 166.02(4) ?
    K8B O19 K12 . 2_666 91.33(8) ?
    V6 O19 K8B . 2_666 89.37(10) ?
    K9 O19 K8B . 2_666 173.16(10) ?
    K8A O19 K8B . 2_666 94.13(12) ?
    K8A O19 K8B 2_666 2_666 4.09(9) ?
    K14 O19 K8B . 2_666 85.15(7) ?
    K8B O19 K8B . 2_666 100.0(2) ?
    K12 O19 K8B 2_666 2_666 80.95(7) ?
    V5 O20 K13 2_665 . 170.44(5) ?
    V5 O20 K10 2_665 . 93.76(4) ?
    K13 O20 K10 . . 94.96(3) ?
    V5 O20 K7B 2_665 . 91.59(5) ?
    K13 O20 K7B . . 87.61(4) ?
    K10 O20 K7B . . 118.82(5) ?
    V5 O20 K18 2_665 . 90.84(4) ?
    K13 O20 K18 . . 79.61(3) ?
    K10 O20 K18 . . 157.46(4) ?
    K7B O20 K18 . . 83.04(4) ?
    V5 O20 K15 2_665 . 89.04(4) ?
    K13 O20 K15 . . 87.64(3) ?
    K10 O20 K15 . . 86.31(3) ?
    K7B O20 K15 . . 154.73(5) ?
    K18 O20 K15 . . 71.70(2) ?
    V5 O20 K7A 2_665 2_655 90.49(5) ?
    K13 O20 K7A . 2_655 89.09(4) ?
    K10 O20 K7A . 2_655 116.57(4) ?
    K7B O20 K7A . 2_655 2.60(5) ?
    K18 O20 K7A . 2_655 85.41(3) ?
    K15 O20 K7A . 2_655 157.09(4) ?
    V6 O21 K13 . . 147.07(5) ?
    V6 O21 K18 . . 116.27(4) ?
    K13 O21 K18 . . 82.51(3) ?
    V6 O21 K15 . . 116.73(4) ?
    K13 O21 K15 . . 92.34(3) ?
    K18 O21 K15 . . 79.22(2) ?
    V6 O21 K9 . . 89.20(4) ?
    K13 O21 K9 . . 74.70(2) ?
    K18 O21 K9 . . 154.52(4) ?
    K15 O21 K9 . . 90.31(3) ?
    V6 O21 K16 . . 81.54(3) ?
    K13 O21 K16 . . 77.83(2) ?
    K18 O21 K16 . . 74.60(2) ?
    K15 O21 K16 . . 152.97(3) ?
    K9 O21 K16 . . 110.71(3) ?
    V6 O22 K16 . . 112.64(4) ?
    V6 O22 K5 . 2_666 149.04(5) ?
    K16 O22 K5 . 2_666 98.28(3) ?
    V6 O22 K14 . . 95.01(4) ?
    K16 O22 K14 . . 97.12(3) ?
    K5 O22 K14 2_666 . 79.21(3) ?
    V6 O22 K1 . 1_655 93.94(4) ?
    K16 O22 K1 . 1_655 99.74(3) ?
    K5 O22 K1 2_666 1_655 81.75(3) ?
    K14 O22 K1 . 1_655 156.14(4) ?
    V4 O23 K7B 2_656 . 100.73(6) ?
    V4 O23 K18 2_656 . 162.65(5) ?
    K7B O23 K18 . . 91.64(5) ?
    V4 O23 K7A 2_656 2_655 96.46(5) ?
    K7B O23 K7A . 2_655 6.14(4) ?
    K18 O23 K7A . 2_655 96.73(4) ?
    V4 O23 K2 2_656 1_645 89.45(4) ?
    K7B O23 K2 . 1_645 116.21(5) ?
    K18 O23 K2 . 1_645 95.99(3) ?
    K7A O23 K2 2_655 1_645 112.05(4) ?
    V4 O23 K16 2_656 . 84.47(4) ?
    K7B O23 K16 . . 167.82(5) ?
    K18 O23 K16 . . 81.15(3) ?
    K7A O23 K16 2_655 . 173.30(5) ?
    K2 O23 K16 1_645 . 74.56(2) ?
    V4 O23 K13 2_656 . 91.34(4) ?
    K7B O23 K13 . . 87.24(4) ?
    K18 O23 K13 . . 77.03(3) ?
    K7A O23 K13 2_655 . 91.75(4) ?
    K2 O23 K13 1_645 . 155.95(4) ?
    K16 O23 K13 . . 81.59(3) ?
    V5 O24 K3 2_665 2_666 167.07(5) ?
    V5 O24 K10 2_665 2_665 93.21(4) ?
    K3 O24 K10 2_666 2_665 78.74(3) ?
    V5 O24 K3 2_665 1_654 94.55(4) ?
    K3 O24 K3 2_666 1_654 84.21(3) ?
    K10 O24 K3 2_665 1_654 134.34(4) ?
    V5 O24 K15 2_665 . 94.83(4) ?
    K3 O24 K15 2_666 . 92.99(3) ?
    K10 O24 K15 2_665 . 75.74(2) ?
    K3 O24 K15 1_654 . 147.73(4) ?
    V5 O24 K18 2_665 . 87.01(4) ?
    K3 O24 K18 2_666 . 105.21(3) ?
    K10 O24 K18 2_665 . 147.85(4) ?
    K3 O24 K18 1_654 . 77.53(2) ?
    K15 O24 K18 . . 72.22(2) ?
    K6 O1W K3 2_566 . 89.00(3) ?
    K6 O1W K18 2_566 2_666 103.03(3) ?
    K3 O1W K18 . 2_666 99.49(3) ?
    K6 O1W K15 2_566 2_666 164.69(4) ?
    K3 O1W K15 . 2_666 81.87(3) ?
    K18 O1W K15 2_666 2_666 66.72(2) ?
    K6 O1W K4 2_566 . 79.20(3) ?
    K3 O1W K4 . . 124.54(4) ?
    K18 O1W K4 2_666 . 135.96(4) ?
    K15 O1W K4 2_666 . 116.11(3) ?
    K6 O1W H1A 2_566 . 104.5(14) ?
    K3 O1W H1A . . 72.4(13) ?
    K18 O1W H1A 2_666 . 151.1(14) ?
    K15 O1W H1A 2_666 . 84.5(13) ?
    K4 O1W H1A . . 59.2(13) ?
    K6 O1W H1B 2_566 . 106.9(13) ?
    K3 O1W H1B . . 163.7(14) ?
    K18 O1W H1B 2_666 . 81.1(13) ?
    K15 O1W H1B 2_666 . 83.4(13) ?
    K4 O1W H1B . . 57.0(13) ?
    H1A O1W H1B . . 99.1(18) ?
    K7B O2W K7A . . 144.94(10) ?
    K7B O2W K7A . 2_655 7.17(4) ?
    K7A O2W K7A . 2_655 137.84(9) ?
    K7B O2W K7B . 2_655 137.67(9) ?
    K7A O2W K7B . 2_655 7.33(3) ?
    K7A O2W K7B 2_655 2_655 130.55(9) ?
    K7B O2W K13 . . 88.43(7) ?
    K7A O2W K13 . . 123.15(9) ?
    K7A O2W K13 2_655 . 94.47(7) ?
    K7B O2W K13 2_655 . 128.86(9) ?
    K7B O2W K10 . . 119.55(9) ?
    K7A O2W K10 . . 82.17(7) ?
    K7A O2W K10 2_655 . 124.07(9) ?
    K7B O2W K10 2_655 . 87.83(7) ?
    K13 O2W K10 . . 83.56(6) ?
    K7B O2W H2A . . 145(3) ?
    K7A O2W H2A . . 58(3) ?
    K7A O2W H2A 2_655 . 147(3) ?
    K7B O2W H2A 2_655 . 63(3) ?
    K13 O2W H2A . . 65(3) ?
    K10 O2W H2A . . 81(3) ?
    K7B O2W H2B . . 69(3) ?
    K7A O2W H2B . . 141(3) ?
    K7A O2W H2B 2_655 . 76(3) ?
    K7B O2W H2B 2_655 . 147(3) ?
    K13 O2W H2B . . 52(3) ?
    K10 O2W H2B . . 59(3) ?
    H2A O2W H2B . . 107(4) ?
    K7A O3W K7B 1_655 2_755 7.10(4) ?
    K7A O3W K7B 1_655 . 144.44(12) ?
    K7B O3W K7B 2_755 . 137.75(11) ?
    K7A O3W K7A 1_655 2_655 137.53(11) ?
    K7B O3W K7A 2_755 2_655 130.72(11) ?
    K7B O3W K7A . 2_655 7.28(3) ?
    K7A O3W K2 1_655 1_645 81.17(8) ?
    K7B O3W K2 2_755 1_645 82.14(9) ?
    K7B O3W K2 . 1_645 113.48(11) ?
    K7A O3W K2 2_655 1_645 113.13(10) ?
    K7A O3W K18 1_655 . 127.97(11) ?
    K7B O3W K18 2_755 . 135.06(11) ?
    K7B O3W K18 . . 85.33(8) ?
    K7A O3W K18 2_655 . 92.61(8) ?
    K2 O3W K18 1_645 . 91.93(8) ?
    K7A O3W H3A 1_655 . 140(4) ?
    K7B O3W H3A 2_755 . 142(4) ?
    K7B O3W H3A . . 67(4) ?
    K7A O3W H3A 2_655 . 71(4) ?
    K2 O3W H3A 1_645 . 60(4) ?
    K18 O3W H3A . . 54(4) ?
    K7A O3W H3B 1_655 . 83(4) ?
    K7B O3W H3B 2_755 . 89(4) ?
    K7B O3W H3B . . 119(4) ?
    K7A O3W H3B 2_655 . 125(4) ?
    K2 O3W H3B 1_645 . 107(3) ?
    K18 O3W H3B . . 50(4) ?
    H3A O3W H3B . . 101(5) ?
    K13 O4W K17 . 2_656 94.25(4) ?
    K13 O4W K9 . . 71.72(3) ?
    K17 O4W K9 2_656 . 85.51(3) ?
    K13 O4W K16 . . 80.34(3) ?
    K17 O4W K16 2_656 . 157.73(4) ?
    K9 O4W K16 . . 112.69(3) ?
    K13 O4W K14 . . 131.27(4) ?
    K17 O4W K14 2_656 . 121.67(3) ?
    K9 O4W K14 . . 79.00(3) ?
    K16 O4W K14 . . 76.15(3) ?
    K13 O4W H4A . . 72.8(14) ?
    K17 O4W H4A 2_656 . 87.7(14) ?
    K9 O4W H4A . . 143.3(14) ?
    K16 O4W H4A . . 70.0(14) ?
    K14 O4W H4A . . 133.7(14) ?
    K13 O4W H4B . . 161.8(14) ?
    K17 O4W H4B 2_656 . 67.9(14) ?
    K9 O4W H4B . . 102.1(14) ?
    K16 O4W H4B . . 117.6(14) ?
    K14 O4W H4B . . 61.4(14) ?
    H4A O4W H4B . . 108.6(19) ?
    O5W O5W K8B 2_566 . 104.1(3) ?
    O5W O5W K8A 2_566 . 106.8(3) ?
    K8B O5W K8A . . 3.41(11) ?
    O5W O5W K1 2_566 2_566 122.7(3) ?
    K8B O5W K1 . 2_566 101.74(17) ?
    K8A O5W K1 . 2_566 98.48(11) ?
    O5W O5W K8B 2_566 2_566 50.2(3) ?
    K8B O5W K8B . 2_566 154.25(14) ?
    K8A O5W K8B . 2_566 156.96(13) ?
    K1 O5W K8B 2_566 2_566 94.63(11) ?
    O5W O5W K5 2_566 . 162.1(3) ?
    K8B O5W K5 . . 85.23(14) ?
    K8A O5W K5 . . 83.07(9) ?
    K1 O5W K5 2_566 . 68.72(6) ?
    K8B O5W K5 2_566 . 119.49(12) ?
loop_
    _geom_hbond_atom_site_label_D
    _geom_hbond_atom_site_label_H
    _geom_hbond_atom_site_label_A
    _geom_hbond_site_symmetry_A
    _geom_hbond_distance_DH
    _geom_hbond_distance_HA
    _geom_hbond_distance_DA
    _geom_hbond_angle_DHA
    _geom_hbond_publ_flag
    O1W H1A O6 . 0.944(9) 1.720(10) 2.6483(15) 167(2) yes
    O1W H1B O9 . 0.939(9) 1.684(10) 2.6057(14) 167(2) yes
    O2W H2A O11 . 0.966(10) 1.718(12) 2.676(2) 171(4) yes
    O2W H2B O20 . 0.964(10) 1.670(12) 2.630(2) 173(4) yes
    O3W H3A O23 . 0.958(10) 1.701(17) 2.641(3) 166(5) yes
    O3W H3B O3 1_655 0.957(10) 1.70(3) 2.559(3) 148(5) yes
    O4W H4B O13 . 0.931(9) 1.711(10) 2.6303(14) 168(2) yes
    O4W H4A O18 2_656 0.937(9) 1.764(11) 2.6710(14) 162(2) yes
    O5W . O5 . . . 2.725(3) . yes
    O5W . O4 2_566 . . 3.089(3) . yes
_shelx_space_group_comment
;
The symmetry employed for this shelxl refinement is uniquely defined
by the following loop, which should always be used as a source of
symmetry information in preference to the above space-group names.
They are only intended as comments.
;
_shelx_estimated_absorpt_T_min     0.719
_shelx_estimated_absorpt_T_max     0.816
_shelx_hkl_file
;
   1  -1  11    5.95    0.63   0
   2  -2  15   87.96    1.48   0
   2  -1  15    0.96    0.70   0
   2   3  12   16.05    0.97   0
   2   4  10  211.42    2.19   0
   2   5  -2   44.34    0.50   0
   2   5   7   58.82    1.18   0
   3   1  17  254.01    2.83   0
   3   3  15    6.26    1.19   0
   3   4  14   24.42    1.27   0
   3   7   3  657.23    3.19   0
   4  -3  20  102.94    1.97   0
   4  -2  20    0.37    1.08   0
   4  -1  20   47.91    1.60   0
   4   3  18   35.97    1.59   0
   4   7  11  161.83    2.38   0
   4   8   0   23.96    0.77   0
   4   8   1   50.52    1.05   0
   4   8   5    2.75    0.82   0
   5  -2  22   38.66    1.59   0
   5   3  20   20.95    1.59   0
   5   8  12   35.09    1.55   0
   5   9   1   91.29    1.42   0
   5   9   7   73.25    1.65   0
   6   1  23   78.57    2.34   0
   6   3  22   32.01    1.92   0
   6   7  17   17.75    1.69   0
   6   8  15  462.67    4.61   0
   6   9  12    2.83    1.24   0
   7  -2  25   47.37    1.98   0
   7  -1  25   -0.02    1.44   0
   7   2  24   41.54    2.14   0
   7   7  19    2.46    1.63   0
   7   8  17   55.61    2.23   0
   7  10  11    1.91    1.28   0
   8   0  26    6.29    1.74   0
   8   4  24    4.83    1.88   0
   8   8  19    0.99    1.71   0
   8   9  17   84.48    2.70   0
   8  10  14   56.07    2.24   0
   8  11   8   51.36    1.94   0
   8  11   9    1.82    1.26   0
   9   0  27   13.37    1.95   0
   9   3  26   15.69    2.16   0
   9   4  25    1.58    1.97   0
   9   6  23    0.16    2.24   0
   9   7  22    3.65    2.01   0
   9  10  16    1.31    1.69   0
   9  11  12    4.06    1.56   0
  10   7  23    0.39    2.08   0
  10   9  20    0.15    1.99   0
  10  11  14   11.29    2.13   0
  11  10  19    1.72    2.12   0
  11  11  16    1.37    1.96   0
   1  -3  11  379.91    2.05   0
   1  -2  11  141.60    1.39   0
   1   2   8    1.79    0.55   0
   1   3   5  605.13    2.59   0
   2  -6  13    2.66    0.46   0
   2   0  14    4.31    0.84   0
   2   3  11   28.56    1.04   0
   2   4   9   12.99    0.85   0
   2   5   6    4.26    0.63   0
   3  -4  17  101.58    1.64   0
   3   0  17   -0.35    0.87   0
   4   1  19   90.37    2.05   0
   4   7  10   22.59    1.22   0
   4   8   2    2.17    0.63   0
   4   8   3   13.50    0.82   0
   4   8   4   33.54    1.08   0
   5   1  21   22.92    1.56   0
   5   6  16  177.66    2.89   0
   5   7  14    1.57    1.19   0
   5   8  11   71.94    1.85   0
   5   9   2   35.37    1.07   0
   6   2  22    6.18    1.51   0
   6   6  18    5.25    1.51   0
   6   7  16   29.66    1.93   0
   6   8  14   18.35    1.54   0
   6   9  11    1.63    1.18   0
   7   1  24   55.92    2.27   0
   7   3  23    1.34    1.63   0
   7   4  22   11.80    1.76   0
   7   5  21   21.25    1.91   0
   7   6  20    0.86    1.62   0
   7  10  10    5.34    1.30   0
   8   7  20  162.70    3.49   0
   8   8  18    6.32    1.75   0
   8   9  16    1.41    1.63   0
   8  10  13    2.23    1.47   0
   8  11   6   39.74    1.68   0
   8  11   7   40.01    1.76   0
   9   2  26   20.68    2.16   0
   9   5  24    9.34    2.05   0
   9   9  18   35.65    2.29   0
   9  10  15   43.12    2.24   0
   9  11  11    4.43    1.50   0
  10   5  25    1.09    2.10   0
  10   6  24   12.17    2.26   0
  10   8  21    0.95    2.01   0
  10   9  19   16.15    2.21   0
  10  10  17  132.39    3.40   0
  10  11  13   37.62    2.38   0
  11  10  18   47.70    2.69   0
  11  11  15   -0.56    1.87   0
   1   0  10   -0.06    0.50   0
   1   1   9  235.08    1.86   0
   1   2   7   49.07    0.96   0
   1   3   4  829.24    2.82   0
   2  -4  14  121.51    1.45   0
   2  -1  14    2.17    0.77   0
   2   1  13  493.52    3.25   0
   2   2  12   88.94    1.52   0
   2   5   5  182.09    1.70   0
   3   1  16   89.97    1.79   0
   3   6   8   42.67    1.21   0
   4  -4  19  154.00    2.16   0
   4   0  19   39.86    1.54   0
   4   2  18  101.86    2.14   0
   4   3  17  100.36    2.12   0
   4   4  16  155.98    2.52   0
   4   5  14   22.63    1.47   0
   5  -3  21    1.02    1.15   0
   5   0  21   12.75    1.37   0
   5   2  20   50.29    1.88   0
   5   3  19  194.18    3.01   0
   5   5  17   16.07    1.48   0
   5   6  15   18.54    1.44   0
   5   8  10    7.24    1.09   0
   6   3  21    5.73    1.50   0
   6   4  20   82.79    2.40   0
   6   5  19   19.12    1.71   0
   6   8  13    7.53    1.50   0
   6   9  10    3.25    1.15   0
   7   2  23    6.93    1.66   0
   7   7  18  105.41    2.74   0
   7   9  13   68.75    2.17   0
   7  10   8   10.75    1.40   0
   8   1  25   38.74    2.21   0
   8   3  24    2.94    1.77   0
   8   5  22   11.20    1.91   0
   8   6  21    2.90    1.79   0
   8   9  15   23.32    2.06   0
   9   1  26   16.88    2.03   0
   9   3  25   12.75    2.07   0
   9   6  22    2.58    1.95   0
   9   7  21  124.15    3.34   0
   9   8  19    1.09    1.79   0
   9   9  17    0.94    1.73   0
   9  11  10   14.65    1.60   0
  10   3  26   12.24    2.23   0
  10   4  25   15.51    2.57   0
  10   6  23   10.78    2.53   0
  10   7  22    3.82    2.10   0
  10  10  16   14.04    2.03   0
  10  11  12   14.92    2.04   0
  11  11  14   21.69    2.14   0
  12  11  15    0.58    2.31   0
   1  -1  10    0.18    0.52   0
   1   3   3  240.26    1.46   0
   2  -3  14   85.19    1.31   0
   2  -2  14  449.21    2.89   0
   2   3  10   10.76    0.81   0
   2   4   8  142.39    1.69   0
   2   5  -1  373.09    1.51   0
   2   5   3  773.30    3.02   0
   2   5   4   52.14    0.95   0
   3  -5  16    3.35    0.78   0
   3   6   7  158.48    1.89   0
   4  -3  19    1.26    0.98   0
   4  -1  19   31.35    1.37   0
   4   1  18    3.89    1.09   0
   5  -2  21   34.46    1.51   0
   6   2  21  131.37    2.86   0
   6   6  17    5.26    1.46   0
   6   7  15   18.83    1.56   0
   6   9   9   31.19    1.45   0
   7   1  23   85.90    2.66   0
   7   3  22   33.18    2.01   0
   7   4  21   71.45    2.43   0
   7   5  20   29.34    1.95   0
   7   8  15  106.70    2.60   0
   7  10   7   14.69    1.36   0
   8   2  24    9.55    1.80   0
   8   7  19   50.08    2.36   0
   8   8  17    1.38    1.62   0
   8  10  11  181.82    3.09   0
   9   2  25   11.37    1.98   0
   9   5  23   45.69    2.51   0
   9   7  20   26.14    2.23   0
   9   9  16    0.96    1.96   0
   9  10  13   -0.23    1.77   0
   9  11   8    2.12    1.49   0
  10  -1  27   14.72    2.04   0
  10   2  26   55.45    2.72   0
  10   5  24    5.68    2.12   0
  10  10  15   38.56    2.29   0
  10  11  11   65.81    2.53   0
  11   8  21    0.30    2.10   0
  11   9  19   10.88    2.20   0
  11  11  13    0.69    1.78   0
  12  11  14    3.69    2.24   0
   1  -2  10  524.67    2.42   0
   1   0   9   47.93    0.93   0
   1   1   8  201.01    1.63   0
   1   2   6  106.48    1.20   0
   1   3   2    0.86    0.38   0
   2   0  13  183.84    1.97   0
   2   2  11   65.06    1.35   0
   2   5   1   28.87    0.66   0
   2   5   2  486.44    2.26   0
   3   6   6   15.57    0.89   0
   4   2  17    2.32    1.08   0
   4   5  13    7.56    1.10   0
   4   6  11   58.49    1.58   0
   5   2  19    0.58    1.20   0
   5   3  18   -0.94    1.36   0
   5   4  17   37.81    1.68   0
   5   5  16    5.98    1.27   0
   5   6  14   58.61    1.81   0
   5   7  12   41.57    1.58   0
   5   8   8    6.75    1.14   0
   6   4  19    3.00    1.41   0
   6   9   7   40.81    1.52   0
   6   9   8   12.09    1.16   0
   7   6  18    6.94    1.82   0
   7  10   4    7.90    1.18   0
   7  10   5    5.50    1.11   0
   7  10   6   19.28    1.23   0
   8   3  23    9.00    1.82   0
   8   4  22   55.11    2.41   0
   8   5  21    0.72    1.70   0
   8   7  18    2.03    1.90   0
   8   9  14    9.72    1.60   0
   8  10  10   11.09    1.44   0
   9   1  25   10.52    2.16   0
   9   3  24   28.06    2.25   0
   9   6  21   71.08    2.75   0
   9   8  18   18.35    2.00   0
   9  11   7   10.93    1.54   0
  10   1  26    0.66    1.89   0
  10   3  25   17.81    2.24   0
  10   7  21    7.01    2.09   0
  10   8  19   10.45    2.01   0
  10   9  17    8.66    1.96   0
  10  11  10   22.07    1.99   0
  11   7  22   13.43    2.33   0
  11   8  20   27.67    2.45   0
  11   9  18   -0.73    1.97   0
  11  10  16    2.53    1.93   0
  11  11  12   65.73    2.55   0
  12  10  17   38.57    2.62   0
  12  11  13    1.90    2.18   0
   1  -3  10  365.57    1.89   0
   2  -1  13   26.80    0.97   0
   2   1  12  177.82    1.94   0
   3  -4  16    0.30    0.79   0
   3  -3  16    0.30    0.85   0
   3   5   9  659.04    3.82   0
   4   7  -4    3.74    0.36   0
   5  -4  20   60.89    1.67   0
   5   7  11  343.04    3.41   0
   6   6  16   45.11    1.87   0
   6   7  14    4.20    1.27   0
   6   9   6   28.82    1.33   0
   7   2  22    6.30    1.60   0
   7   3  21    0.61    1.50   0
   7   4  20  179.03    3.39   0
   7   5  19   14.96    1.71   0
   7   9  10    0.84    1.36   0
   8   2  23   -0.34    1.87   0
   8   6  19    1.13    1.88   0
   8   9  13    6.86    1.50   0
   9   7  19   19.28    2.05   0
   9   9  15   32.59    2.07   0
  10   2  25   37.63    2.70   0
  10   4  24   -0.77    1.95   0
  10  11   8   23.04    1.87   0
  11   7  21   14.91    2.31   0
  11  11  11   25.40    1.98   0
  12  10  16   -1.26    1.98   0
  12  11  12   27.19    2.44   0
   2  -4  13   49.04    0.98   0
   2  -2  13    6.37    0.70   0
   2   4   6  101.20    1.32   0
   3   6  -3  176.01    1.00   0
   4   2  16    6.17    1.08   0
   4   3  15   91.02    1.93   0
   4   4  14    5.50    1.09   0
   4   5  12  159.78    2.30   0
   4   7   6   17.43    0.93   0
   5  -2  20   10.86    1.18   0
   5   2  18  125.25    2.48   0
   5   4  16   23.60    1.46   0
   5   7  10   14.41    1.29   0
   6   2  20  166.62    2.93   0
   6   3  19   11.61    1.47   0
   6   4  18    3.48    1.38   0
   6   6  15    1.57    1.46   0
   6   7  13    2.10    1.20   0
   7   1  22   55.77    2.13   0
   7   8  13   -0.81    1.26   0
   8   3  22    3.27    1.69   0
   8   4  21   27.62    2.03   0
   8   5  20    0.22    1.63   0
   8   8  15   -0.89    1.49   0
   8  10   8   28.66    1.54   0
   9   3  23   59.81    2.58   0
   9   6  20   16.99    2.03   0
   9   9  14   14.32    1.76   0
   9  10  11   67.23    2.25   0
  10   3  24    6.38    2.04   0
  10   8  18   20.68    2.14   0
  10   9  16    0.55    1.75   0
  10  10  13   33.15    2.11   0
  11   4  24    2.67    2.12   0
  11   5  23    0.16    2.13   0
  11   8  19    4.03    2.03   0
  11   9  17   54.39    2.66   0
  11  10  14  142.44    3.38   0
  11  11  10   25.94    1.93   0
  12  10  15   16.14    2.19   0
   1   0   8  151.88    1.37   0
   1   1   7  910.57    3.16   0
   2  -6  12   49.00    0.77   0
   2  -3  13   98.15    1.32   0
   2   0  12  656.60    3.44   0
   2   1  11  223.10    2.09   0
   2   2  10   10.20    0.76   0
   2   3   8   78.48    1.26   0
   3   4  10   45.67    1.32   0
   3   5   8   94.78    1.53   0
   3   6   3  422.49    2.48   0
   4   7   5  286.10    2.45   0
   5   3  17  188.60    2.81   0
   5   5  14  105.42    2.24   0
   6   9  -1    7.86    0.72   0
   6   9   0   37.09    1.06   0
   6   9   1   40.87    1.17   0
   7   2  21   23.30    1.76   0
   7   5  18   19.06    1.71   0
   7   7  15    0.68    1.37   0
   7   8  12   30.38    1.78   0
   7   9   9    3.71    1.17   0
   8   6  18   49.74    2.22   0
   8  10   6   25.98    1.50   0
   8  10   7    6.12    1.18   0
   9   4  22    4.44    1.83   0
   9   5  21   55.51    2.52   0
   9   8  16   11.24    1.78   0
   9  10  10   10.77    1.53   0
  10   4  23   11.31    2.07   0
  10   7  19    4.92    1.94   0
  10   8  17   36.61    2.51   0
  10   9  15    9.84    1.83   0
  10  10  12   40.15    2.11   0
  11   2  25   75.28    3.00   0
  11   9  16   17.51    2.11   0
  11  10  13   19.15    2.24   0
  12   8  19    3.50    2.17   0
  12   9  17    0.69    2.06   0
   1  -2   9    3.71    0.48   0
   2   4   5  327.67    2.12   0
   3  -5  15  453.35    2.77   0
   3   5   7    1.93    0.76   0
   3   6  -2    0.98    0.35   0
   3   6   1  198.57    1.56   0
   3   6   2   12.62    0.63   0
   4   4  13  110.75    1.99   0
   4   7  -3   16.31    0.53   0
   4   7   3  348.97    2.50   0
   4   7   4    5.73    0.79   0
   5   4  15    0.87    1.28   0
   5   7   9   58.82    1.56   0
   5   8  -2   49.68    0.94   0
   5   8   4   77.62    1.49   0
   6   2  19   33.27    1.70   0
   6   4  17   26.18    1.63   0
   6   6  14   17.38    1.42   0
   6   7  12  112.91    2.27   0
   6   8   9  577.61    4.34   0
   7   3  20    1.06    1.42   0
   7   4  19   53.14    2.10   0
   7   6  16   18.42    1.63   0
   7   7  14    0.84    1.31   0
   7   9   8    1.74    1.08   0
   8   2  22   43.51    2.17   0
   8   3  21   -0.86    1.54   0
   8  10   4   73.97    1.90   0
   8  10   5   55.27    1.73   0
   9   2  23   51.68    2.40   0
   9   6  19   17.43    1.96   0
   9   9  13   -0.67    1.47   0
   9  10   9   66.30    2.11   0
  10   2  24    2.66    1.88   0
  10   3  23   36.73    2.65   0
  10   9  14   25.40    2.20   0
  10  10  11  139.07    2.99   0
  11   4  23   51.43    2.73   0
  11   6  21   12.82    2.22   0
  11   8  18    0.60    1.95   0
  11  10  12  137.24    3.32   0
  12   7  20   12.99    2.60   0
  13  10  14    2.15    2.37   0
   0   0  -4    4.00    0.34   0
   1  -4   9   18.32    0.48   0
   1  -3   9  387.70    1.81   0
   1   1   6  162.60    1.32   0
   1   2   4   19.68    0.55   0
   2  -1  12    9.78    0.67   0
   2   2   9  633.34    3.21   0
   3  -4  15    3.65    0.77   0
   3  -3  15   31.74    1.06   0
   3   3  11   22.89    1.03   0
   3   4   9  403.14    2.93   0
   3   5  -9  235.08    1.13   0
   3   6   0   11.39    0.54   0
   4   3  14    1.52    0.97   0
   5  -2  19   13.58    1.16   0
   5   3  16   58.14    1.76   0
   5   8  -1   24.53    0.82   0
   5   8   0  133.03    1.55   0
   5   8   1   80.85    1.34   0
   5   8   2    0.17    0.67   0
   6   3  18    2.86    1.28   0
   6   7  11    1.75    1.26   0
   6   8   8  102.01    1.97   0
   7  -3  22   80.82    2.12   0
   7   9   7  102.43    2.04   0
   8   8  13   23.80    1.71   0
   8  10   3   12.08    1.17   0
   9   3  22   11.05    1.87   0
   9   4  21   20.90    2.03   0
   9   5  20   11.49    1.87   0
   9   8  15    1.57    1.57   0
   9  10   7    0.64    1.37   0
   9  10   8   95.20    2.30   0
  10   4  22   62.83    2.71   0
  10   5  21    5.65    1.94   0
  10   8  16   28.39    2.13   0
  11   7  19   -0.97    1.90   0
  11   8  17   18.90    2.17   0
  11   9  15   19.93    2.08   0
  12   6  21   53.18    2.87   0
  12   8  18   23.38    2.38   0
  12   9  16   -0.14    1.97   0
  12  10  13    1.39    1.86   0
   2  -5  12   31.39    0.74   0
   2  -2  12    1.31    0.59   0
   2   0  11  158.01    1.69   0
   2   1  10    6.42    0.66   0
   2   3   7   17.35    0.75   0
   2   4   4  966.44    3.36   0
   3   1  13   87.74    1.57   0
   4   6   7    2.99    0.87   0
   4   7  -1  260.59    1.73   0
   4   7   0   -0.06    0.51   0
   4   7   1   68.51    1.09   0
   6  -1  20    1.71    1.15   0
   6   5  15  250.38    3.25   0
   6   6  13   26.45    1.46   0
   6   8   7    4.40    1.09   0
   7   3  19   26.84    1.75   0
   7   6  15    8.29    1.43   0
   7   7  13    1.07    1.25   0
   8   2  21   19.61    1.82   0
   8   5  18    1.00    1.55   0
   8   7  15   11.88    1.62   0
   9   2  22   17.21    1.91   0
   9   7  16    2.47    1.84   0
   9   8  14   19.09    1.78   0
   9   9  11   25.77    1.88   0
   9  10   6   38.75    1.74   0
  10   9  13   49.32    2.22   0
  10  10   9   18.22    1.82   0
  11   4  22    6.02    2.35   0
  11   9  14   56.06    2.50   0
  11  10  11    2.83    1.63   0
  12   5  22    1.43    2.14   0
  12   7  19   -0.29    2.01   0
  12   8  17    2.92    2.32   0
  12   9  15    8.21    2.04   0
  12  10  12    3.27    1.83   0
  13  10  13   15.88    2.17   0
   1  -6   8    6.67    0.25   0
   1   0   7  158.93    1.28   0
   2  -4  12   49.24    0.92   0
   2  -3  12    4.77    0.57   0
   2   4  -8    2.12    0.33   0
   2   4   3  386.71    2.03   0
   3  -6  14  106.39    1.32   0
   3   3  10  113.20    1.70   0
   5   3  15   97.04    2.02   0
   5   4  14   87.35    1.94   0
   5   5  12    2.61    1.16   0
   5   6  10  102.54    1.91   0
   6   3  17    8.12    1.30   0
   6   4  16    6.16    1.28   0
   6   7  10   57.44    1.66   0
   7   9   5    8.88    1.00   0
   8   3  20  395.41    4.61   0
   8   4  19   -0.40    1.49   0
   8   6  16   33.82    1.90   0
   8   8  12   15.69    1.55   0
   8   9   8   18.65    1.53   0
   9   3  21    9.17    1.77   0
  10   3  22    0.24    1.80   0
  10   4  21   43.20    2.39   0
  10   5  20   14.15    2.00   0
  10   7  17    0.66    1.69   0
  10   9  12    1.29    1.54   0
  10  10   8    1.46    1.54   0
  11   7  18   53.61    2.59   0
  11   8  16    0.23    1.81   0
  11   9  13   21.96    2.23   0
  11  10  10    1.22    1.56   0
  12   6  20    3.44    2.12   0
  12  10  11   49.74    2.39   0
  13   8  17    7.76    2.51   0
  13   9  15   32.79    2.48   0
  13  10  12   11.79    2.06   0
   1   2   3    3.89    0.36   0
   2  -1  11  124.42    1.46   0
   3   4   8  179.38    1.92   0
   3   5   5   21.21    0.79   0
   4   6   6  633.44    3.56   0
   5  -5  18   65.65    1.55   0
   6   5  14    8.67    1.24   0
   6   6  12    2.44    1.11   0
   7   3  18   42.63    1.87   0
   7   4  17    3.78    1.37   0
   8   8  11   -0.62    1.24   0
   8   9   7   26.03    1.55   0
   9   6  17   10.30    1.71   0
   9   8  13   -1.24    1.40   0
   9  10   4   30.79    1.53   0
  10   6  18    3.61    1.78   0
  10   7  16    0.17    1.87   0
  10   8  14  171.41    3.37   0
  10   9  11   13.07    1.84   0
  10  10   7    2.20    1.48   0
  11   3  22    1.81    2.21   0
  11   5  20  133.47    3.44   0
  11   6  19   15.45    2.12   0
  11   8  15   25.29    2.34   0
  12   3  23    9.26    2.19   0
  12   4  22    0.91    2.07   0
  12   5  21    3.41    2.10   0
  12   8  16   37.84    2.46   0
  13   9  14   13.33    2.42   0
  13  10  11   11.18    2.00   0
   1  -2   8  312.79    1.63   0
   1   1   5  106.57    0.99   0
   2   0  10    7.25    0.69   0
   2   1   9  158.55    1.60   0
   3  -5  14    8.02    0.70   0
   3  -4  14    1.27    0.70   0
   3  -3  14   26.97    0.96   0
   3   5   4   74.80    1.17   0
   4  -5  16   33.61    1.12   0
   4   6   5   15.98    0.88   0
   5   0  17   15.91    1.19   0
   5   7   5  911.10    4.44   0
   6   3  16  142.62    2.49   0
   6   7   9   11.97    1.11   0
   7   5  15    1.89    1.27   0
   7   7  11   53.08    1.86   0
   7   8   8    9.23    1.28   0
   7   9   0    0.38    0.81   0
   8   2  20  213.98    3.45   0
   8   3  19    0.57    1.45   0
   8   4  18    1.60    1.48   0
   8   6  15    3.66    1.44   0
   8   7  13    1.91    1.33   0
   8   9   6    1.57    1.18   0
   9   3  20   -1.26    1.56   0
   9   8  12  144.78    2.86   0
   9   9   9   30.70    1.67   0
  10   3  21    1.14    1.74   0
  10   4  20    3.59    1.81   0
  10  10   6    2.18    1.42   0
  11   4  21   44.41    2.53   0
  11   9  12    8.18    1.76   0
  12   2  23    3.03    2.04   0
  12   6  19    2.57    2.05   0
  12   9  13   68.99    2.68   0
  12  10   9   14.46    2.01   0
  13   8  16    2.75    2.06   0
  13  10  10    5.13    1.87   0
   2  -6  11  156.10    1.19   0
   2  -2  11   70.51    1.10   0
   2   3   5   87.96    1.13   0
   3   4   7    4.34    0.65   0
   4   5   8   -0.70    0.71   0
   5   1  16   47.47    1.52   0
   6  -2  19   71.59    1.85   0
   6   6  11    2.15    1.05   0
   6   7   8   43.77    1.50   0
   7  -1  20  123.11    2.48   0
   7   4  16   33.83    1.71   0
   7   6  13   16.45    1.40   0
   7   8   7   37.47    1.52   0
   8   5  16    8.34    1.51   0
   8   9   5   29.09    1.44   0
   9   6  16   24.31    1.85   0
   9   7  14   42.84    2.01   0
   9   9   8    8.50    1.49   0
  10   6  17    0.51    1.66   0
  10   7  15   21.95    1.90   0
  10   8  13   27.51    1.92   0
  10   9  10   -1.25    1.38   0
  11   2  22    1.33    1.88   0
  11   5  19    8.31    1.98   0
  11   6  18    0.82    1.83   0
  11  10   7   41.35    1.92   0
  12   3  22    7.69    2.09   0
  12   4  21   22.29    2.35   0
  12   7  17    0.91    1.92   0
  12   8  15    2.06    1.86   0
  12   9  12    1.11    1.74   0
  12  10   8   42.85    2.26   0
  13   6  19    0.16    2.10   0
  13   8  15   16.85    2.50   0
  13   9  13   12.32    2.05   0
   1  -1   7   29.22    0.61   0
   1   0   6   47.93    0.71   0
   2   2   7  119.75    1.35   0
   2   4   1  177.47    1.20   0
   3   2  10   92.09    1.50   0
   3   5   3  866.64    3.32   0
   4   6   4   96.25    1.41   0
   5   4  12   88.02    1.81   0
   5   7   4    2.55    0.80   0
   6   8   2  194.86    2.12   0
   7   5  14   48.28    1.91   0
   7   7  10   -0.20    1.05   0
   8   2  19   45.22    1.97   0
   8   3  18   14.26    1.59   0
   8   8   9   10.10    1.29   0
   9  -2  22   18.46    1.67   0
   9   3  19    3.21    1.80   0
   9   4  18   46.47    2.15   0
   9   8  11   13.32    1.50   0
   9   9   7   36.88    1.75   0
  10  -3  23    7.78    1.56   0
  10   3  20   15.41    1.90   0
  10   4  19    0.72    1.71   0
  10   5  18    1.65    1.71   0
  10   8  12   57.42    2.34   0
  11   3  21    0.51    1.84   0
  11   6  17   -0.15    2.03   0
  11   8  13    9.46    1.98   0
  11   9  10    1.58    1.74   0
  11  10   6   38.75    1.84   0
  12   6  18   32.77    2.43   0
  12   8  14   47.50    2.41   0
  12   9  11   29.91    2.30   0
  13   5  20   30.69    2.56   0
  13   9  12   -1.35    1.83   0
  14   9  12    0.97    2.29   0
   1  -5   8   81.27    0.65   0
   2  -5  11  453.16    2.12   0
   2  -4  11    0.14    0.49   0
   2  -3  11    5.54    0.53   0
   2  -1  10   36.98    0.88   0
   2   1   8   94.01    1.24   0
   2   4  -9    1.50    0.35   0
   3  -2  13   46.30    1.13   0
   3   0  12    0.12    0.62   0
   3   1  11  530.66    3.17   0
   3   4   6 1061.71    4.04   0
   4   5   7    3.23    0.70   0
   5  -3  17   68.00    1.62   0
   5   3  13  143.77    2.19   0
   6  -1  18    4.22    1.11   0
   6   2  16    3.77    1.13   0
   6   6  10   15.33    1.16   0
   6   8   1    0.24    0.77   0
   7   8   6    3.35    0.94   0
   8  -4  21   91.36    2.20   0
   8   0  20    6.62    1.40   0
   8   5  15   47.82    1.95   0
   8   7  11   27.31    1.68   0
   9   6  15   43.11    2.01   0
   9   7  13   -0.88    1.37   0
   9   8  10   64.81    2.17   0
   9   9   6  124.48    2.42   0
  10   6  16   26.09    1.95   0
  10   9   8   28.19    1.84   0
  12   2  22    5.81    2.02   0
  12   3  21    2.79    2.00   0
  12   4  20    8.07    2.07   0
  12   5  19   10.43    2.12   0
  13   6  18    3.45    2.08   0
  13   7  16   10.76    2.14   0
  13   8  14    8.93    2.05   0
   1  -4   8    0.68    0.29   0
   1   1   4    0.96    0.33   0
   2   0   9   54.70    0.97   0
   2   3   4   37.43    0.79   0
   2   4   0  197.77    1.14   0
   3  -6  13    0.88    0.55   0
   3  -3  13   14.23    0.84   0
   3   3   8    4.41    0.66   0
   3   5   2  387.38    2.12   0
   4  -6  15    4.27    0.73   0
   4   4   9   36.44    1.13   0
   5   2  14   22.07    1.22   0
   5   7   2  132.80    1.64   0
   6   4  13    0.05    1.02   0
   6   8   0  107.84    1.52   0
   7   3  16    2.17    1.22   0
   7   7   9   14.00    1.19   0
   7   8   5   21.87    1.23   0
   8   4  16    8.78    1.49   0
   8   6  13   53.48    1.91   0
   9   5  16    1.23    1.47   0
   9   9   5   29.46    1.54   0
  10   4  18    9.52    1.77   0
  10   8  11   19.91    1.67   0
  10   9   7    6.18    1.50   0
  11  -3  23  127.92    2.98   0
  11   3  20   25.19    2.15   0
  11   4  19   50.84    2.47   0
  11   8  12    0.74    1.56   0
  11   9   9   28.48    1.84   0
  12   7  15   14.59    2.02   0
  12   9  10   12.42    1.79   0
  13   3  21    5.21    2.12   0
  13   4  20    8.34    2.18   0
  13   5  19    2.67    2.09   0
  13   9  10    0.20    2.01   0
   3  -5  13   16.34    0.73   0
   3  -4  13    0.59    0.63   0
   3   2   9 1021.83    4.16   0
   4  -5  15   46.60    1.14   0
   4  -4  15   87.92    1.49   0
   4   6   2   34.43    0.87   0
   5   6   6  133.10    1.85   0
   6  -5  18   26.01    1.27   0
   6  -4  18   15.65    1.21   0
   6  -3  18   30.91    1.33   0
   6   3  14   36.96    1.50   0
   6   5  11  273.24    2.97   0
   6   6   9    2.34    0.94   0
   6   8  -3  408.77    2.33   0
   6   8  -2   14.41    0.78   0
   7  -2  19   73.58    1.94   0
   7   7   8   60.50    1.73   0
   8   5  14    0.24    1.49   0
   8   7  10    0.65    1.31   0
   8   8   7   27.83    1.40   0
   9  -2  21   18.86    1.62   0
   9   2  19    3.32    1.50   0
   9   3  18   24.93    1.83   0
   9   4  17   31.41    1.87   0
   9   8   9    2.94    1.25   0
   9   9   4  148.88    2.44   0
  10  -3  22   15.23    1.64   0
  10   6  15    4.83    1.58   0
  10   7  13   30.01    1.89   0
  10   8  10   56.56    2.19   0
  11   5  17   15.43    1.94   0
  11   7  14    0.90    1.64   0
  11   8  11    1.75    1.74   0
  11   9   8   20.05    1.66   0
  12   2  21   35.07    2.39   0
  12   4  19    0.43    1.86   0
  12   5  18   40.05    2.43   0
  12   8  12    0.21    1.68   0
  12   9   9   34.13    2.02   0
  13   5  18   32.56    2.73   0
  13   6  17   12.64    2.10   0
  13   7  15    5.92    1.99   0
  14   7  15    3.84    2.38   0
  14   9  10   92.34    2.98   0
   1  -2   7    0.69    0.35   0
   2  -2  10  230.16    1.71   0
   3   0  11    3.86    0.71   0
   3   1  10   12.54    0.76   0
   3   3   7   18.93    0.84   0
   3   4   5    3.33    0.56   0
   3   5   1    3.03    0.44   0
   4   4   8  162.22    1.88   0
   5  -2  16    7.75    0.94   0
   5   0  15    6.60    0.96   0
   5   7   1   35.40    0.93   0
   6  -1  17  354.57    3.42   0
   7  -5  19    1.85    1.11   0
   7   3  15    8.17    1.41   0
   8   6  12   41.20    1.71   0
   8   8   6   75.22    1.87   0
   9  -4  21   27.61    1.63   0
   9   6  13    8.42    1.63   0
   9   7  11  241.67    3.35   0
   9   8   8    6.35    1.41   0
   9   9   3  339.48    3.36   0
  10   5  16   -0.05    1.52   0
  10   7  12   23.15    1.91   0
  10   9   6    5.75    1.25   0
  11   2  20   10.30    1.87   0
  11   3  19   -1.25    1.70   0
  11   4  18    6.97    1.84   0
  11   6  15   14.34    1.82   0
  11   7  13   11.00    1.74   0
  11   9   7   40.39    2.00   0
  12   6  16   59.01    2.58   0
  12   7  14   30.57    2.16   0
  13   2  21   10.92    2.15   0
  13   3  20   18.13    2.27   0
  13   6  16    1.05    2.19   0
  13   8  12   38.51    2.32   0
  13   9   9   63.45    2.49   0
  14   8  12   28.01    2.56   0
  14   9   9   35.73    2.30   0
   2   1   7  253.86    1.75   0
   3  -2  12  986.07    4.01   0
   4  -2  14   35.23    1.16   0
   4   0  13   95.62    1.61   0
   4   1  12  203.19    2.20   0
   4   2  11   88.40    1.53   0
   4   5   5    3.46    0.69   0
   4   6   1  217.42    1.70   0
   5   6   5  143.85    1.82   0
   5   7   0   39.80    0.94   0
   6   4  12   22.06    1.28   0
   6   5  10    1.59    0.95   0
   7  -1  18   24.90    1.44   0
   7   5  12   13.43    1.25   0
   7   6  10   96.12    1.99   0
   7   7   7    0.09    0.92   0
   8  -1  19   55.18    1.91   0
   8   3  16  106.74    2.41   0
   8   7   9    7.82    1.19   0
   9  -1  20   32.75    1.79   0
   9   2  18   37.42    1.90   0
   9   9   2    5.76    1.10   0
  10   2  19    5.00    1.61   0
  10   3  18    7.16    1.65   0
  10   4  17    5.00    1.62   0
  10   9   5    1.89    1.13   0
  11  -4  22    5.42    1.54   0
  11   5  16    6.29    1.73   0
  11   8  10    0.23    1.43   0
  11   9   6    8.16    1.58   0
  12   2  20    7.63    1.90   0
  12   6  15   51.71    2.62   0
  12   8  11    0.61    1.62   0
  12   9   7  148.18    3.11   0
  13   1  21    0.83    2.24   0
  13   5  17   15.96    2.43   0
  13   7  14    3.09    1.88   0
  13   9   8    1.37    1.62   0
  14   7  14   11.65    2.16   0
  14   9   8   16.11    2.23   0
   1  -1   6  262.02    1.35   0
   2  -3  10  111.33    1.18   0
   2  -1   9   42.95    0.82   0
   2   0   8   41.14    0.82   0
   3   4   4    5.71    0.61   0
   3   5   0  246.46    1.49   0
   4  -3  14  144.67    1.82   0
   4   3   9  392.03    2.81   0
   4   6   0   78.81    1.05   0
   6  -3  17   22.07    1.28   0
   6   1  15   -0.20    0.96   0
   6   3  13   50.15    1.55   0
   6   7   4  259.31    2.45   0
   7   4  13   28.91    1.45   0
   8   5  13   38.21    1.69   0
   8   8   5    2.45    0.94   0
   9  -2  20   13.48    1.51   0
   9   5  14   37.62    1.84   0
   9   7  10    4.01    1.28   0
   9   8   7  121.97    2.32   0
  10  -3  21    1.33    1.39   0
  10   5  15   13.62    1.68   0
  10   7  11   20.62    1.65   0
  10   8   8  117.02    2.58   0
  10   9   4   20.19    1.47   0
  11   3  18   37.73    2.38   0
  11   8   9   77.57    2.46   0
  11   9   5  123.74    2.62   0
  12   8  10    4.90    1.63   0
  12   9   6    5.31    1.67   0
  13   2  20    1.31    1.91   0
  13   3  19    7.00    2.06   0
  13   4  18    5.86    2.05   0
  13   6  15    0.33    1.87   0
  13   7  13   25.35    2.15   0
  13   9   7   26.27    2.10   0
  14   4  18   -0.69    2.38   0
  14   5  17   82.52    3.12   0
  14   7  13   30.40    2.62   0
   2  -6  10    9.49    0.46   0
   2   2   5  513.20    2.29   0
   3  -3  12  143.34    1.57   0
   3  -1  11   64.07    1.17   0
   3   2   8  128.25    1.49   0
   3   3   6 1213.76    4.09   0
   4  -6  14   92.64    1.37   0
   4  -5  14  124.84    1.62   0
   4  -4  14    2.74    0.79   0
   4  -1  13    0.54    0.69   0
   4   4   7    9.53    0.75   0
   4   5   4   19.94    0.81   0
   5   5   7   14.28    0.90   0
   5   6   4  240.72    2.18   0
   5   7  -3   95.69    1.10   0
   5   7  -2  354.24    2.06   0
   6  -5  17  459.11    3.53   0
   6  -4  17   31.31    1.33   0
   6  -1  16   13.62    1.26   0
   6   4  11  126.95    2.08   0
   6   7   3  138.29    1.82   0
   7   1  16    8.16    1.19   0
   7   3  14   32.05    1.49   0
   7   5  11   10.34    1.16   0
   7   6   9   21.99    1.23   0
   7   7   6  180.18    2.34   0
   8   4  14    1.55    1.23   0
   8   8   4   68.04    1.68   0
   9  -3  20   36.27    1.74   0
   9   4  15   38.12    1.85   0
   9   8   6  382.29    3.75   0
  10   9   3   11.08    1.32   0
  11  -2  21   95.49    2.67   0
  11   5  15    2.34    1.82   0
  12   2  19   10.97    2.16   0
  12   4  17    5.77    1.84   0
  12   6  14    1.00    1.71   0
  12   7  12    2.83    1.67   0
  12   9   5   56.24    2.20   0
  13   5  16    0.76    1.87   0
  13   8  10    0.65    1.68   0
  13   9   6   10.31    1.85   0
  14   3  19   22.45    2.41   0
  14   6  15    2.72    2.02   0
  14   8  10    0.15    1.82   0
  15   8  10   86.55    3.04   0
   3  -6  12   20.60    0.71   0
   3  -4  12  143.06    1.52   0
   3   0  10    4.36    0.60   0
   3   1   9 1633.32    4.99   0
   3   5  -1  915.33    2.60   0
   4   0  12  651.72    3.64   0
   4   1  11   10.66    0.82   0
   4   2  10  166.04    1.90   0
   4   6  -1   26.59    0.66   0
   5   7  -5   18.68    0.54   0
   5   7  -4  437.14    2.01   0
   6   3  12    9.07    1.16   0
   7  -5  18   -0.48    1.03   0
   7  -1  17   13.03    1.24   0
   8  -5  19   41.53    1.56   0
   8   3  15    9.86    1.36   0
   8   5  12  179.46    2.75   0
   8   6  10   59.54    1.76   0
   8   7   7    4.43    1.20   0
   8   8   3   14.81    1.13   0
   9   3  16    2.01    1.37   0
   9   6  11    0.67    1.22   0
   9   7   9  228.36    3.10   0
   9   8   5   47.71    1.70   0
  10   5  14   89.17    2.44   0
  10   6  12   69.49    2.20   0
  10   7  10    4.52    1.37   0
  10   8   7   64.43    1.97   0
  10   9   2    4.72    1.18   0
  11  -4  21    8.18    1.53   0
  11   6  13   17.42    1.77   0
  11   7  11  142.64    2.94   0
  11   8   8   46.09    1.94   0
  12   5  15    8.76    2.05   0
  13   1  20    2.26    1.91   0
  13   2  19    5.27    1.94   0
  13   3  18   -0.30    1.88   0
  13   4  17    6.75    1.96   0
  13   7  12   70.50    2.62   0
  13   8   9    0.84    1.85   0
  14   4  17    0.38    2.31   0
  14   5  16  130.75    3.52   0
  14   6  14   66.11    2.82   0
  14   7  12    6.03    1.97   0
  15   8   9   -1.97    2.15   0
   2  -2   9   96.65    1.09   0
   2   3   2  266.99    1.45   0
   3  -5  12    1.75    0.55   0
   3   4   3 2634.73    5.38   0
   4  -2  13  154.41    1.85   0
   4   3   8   47.59    1.11   0
   5   5   6   27.31    1.05   0
   5   6   3   10.18    0.77   0
   6  -2  16    1.19    0.90   0
   6   1  14   26.98    1.27   0
   6   2  13    7.70    1.05   0
   6   7   2   92.01    1.48   0
   7   4  12   12.00    1.19   0
   7   6   8   75.31    1.70   0
   7   8  -2   18.43    0.92   0
   7   8  -1    7.76    0.81   0
   8   4  13    1.87    1.17   0
   9  -2  19  187.92    3.01   0
   9   0  18    2.28    1.34   0
   9   4  14  304.41    3.70   0
   9   7   8  177.89    2.79   0
  10  -3  20   27.48    1.72   0
  10   3  16   34.64    2.08   0
  10   4  15  130.99    2.81   0
  10   8   6   82.52    2.17   0
  11   2  18   19.09    1.85   0
  11   5  14   23.51    2.03   0
  11   7  10   84.68    2.51   0
  11   8   7   31.23    1.87   0
  12  -3  21   -0.06    1.57   0
  12   4  16    0.89    1.73   0
  12   6  13   38.60    2.17   0
  12   7  11    7.71    1.67   0
  12   8   8   53.60    2.14   0
  13   5  15   18.02    2.06   0
  13   7  11    7.29    2.03   0
  13   8   8   13.47    1.99   0
  14   2  19  143.51    3.66   0
  14   3  18   21.45    2.33   0
  15   7  11    8.87    2.37   0
  15   8   8   63.16    2.88   0
   3  -2  11   46.05    1.00   0
   4   5   3   39.68    0.91   0
   5   4   8  746.45    3.97   0
   6  -3  16  304.96    2.98   0
   6   7   1  127.20    1.65   0
   7   1  15   12.26    1.20   0
   7   3  13    8.89    1.15   0
   8   5  11  673.56    4.85   0
   8   6   9    1.56    1.04   0
   8   7   6  128.14    2.20   0
   9  -3  19    0.30    1.23   0
   9   5  12   11.33    1.39   0
   9   6  10   48.71    1.75   0
   9   8   4   49.91    1.65   0
  10   5  13   11.63    1.54   0
  10   6  11   23.07    1.62   0
  10   7   9   74.37    2.11   0
  11   6  12    1.97    1.49   0
  12   2  18    0.18    1.71   0
  12   3  17   17.07    1.96   0
  12   7  10   13.73    1.91   0
  12   8   7    2.90    1.64   0
  13   1  19   30.33    2.26   0
  13   2  18    3.13    2.14   0
  13   6  13   10.94    1.90   0
  14   1  19    8.53    2.38   0
  14   4  16   -0.88    1.95   0
  14   7  11   21.98    2.11   0
  14   8   8   28.73    2.13   0
  15   6  13    1.16    2.03   0
  -1  -2  -2    8.40    0.41   0
   1   0   4   51.57    0.60   0
   2  -1   8   98.59    1.08   0
   2   0   7   47.70    0.81   0
   2   2   4   39.90    0.70   0
   3   3   5   93.62    1.17   0
   4  -1  12  101.79    1.50   0
   4   2   9  391.85    2.70   0
   4   6  -3   68.36    0.81   0
   5   6   2   -0.24    0.60   0
   6  -6  16   19.89    1.08   0
   6  -5  16  141.34    2.05   0
   6  -1  15   33.36    1.29   0
   6   6   5   16.76    0.93   0
   7  -4  17  161.10    2.41   0
   7   5   9   18.37    1.27   0
   7   6   7   10.85    1.01   0
   8  -5  18   72.64    1.90   0
   8  -4  18   -0.66    1.17   0
   9  -1  18   19.09    1.52   0
   9   7   7    4.75    1.14   0
  10   4  14   44.24    1.96   0
  10   7   8   93.12    2.33   0
  10   8   5   74.21    1.94   0
  11  -4  20    3.37    1.43   0
  11   2  17   12.30    1.72   0
  11   3  16    2.11    1.60   0
  11   5  13    1.16    1.70   0
  11   7   9  107.69    2.52   0
  11   8   6   33.34    1.69   0
  12   4  15   57.57    2.59   0
  12   6  12   86.81    2.64   0
  13   5  14   16.56    1.98   0
  13   6  12    7.77    2.05   0
  13   7  10   33.41    2.11   0
  13   8   7   20.31    1.81   0
  14   2  18    6.17    2.05   0
  14   5  14   29.55    2.31   0
  14   8   7   69.47    2.55   0
  15   5  14   58.35    2.85   0
  15   6  12    8.34    2.38   0
  15   7  10  119.04    3.31   0
  15   8   7    1.88    1.84   0
   1  -2   6  328.32    1.37   0
   3  -3  11  176.76    1.63   0
   3  -1  10   11.06    0.64   0
   3   0   9  494.90    2.68   0
   3   1   8  116.94    1.37   0
   3   4   2  602.63    2.46   0
   4  -4  13   16.31    0.82   0
   4   0  11  205.61    2.03   0
   4   1  10  338.94    2.53   0
   4   4   5  122.27    1.48   0
   4   5   2  177.65    1.56   0
   5   3   9   80.80    1.48   0
   5   5   5    5.34    0.67   0
   6   0  14    0.95    0.89   0
   6   1  13   53.86    1.48   0
   6   7   0  126.96    1.55   0
   7  -5  17   40.87    1.46   0
   8   4  12    5.34    1.15   0
   8   6   8    9.86    1.11   0
   8   7   5   32.91    1.30   0
   9  -2  18    4.11    1.28   0
   9   0  17    4.52    1.31   0
   9   4  13   14.15    1.44   0
   9   6   9   96.97    2.14   0
   9   8   2    2.25    1.13   0
  10   2  16    4.34    1.46   0
  10   3  15    8.47    1.50   0
  10   5  12   -0.50    1.33   0
  10   6  10   13.22    1.43   0
  10   8   4   53.09    1.79   0
  11   6  11    6.97    1.52   0
  11   8   5   99.35    2.39   0
  12   1  18   20.62    1.94   0
  12   2  17    1.00    1.69   0
  12   3  16    4.79    1.73   0
  12   5  13    1.03    1.80   0
  12   8   6   -1.24    1.32   0
  13   1  18   11.16    1.92   0
  13   4  15   53.71    2.48   0
  13   7   9    1.16    1.85   0
  13   8   6   22.09    1.99   0
  14   0  19    0.70    1.93   0
  14   4  15   23.94    2.25   0
  14   6  12    1.78    1.84   0
  14   7   9   -0.15    1.98   0
  14   8   6   33.71    2.27   0
  15   4  15   -1.66    2.04   0
  15   7   9    0.56    2.17   0
   4  -6  13   49.42    1.06   0
   4  -5  13  725.50    3.46   0
   5   4   7   47.33    1.16   0
   5   6   1   19.16    0.76   0
   6   6   4    6.12    0.74   0
   6   7  -1  178.04    1.75   0
   7  -2  16    3.10    1.01   0
   7   1  14   50.76    1.57   0
   7   2  13  345.34    3.34   0
   7   4  10    1.23    1.07   0
   9  -3  18    1.53    1.20   0
   9   7   6    6.84    1.12   0
  10  -5  19   20.35    1.49   0
  10   4  13   35.88    1.81   0
  10   7   7   51.69    1.78   0
  11   1  17  110.04    2.73   0
  11   2  16   22.31    1.99   0
  11   5  12   55.98    2.28   0
  11   6  10    8.33    1.68   0
  11   8   4    1.52    1.35   0
  12   4  14   16.89    2.05   0
  12   7   8    8.00    1.75   0
  12   8   5    1.56    1.33   0
  13  -4  20   -0.11    1.55   0
  13   2  17   78.62    2.77   0
  13   5  13   38.24    2.22   0
  13   6  11   18.08    1.91   0
  13   8   5   11.02    1.80   0
  14   1  18   -0.09    1.88   0
  14   2  17   13.13    2.11   0
  14   3  16   23.32    2.26   0
  14   5  13   -1.19    1.84   0
  14   6  11   24.25    2.13   0
  14   8   5   36.02    2.24   0
  15   3  16    6.31    2.17   0
  15   5  13   48.67    2.65   0
  15   6  11   15.67    2.17   0
  15   7   8   -1.21    2.11   0
  -1  -3   0    6.93    0.31   0
   1  -5   7    2.74    0.25   0
   2   1   5  558.40    2.24   0
   3  -4  11  672.36    2.96   0
   3   2   6 1601.74    4.45   0
   3   3   4  436.37    2.24   0
   5   2  10   80.14    1.47   0
   6  -3  15   47.10    1.42   0
   6  -1  14   42.13    1.33   0
   7  -3  16   41.84    1.52   0
   7   5   8   94.62    1.80   0
   8  -3  17    6.40    1.13   0
   8   4  11   71.75    1.83   0
   8   5   9   66.24    1.83   0
   8   6   7  162.77    2.35   0
   8   7   4    0.99    0.84   0
   8   8  -2   50.40    1.28   0
   9  -4  18    8.80    1.25   0
   9  -1  17  402.77    4.10   0
   9   6   8  114.71    2.22   0
   9   7   5   89.47    1.99   0
   9   8   1  134.16    2.10   0
  10  -2  18   12.36    1.47   0
  10   6   9   15.86    1.43   0
  10   8   2  142.65    2.37   0
  11  -4  19   93.11    2.42   0
  11   7   7   43.13    1.95   0
  12   3  15   16.92    1.89   0
  12   8   4   29.48    1.82   0
  13   4  14   19.11    1.98   0
  13   7   8    0.75    1.56   0
  13   8   4   10.01    1.74   0
  14   0  18   66.12    2.74   0
  14   4  14    5.10    1.90   0
  14   7   8   23.58    2.01   0
  15   4  14   35.48    2.49   0
  15   6  10    3.30    2.22   0
   2  -4   9   13.52    0.52   0
   2  -2   8  708.62    2.58   0
   3  -6  11   90.89    1.11   0
   3  -5  11  581.70    2.66   0
   4  -1  11    0.15    0.66   0
   4   4   4  214.32    1.80   0
   4   5   1   55.77    0.91   0
   5  -6  14   45.90    1.19   0
   5  -5  14   34.10    1.09   0
   5   3   8  231.47    2.21   0
   5   6   0  188.01    1.66   0
   6  -4  15    3.39    0.92   0
   6   6   3   43.33    1.15   0
   6   7  -2  193.96    1.74   0
   7  -4  16   73.99    1.76   0
   7   3  11   34.50    1.34   0
   7   7   1   20.81    0.97   0
   8  -6  17   58.18    1.68   0
   8  -5  17    8.66    1.20   0
   8  -4  17    0.60    1.01   0
   8   3  12   11.82    1.20   0
   9  -2  17    0.80    1.20   0
   9   0  16   15.19    1.40   0
   9   5  10   33.46    1.55   0
   9   8   0  102.49    1.84   0
  10  -3  18   14.96    1.48   0
  10   2  15    1.53    1.37   0
  10   7   6   12.14    1.29   0
  11   3  14    3.76    1.72   0
  11   4  13  147.72    2.94   0
  11   6   9   82.22    2.39   0
  11   8   3   82.43    2.04   0
  12   4  13   15.32    1.97   0
  13   1  17   22.52    2.05   0
  13   3  15   10.83    1.87   0
  13   6  10   45.39    2.19   0
  13   7   7    0.05    1.72   0
  14   1  17    0.83    1.87   0
  14   2  16   40.79    2.45   0
  14   3  15    7.70    1.97   0
  14   5  12   60.89    2.60   0
  14   6  10   10.48    1.88   0
  14   7   7   20.50    2.15   0
  15   3  15   45.25    2.62   0
  15   5  12   26.35    2.33   0
  15   7   7  169.93    3.60   0
   2  -7   9    5.92    0.40   0
   2  -5   9    5.15    0.44   0
   2  -1   7  216.78    1.46   0
   2   0   6  793.94    2.67   0
   2   2   3    9.19    0.43   0
   3  -1   9  881.10    3.41   0
   3   4   1   45.30    0.75   0
   4  -3  12    0.14    0.56   0
   4   0  10   39.88    1.01   0
   4   1   9   18.51    0.81   0
   4   3   6  437.32    2.60   0
   4   6  -7    1.98    0.26   0
   5   4   6  298.12    2.39   0
   6   7  -3   64.68    1.08   0
   7  -6  16    4.04    0.98   0
   7  -5  16   15.11    1.15   0
   7   4   9  190.32    2.40   0
   8  -2  16    2.60    1.08   0
   8   1  14  143.52    2.41   0
   8   4  10    9.34    1.27   0
   8   6   6   -0.02    0.91   0
   9   4  11   39.94    1.64   0
   9   6   7   84.56    2.01   0
   9   8  -1  103.43    1.81   0
  10  -4  18   12.92    1.40   0
  10   4  12    1.24    1.29   0
  10   5  10   45.80    1.79   0
  10   6   8   15.51    1.37   0
  10   7   5    4.70    1.30   0
  10   8   1   44.74    1.57   0
  11   2  15   26.43    1.80   0
  11   7   6  189.24    2.97   0
  11   8   2   11.39    1.39   0
  12   1  16    2.37    1.84   0
  12   5  11  109.98    2.72   0
  12   6   9    0.67    1.46   0
  12   8   2    3.55    1.43   0
  13  -5  19   28.44    1.89   0
  13   0  17    7.40    2.05   0
  13   4  13    3.55    1.70   0
  13   6   9    2.41    1.82   0
  14   4  13   27.35    2.18   0
  14   6   9   20.24    2.21   0
  15   3  14   30.07    2.66   0
  15   5  11   39.30    2.45   0
  15   7   6   -0.95    1.74   0
   2  -6   9    0.37    0.37   0
   3   0   8    2.62    0.51   0
   4  -4  12    1.26    0.62   0
   5  -1  12    3.69    0.76   0
   5   2   9  122.36    1.69   0
   5   6  -1  299.42    1.97   0
   6   5   5  538.33    3.36   0
   6   7  -4   48.01    0.95   0
   7   7   0   52.83    1.22   0
   8  -3  16   83.29    1.99   0
   8   5   8    8.14    1.07   0
   9  -1  16   61.01    1.90   0
   9   3  12    9.93    1.28   0
   9   5   9  313.29    3.39   0
  10   1  15    2.37    1.34   0
  10   2  14   89.97    2.30   0
  10   8   0   85.45    1.87   0
  11  -4  18   94.62    2.39   0
  11   5  10   26.43    1.85   0
  11   6   8   69.96    2.10   0
  11   7   5   20.98    1.64   0
  11   8   1    2.29    1.22   0
  13   1  16    5.70    1.78   0
  13   2  15   37.40    2.21   0
  13   3  14   37.66    2.20   0
  13   7   6   15.49    1.68   0
  14   0  17   28.07    2.22   0
  14   1  16   51.36    2.53   0
  14   3  14    1.63    1.82   0
  14   5  11    5.41    1.85   0
  14   7   6   26.40    1.98   0
  15   1  16    7.45    2.12   0
  15   4  12    8.22    2.32   0
  15   6   8    1.24    2.08   0
  15   7   5   21.05    2.24   0
   1  -3   6    5.72    0.30   0
   3   2   5 1171.77    3.63   0
   4  -7  12    0.81    0.60   0
   4  -5  12  115.53    1.47   0
   4  -2  11   22.11    0.87   0
   4   2   7   32.83    0.90   0
   4   5   0  399.14    2.07   0
   5   0  11   22.06    0.96   0
   7  -3  15   86.89    1.78   0
   7  -1  14  125.39    2.08   0
   7   3  10   30.97    1.28   0
   7   7  -1   23.79    0.98   0
   8   3  11   39.21    1.49   0
   8   6   5    0.04    0.86   0
   9  -6  17   14.70    1.22   0
   9   1  14   17.91    1.42   0
   9   2  13   40.92    1.66   0
   9   6   6  120.84    2.24   0
   9   7   3    3.03    0.93   0
  10  -3  17   49.34    1.84   0
  10   4  11   27.15    1.59   0
  10   5   9   35.39    1.75   0
  10   6   7   22.65    1.43   0
  10   7   4    3.60    1.10   0
  11   3  13    8.49    1.52   0
  12  -4  18    9.33    1.56   0
  12   3  13  197.14    3.54   0
  12   5  10   -0.42    1.45   0
  12   6   8   15.60    1.61   0
  12   7   5    7.05    1.43   0
  13   4  12    7.80    1.72   0
  13   5  10   33.45    2.24   0
  13   7   5    2.56    1.65   0
  14   4  12    4.00    1.79   0
  14   7   5    1.48    1.59   0
  15   5  10    0.56    1.86   0
  15   7   4   87.36    2.93   0
   3   3   3    0.56    0.42   0
   4  -6  12    5.17    0.65   0
   4   3   5   26.21    0.84   0
   4   4   3   88.77    1.15   0
   5  -4  13   11.39    0.85   0
   5   3   7   69.60    1.28   0
   6   6   1  166.48    1.78   0
   6   7  -5    0.62    0.49   0
   7   0  13    6.44    1.00   0
   7   1  12   15.42    1.12   0
   7   2  11    1.53    0.93   0
   8  -6  16   55.80    1.63   0
   8  -2  15    8.99    1.27   0
   8   1  13    4.85    1.07   0
   8   4   9   17.08    1.19   0
   8   5   7    2.01    0.93   0
   9   5   8    4.32    1.10   0
   9   7   2  141.80    2.19   0
  10  -4  17   13.64    1.40   0
  10   3  12    2.86    1.29   0
  10   7   3   18.57    1.39   0
  11   4  11   37.95    1.85   0
  11   5   9    0.49    1.47   0
  11   6   7   10.93    1.39   0
  11   7   4  145.04    2.57   0
  12  -2  17   -0.28    1.47   0
  12   1  15   39.16    2.07   0
  12   2  14   63.37    2.33   0
  12   7   4  144.24    2.83   0
  13   1  15   13.25    1.87   0
  13   3  13    8.48    1.79   0
  13   7   4   32.17    2.01   0
  14   0  16   16.05    2.01   0
  14   1  15    8.63    1.96   0
  14   2  14   32.14    2.28   0
  14   3  13    8.20    1.91   0
  14   6   7   43.13    2.41   0
  14   7   4   22.11    2.03   0
  15   0  16   35.80    2.44   0
  15   1  15   38.46    2.50   0
  15   2  14   14.17    2.17   0
  15   4  11    0.49    1.92   0
  15   5   9    0.92    2.12   0
  15   6   7    4.79    1.84   0
  16   5   9    2.97    2.02   0
  16   6   6   55.77    2.65   0
   3  -4  10    2.75    0.54   0
   3  -2   9   76.78    1.09   0
   3   4   0 2896.94    4.70   0
   4  -1  10    1.62    0.58   0
   4   1   8  174.66    1.73   0
   5  -7  13    0.52    0.70   0
   5  -6  13   71.73    1.35   0
   5  -5  13    9.68    0.81   0
   5  -2  12    1.58    0.67   0
   5   5   2  254.28    2.00   0
   5   6  -2  342.33    2.01   0
   6   5   4   80.56    1.39   0
   7  -6  15   52.75    1.46   0
   7  -5  15   35.97    1.34   0
   7  -2  14   49.90    1.47   0
   7   7  -2    8.35    0.79   0
   8   6   4   25.97    1.17   0
   9  -1  15   42.98    1.65   0
   9   3  11  387.25    3.78   0
   9   6   5   23.19    1.38   0
  10  -2  16    4.53    1.32   0
  10   2  13    1.20    1.26   0
  10   4  10    8.72    1.32   0
  10   5   8    4.38    1.34   0
  10   6   6  162.66    2.59   0
  11   3  12   32.95    1.80   0
  11   7   3   19.95    1.53   0
  12   4  11    2.15    1.50   0
  12   5   9    1.74    1.44   0
  13   4  11   31.05    2.00   0
  13   5   9    0.49    1.57   0
  13   6   7    3.89    1.56   0
  14  -1  16  124.09    3.38   0
  14   4  11    0.04    1.72   0
  14   5   9   -2.53    1.65   0
  15  -1  16    5.21    2.03   0
  15   6   6   48.45    2.41   0
  16   5   8   13.46    2.16   0
  16   6   5    3.97    2.21   0
   3   1   6  663.30    2.77   0
   4  -3  11   51.60    1.04   0
   5  -1  11  105.24    1.57   0
   6   4   6   94.16    1.55   0
   7  -1  13   87.12    1.84   0
   7   6   2    4.81    0.83   0
   8  -3  15   35.25    1.43   0
   8  -1  14   47.46    1.57   0
   8   5   6   98.20    1.91   0
   9  -6  16    1.39    1.16   0
   9  -5  16   57.02    1.82   0
   9   4   9   43.70    1.59   0
   9   7   1    1.11    0.96   0
  10  -3  16   86.72    2.18   0
  10  -1  15    0.39    1.23   0
  10   3  11   31.98    1.64   0
  10   7   2    6.06    1.19   0
  11  -6  17   18.58    1.47   0
  11  -5  17    0.61    1.26   0
  11  -2  16   10.22    1.53   0
  11   2  13   12.03    1.55   0
  11   4  10   15.52    1.53   0
  11   5   8    4.21    1.51   0
  11   6   6   34.66    1.66   0
  12  -4  17    4.02    1.47   0
  12   3  12   40.93    2.03   0
  12   6   6  160.38    2.93   0
  12   7   3   94.58    2.30   0
  13   0  15   14.90    1.86   0
  13   2  13    4.62    1.70   0
  13   3  12   -0.31    1.60   0
  13   6   6   16.20    1.89   0
  13   7   3    1.76    1.39   0
  14   1  14   21.60    2.10   0
  14   3  12   47.83    2.39   0
  14   4  10   19.60    2.23   0
  14   6   6   14.76    1.82   0
  14   7   2    0.12    1.70   0
  15   0  15   15.75    2.16   0
  15   1  14    2.36    1.97   0
  15   2  13   30.76    2.37   0
  15   5   8   44.92    2.43   0
  15   6   5   48.14    2.59   0
  16   5   7   37.37    2.69   0
  16   6   4   11.01    2.29   0
  -1  -1  -2    0.71    0.26   0
   2  -2   7  103.89    1.00   0
   2   2   2  282.53    1.36   0
   3  -1   8  986.63    3.44   0
   3   0   7   26.65    0.72   0
   4   4   2  164.20    1.47   0
   5  -3  12   10.86    0.78   0
   5   0  10  478.68    3.08   0
   5   1   9   62.87    1.26   0
   5   3   6   42.61    1.04   0
   5   4   4   50.02    1.04   0
   5   6  -3   55.22    0.90   0
   7   0  12   39.88    1.35   0
   7   1  11  303.31    2.94   0
   7   7  -3   32.83    0.98   0
   9   6   4   85.78    1.90   0
  10   4   9   57.14    1.95   0
  10   5   7   28.62    1.63   0
  10   6   5    1.19    1.08   0
  10   7   1   14.21    1.25   0
  11   6   5   16.77    1.57   0
  11   7   2   25.40    1.55   0
  12   5   8    4.95    1.46   0
  12   7   2   33.78    1.82   0
  13   4  10   46.34    2.16   0
  13   7   2    1.20    1.56   0
  14  -2  16    1.00    1.74   0
  14   6   5   21.57    2.08   0
  15  -1  15    0.18    1.91   0
  15   3  11   13.47    2.05   0
  16   4   9    4.10    2.03   0
   1  -1   4   14.28    0.34   0
   2  -4   8  134.42    1.09   0
   2  -1   6  620.47    2.26   0
   2   0   5  180.67    1.23   0
   3  -7  10   19.96    0.65   0
   3  -6  10    0.72    0.49   0
   3   2   4  236.32    1.60   0
   3   3   2   27.12    0.66   0
   4  -4  11   66.65    1.16   0
   4  -2  10  468.19    2.74   0
   4   3   4    5.33    0.63   0
   6   3   7  245.50    2.35   0
   7  -4  14  141.35    2.14   0
   7  -2  13    0.48    1.00   0
   7   6   1  227.09    2.23   0
   7   7  -4   15.67    0.84   0
   8  -7  15    1.48    0.99   0
   8  -6  15   15.00    1.19   0
   8  -5  15   75.33    1.75   0
   8  -2  14   14.91    1.18   0
   8   7  -2    4.16    0.89   0
   9  -3  15    4.59    1.15   0
   9  -1  14   12.67    1.27   0
   9   7   0    0.19    0.92   0
  10  -5  16  101.13    2.23   0
  10  -2  15   48.77    1.82   0
  11   2  12    1.03    1.35   0
  11   4   9   90.33    2.29   0
  11   5   7    0.02    1.42   0
  11   7   1    5.31    1.27   0
  12  -3  16    6.43    1.52   0
  12   2  12    0.15    1.70   0
  12   3  11    3.14    1.50   0
  12   6   5  146.80    2.81   0
  12   7   1  177.97    2.95   0
  13  -1  15    1.58    1.64   0
  13   2  12    2.15    1.89   0
  13   6   5   15.52    1.65   0
  14  -1  15    1.07    1.77   0
  14   0  14    0.87    1.80   0
  14   1  13   16.21    2.25   0
  14   2  12   -0.08    1.78   0
  14   3  11   42.87    2.29   0
  14   4   9    8.64    1.82   0
  14   5   7   13.66    1.83   0
  15   0  14   36.62    2.42   0
  15   2  12    3.97    1.98   0
  15   4   9    2.86    1.90   0
  15   6   4   12.74    1.91   0
  16   3  10    0.70    2.04   0
  16   4   8    1.58    1.98   0
  16   5   6    2.79    1.95   0
  16   6   3    0.04    1.83   0
   3  -3   9  483.31    2.42   0
   3   4  -1    3.28    0.37   0
   4  -5  11   12.77    0.75   0
   4  -1   9  225.52    1.94   0
   5  -4  12   16.51    0.89   0
   5   2   7   12.94    0.78   0
   6   6  -1  209.25    1.86   0
   7  -7  14  169.52    2.24   0
   7  -6  14   69.15    1.58   0
   7  -5  14   23.90    1.21   0
   8   4   7    0.40    0.91   0
   8   5   5  466.71    3.57   0
   9  -4  15   40.33    1.57   0
   9   6   3  146.45    2.27   0
   9   7  -1   65.19    1.56   0
  10  -1  14   23.39    1.52   0
  10   3  10   36.94    1.66   0
  10   7   0    6.08    1.12   0
  12   1  13    1.65    1.47   0
  12   5   7   75.62    2.26   0
  12   6   4  365.22    4.15   0
  13   4   9   32.69    1.99   0
  13   5   7   -0.59    1.47   0
  13   6   4    3.57    1.66   0
  14  -2  15   20.51    2.04   0
  15  -2  15  172.97    3.75   0
  15   3  10    1.88    1.87   0
  15   4   8    8.90    1.96   0
  15   5   6    8.81    1.92   0
  15   6   3   27.96    2.09   0
  16   2  11   17.64    2.29   0
  16   3   9    0.71    2.31   0
  16   5   5   18.39    2.19   0
   4  -6  11  343.19    2.28   0
   4   0   8   12.92    0.69   0
   4   5  -2   47.65    0.75   0
   5  -5  12   27.64    0.98   0
   5  -1  10    2.04    0.76   0
   5   1   8  139.88    1.73   0
   5   4   3   61.04    1.13   0
   6   5   2    6.48    0.76   0
   7  -3  13    6.13    1.05   0
   7  -1  12   83.50    1.71   0
   7   7  -5   19.90    0.80   0
   8   1  11    1.97    1.00   0
   8   7  -3    5.22    0.85   0
   9  -7  15    5.52    1.18   0
   9  -6  15   13.02    1.31   0
   9  -5  15   19.07    1.30   0
  10   5   6   16.30    1.32   0
  10   6   3   34.04    1.57   0
  10   7  -1   19.45    1.27   0
  11  -1  14    0.56    1.31   0
  11   2  11    0.12    1.30   0
  11   3  10   20.28    1.59   0
  11   4   8    1.01    1.46   0
  11   5   6   24.99    1.69   0
  11   7   0   74.47    1.87   0
  12   5   6   90.72    2.49   0
  12   7   0   19.29    1.45   0
  13  -1  14   54.85    2.32   0
  13   3  10    7.98    1.67   0
  13   5   6    3.63    1.74   0
  14  -1  14    0.22    1.72   0
  14   0  13   12.34    2.20   0
  14   2  11   68.27    2.60   0
  14   4   8    3.16    1.70   0
  14   5   6   39.83    2.17   0
  14   6   3    0.47    1.53   0
  15  -3  15    4.18    1.89   0
  15   0  13    1.24    1.93   0
  15   1  12   69.38    2.83   0
  15   6   2   24.92    2.03   0
  16   4   7    2.48    1.99   0
  16   5   4    7.76    2.29   0
   3  -2   8  678.08    2.82   0
   4  -3  10  103.60    1.38   0
   5  -6  12    1.22    0.67   0
   5   0   9   67.78    1.27   0
   5   3   5    8.31    0.67   0
   5   5   0   -0.09    0.51   0
   6   3   6    9.66    0.92   0
   7   5   3    0.36    0.81   0
   8  -4  14   40.67    1.44   0
   8   3   8   64.14    1.62   0
   9   4   7   41.89    1.52   0
   9   5   5   63.71    1.66   0
   9   6   2  227.04    2.68   0
  10   3   9    8.20    1.28   0
  11   1  12   34.98    1.79   0
  11   6   3   25.75    1.48   0
  11   7  -1   -0.54    1.17   0
  12   1  12   95.28    2.56   0
  12   2  11   20.73    1.75   0
  12   6   3    0.62    1.31   0
  12   7  -1   -0.47    1.32   0
  13   0  13    2.01    1.63   0
  13   1  12    0.70    1.62   0
  13   2  11   29.59    2.00   0
  13   6   3   19.44    1.68   0
  14  -2  14    6.55    2.11   0
  14   3   9   13.40    1.88   0
  14   6   2    7.20    1.84   0
  15   2  10   48.69    2.53   0
  15   3   9   29.56    2.29   0
  16   1  11   18.76    2.31   0
  16   3   8    4.16    2.03   0
  16   5   3    4.93    2.21   0
   8  -5  14   11.91    1.10   0
  10   2  10    4.14    1.24   0
  10   4   7    7.82    1.22   0
  11  -5  15    0.43    1.23   0
  11   3   9    0.55    1.29   0
  12  -2  14   82.21    2.44   0
  13   3   9    4.86    1.60   0
  13   5   5   44.28    2.04   0
  14  -1  13   27.95    2.14   0
  14   2  10    3.74    1.76   0
  14   4   7   -0.51    1.62   0
  15  -3  14   16.80    2.11   0
  15   0  12   24.14    2.27   0
  15   1  11   37.14    2.42   0
  15   5   4   -0.90    1.74   0
  16   2   9    1.88    2.02   0
   3   2   4  222.76    1.58   0
   4   0  13   92.57    1.27   0
   5   3   5    8.12    0.72   0
   6   3   7  228.50    2.34   0
   8   2  13    4.76    1.17   0
   8   4   4   23.69    1.26   0
   8   4   5  273.46    2.93   0
   9   0  18    3.12    1.25   0
   9   1  16  194.95    2.85   0
   9   2  14  247.88    3.11   0
   9   3  11  367.21    3.68   0
   9   4  -4    1.03    1.07   0
   9   4   5   74.79    1.96   0
  10   3  -9  102.97    2.03   0
  10   3  11   29.77    1.73   0
  10   4  -4   15.72    1.40   0
  10   4   6    2.61    1.22   0
  10   4   7    8.49    1.32   0
  11   4  -4   15.44    1.39   0
  11   4  -3   23.97    1.65   0
  11   4   6   58.16    2.04   0
  12  -1  20    4.70    1.75   0
  12   1  17   24.29    1.86   0
  12   3  11    1.40    1.73   0
  12   4  -3    7.84    1.44   0
  12   4  -2  184.09    3.17   0
  12   4   5    7.78    1.54   0
  13  -1  20   95.19    2.95   0
  13   2  14   17.48    2.15   0
  13   3  11   36.48    2.12   0
  13   4   0   12.48    1.69   0
  13   4   1   44.32    2.13   0
  13   4   2   21.01    1.85   0
  13   4   3   25.28    1.90   0
  13   4   4   27.71    1.95   0
  13   4   5    9.57    1.71   0
  14   0  18   64.68    2.89   0
  14   1  16   50.68    2.71   0
  14   2  14   34.83    2.33   0
  14   3  -5    2.12    1.82   0
  14   3  10   27.57    2.20   0
  15   2  13   31.98    2.43   0
  15   3  -3   58.18    2.56   0
  15   3   8  116.84    3.34   0
  16   3   1    2.79    2.04   0
  16   3   2    4.08    2.07   0
  16   3   4   -0.02    2.03   0
  -1  -1  -4    1.38    0.31   0
  -1  -1  -2    0.60    0.26   0
   2  -2  13    5.54    0.35   0
   3   0  11    3.05    0.47   0
   4   2   7   31.55    0.83   0
   5  -1  16    3.88    0.72   0
   5   1  12    9.27    0.81   0
   5   2   9  119.10    1.56   0
   6   3  -7   39.73    0.98   0
   7  -1  18   22.88    1.16   0
   7   3  -8  112.64    1.59   0
   8   0  17  471.38    3.83   0
   8   1  15    3.59    1.12   0
   8   4   0   25.38    1.21   0
   8   4   1   37.14    1.35   0
   8   4   2  114.84    1.97   0
   9  -1  19  107.92    2.22   0
   9   3  10   20.24    1.35   0
   9   4  -3    2.43    0.97   0
   9   4  -2   68.90    1.77   0
   9   4   3   31.14    1.52   0
  10   0  18    1.65    1.38   0
  10   1  16    7.64    1.46   0
  10   2  14   90.10    2.20   0
  10   4  -3   17.97    1.30   0
  10   4  -2    5.83    1.29   0
  10   4   4   17.64    1.37   0
  10   4   5   33.95    1.59   0
  11   0  18    0.08    1.53   0
  11   2  14    3.08    1.37   0
  11   3  -8   69.35    1.96   0
  11   3  11   67.52    2.14   0
  11   4  -2   10.92    1.35   0
  11   4  -1   15.74    1.58   0
  11   4   3  116.94    2.57   0
  11   4   4  131.25    2.62   0
  12   0  18    3.25    1.78   0
  12   1  16    1.97    1.74   0
  12   2  14   63.00    2.29   0
  12   3  -7   19.11    1.65   0
  12   4  -1    1.64    1.34   0
  12   4   0  129.73    2.72   0
  12   4   1   92.31    2.43   0
  12   4   2   18.30    1.66   0
  12   4   3   20.13    1.68   0
  13   0  18   -1.11    1.63   0
  13   1  16    5.15    1.73   0
  13   3  -6    1.99    1.63   0
  13   3  10    6.56    1.71   0
  14  -1  19   28.05    2.43   0
  14   2  13  180.94    3.70   0
  14   3  -4   53.27    2.42   0
  14   3   9   11.57    1.93   0
  15   0  17   11.05    2.14   0
  15   1  15   40.86    2.53   0
  15   2  12    1.60    1.91   0
  15   3  -2   -0.80    1.75   0
  15   3   0   12.32    2.19   0
  15   3   5   61.98    2.86   0
  15   3   6  114.65    3.25   0
  15   3   7  166.50    3.73   0
  16   2  -4   -0.12    2.17   0
  16   2  10   52.27    2.82   0
   0  -1 -11    1.88    0.34   0
   3   2   3 1045.70    3.23   0
   6   2  10    7.80    0.91   0
   6   3  -6   32.64    1.00   0
   8   2  12    9.03    1.16   0
   8   3   9    0.83    0.94   0
   9   2  13   39.58    1.55   0
   9   3  -8  304.44    2.94   0
   9   4   0    6.99    1.06   0
   9   4   1  167.24    2.43   0
   9   4   2   27.82    1.35   0
  10  -1  19    4.77    1.40   0
  10   2  13   -0.38    1.33   0
  10   3  -8   23.92    1.34   0
  10   3  10   36.49    1.63   0
  10   4  -1   -0.20    1.05   0
  10   4   0   17.29    1.30   0
  10   4   1   -0.09    1.07   0
  10   4   2    0.15    1.09   0
  10   4   3    6.81    1.20   0
  11   1  16   29.61    1.71   0
  11   2  13   10.51    1.64   0
  11   4   0    4.47    1.25   0
  11   4   1   25.64    1.53   0
  11   4   2   29.21    1.60   0
  12   2  13   67.23    2.30   0
  12   3  -6  135.79    2.71   0
  13  -1  19   50.46    2.46   0
  13   2  13    2.13    1.65   0
  13   3  -5    3.24    1.62   0
  13   3   8   44.86    2.33   0
  13   3   9    5.60    1.67   0
  14   0  17   28.77    2.20   0
  14   1  15    8.50    1.88   0
  14   2  12   -0.54    1.72   0
  14   3  -2    1.87    1.85   0
  14   3   6    2.09    1.97   0
  14   3   7    0.07    1.71   0
  15   0  16   33.07    2.66   0
  15   1  14    3.01    1.97   0
  15   2  10   45.38    2.74   0
  15   3   1   95.49    2.96   0
  15   3   2   68.93    2.72   0
  15   3   3   73.59    2.78   0
  15   3   4    5.91    1.91   0
  16   2  -3    2.55    1.93   0
  16   2   8    0.12    2.03   0
  16   2   9    0.59    2.04   0
  -1  -3   8  434.30    1.41   0
   4   2   6  181.30    1.63   0
   5   2   8  160.47    1.76   0
   5   3  -3   48.22    0.95   0
   5   3  -2    0.50    0.59   0
   5   3  -1    0.08    0.60   0
   5   3   0    2.35    0.64   0
   5   3   1  124.19    1.48   0
   5   3   2  138.92    1.58   0
   6  -2  18   39.50    1.19   0
   6   3   5  269.64    2.40   0
   7   2 -11    2.63    0.75   0
   9   0  17    3.74    1.10   0
  10   0  17    9.55    1.48   0
  10   1  15    2.48    1.37   0
  10   3  -7    2.79    1.12   0
  10   3   9    6.56    1.26   0
  11  -1  19    2.06    1.32   0
  11   1  15    6.60    1.56   0
  11   3  -7  126.22    2.33   0
  11   3   9   -0.89    1.27   0
  12  -1  19   17.34    1.70   0
  13   0  17    7.80    1.73   0
  13   1  15   13.95    1.78   0
  13   2  12    0.36    1.53   0
  13   3  -4    9.90    1.54   0
  13   3  -3   25.94    1.94   0
  13   3   7   10.14    1.70   0
  14  -1  18   88.14    3.02   0
  14   1  14   20.56    2.07   0
  14   3  -1    0.26    1.61   0
  14   3   1   24.02    2.15   0
  14   3   2   15.06    2.06   0
  14   3   3   -0.22    1.63   0
  14   3   4   16.83    1.89   0
  14   3   5   18.13    1.92   0
  15   1  13  215.55    4.13   0
  15   2  -5    2.26    1.72   0
  15   2   9   27.70    2.29   0
  16   1  12    1.30    2.08   0
  16   2  -2   34.78    2.40   0
  16   2  -1    0.17    1.90   0
  16   2   5   13.87    2.14   0
  16   2   6   12.41    2.19   0
  16   2   7   16.07    2.25   0
  -1  -4  10   34.74    0.53   0
  -1  -1   0  126.83    0.74   0
   3   2   1  412.85    2.00   0
   6   2   9  949.05    4.41   0
   7   3  -6   21.20    0.96   0
   8   0  16   44.32    1.52   0
   8   2  11    9.02    1.14   0
   9  -1  18   17.95    1.37   0
  10   2  12    5.54    1.22   0
  11   2  12    1.96    1.31   0
  11   3  -6    9.91    1.24   0
  11   3   8   11.39    1.42   0
  12   2  12   -1.18    1.38   0
  13  -1  18    3.57    1.88   0
  13   1  14   23.40    1.93   0
  13   2  11   27.10    1.93   0
  13   3  -2   11.80    1.58   0
  13   3  -1   28.67    1.99   0
  13   3   4   -0.32    1.70   0
  13   3   5   33.86    1.97   0
  13   3   6    4.12    1.57   0
  14  -2  19    8.68    2.14   0
  14   0  16   18.01    2.01   0
  14   1  13   13.06    2.17   0
  14   2  -6   24.91    2.03   0
  14   2  10    1.43    1.72   0
  15  -1  17    4.67    2.01   0
  15   0  15   13.96    2.13   0
  15   1  12   67.61    2.78   0
  15   2  -4    5.77    1.80   0
  15   2  -3   76.18    2.85   0
  15   2   7    2.72    2.13   0
  16   1  10   18.30    2.31   0
  16   2   1   29.66    2.35   0
  16   2   2   23.14    2.26   0
  16   2   3   16.86    2.19   0
  16   2   4   31.32    2.39   0
   3   2   0  760.64    2.59   0
   5  -1  15   11.95    0.81   0
   6   3  -4   17.59    0.84   0
   6   3  -3    2.14    0.70   0
   6   3   2   15.33    0.91   0
   7   3  -5  331.44    2.63   0
   8   3   6    6.34    0.98   0
   9   0  16   13.18    1.34   0
   9   2  11   24.28    1.34   0
   9   3  -6    3.12    1.00   0
  10  -1  18   27.68    1.65   0
  10   1  14   15.73    1.51   0
  10   2 -10   -0.35    1.11   0
  10   3   7    9.05    1.25   0
  11  -1  18    3.18    1.51   0
  11   1  14   43.45    1.97   0
  11   2  11    1.29    1.27   0
  11   3  -5    1.60    1.12   0
  11   3   7    1.33    1.26   0
  12  -1  18   17.88    1.69   0
  12   0  16  270.90    3.90   0
  12   1  14   19.83    1.71   0
  12   2  11   20.27    1.69   0
  12   3  -3   13.45    1.44   0
  12   3  -2    6.59    1.53   0
  12   3   5    3.92    1.47   0
  12   3   6   37.47    1.90   0
  13  -2  19   -0.31    1.82   0
  13   1  13   76.44    2.67   0
  13   2  -7    6.88    1.62   0
  13   2  10   35.24    2.02   0
  13   3   0   12.68    1.62   0
  13   3   1    6.28    1.53   0
  13   3   2    3.81    1.50   0
  14  -1  17   18.56    2.02   0
  14   0  15   26.57    2.10   0
  14   2  -5   66.06    2.50   0
  14   2   8    0.34    1.70   0
  14   2   9   23.97    2.03   0
  15  -1  16    4.76    2.25   0
  15   0  14   35.55    2.39   0
  15   1  11   34.71    2.34   0
  15   2  -2   73.79    2.65   0
  15   2   5    7.58    1.90   0
  15   2   6   11.08    1.98   0
  16   1  -4   14.50    2.31   0
  16   1   9    2.48    2.04   0
   1   0   5    0.69    0.20   0
   3   0  10    3.76    0.43   0
   4   2  -7  157.13    1.24   0
   4   2   4   22.71    0.77   0
   6   0  14    0.53    0.76   0
   6   3   0   46.53    1.09   0
   6   3   1   19.43    0.86   0
   7  -2  18   14.55    1.13   0
   7   3  -4   15.49    0.93   0
   8  -1  17  136.41    2.19   0
   8   1  13    3.58    1.07   0
   9   3  -5    9.10    1.08   0
  10  -2  19   49.25    1.87   0
  10   0  16   36.65    1.63   0
  10   3   5   20.97    1.37   0
  11  -2  19   35.87    1.90   0
  11   0  16    0.61    1.30   0
  11   2  -9    0.55    1.17   0
  11   3  -4    2.64    1.15   0
  12  -2  19   25.22    1.96   0
  12   1  13    0.37    1.64   0
  12   2  -8  234.44    3.26   0
  12   2  10  126.78    2.74   0
  12   3  -1    1.20    1.30   0
  13  -1  17    3.47    1.85   0
  13   0  15   11.77    1.95   0
  13   2  -6    2.43    1.58   0
  13   2   9   16.16    1.74   0
  14  -2  18   42.22    2.51   0
  14   1  12    1.63    1.70   0
  14   2  -4   12.26    1.70   0
  14   2   7   17.43    1.91   0
  15   0  13    1.92    2.18   0
  15   1  -6   73.30    2.76   0
  15   1  10   93.91    3.01   0
  15   2   0    1.99    1.74   0
  15   2   1    0.99    1.77   0
  15   2   2   78.17    2.76   0
  15   2   3   44.95    2.41   0
  15   2   4  108.59    3.06   0
  16   1  -3    0.79    1.88   0
  16   1  -2    0.12    2.15   0
  16   1   7    1.65    1.99   0
  16   1   8    0.30    1.96   0
   5   2   6   34.85    0.92   0
   6  -2  17   11.36    0.93   0
   7   3  -3   -0.11    0.75   0
   8   0  15   21.42    1.16   0
   9   1  13   40.56    1.50   0
   9   3  -4    0.44    0.88   0
  10   1  13   16.45    1.37   0
  10   2  -9   93.22    1.92   0
  10   2  10    2.33    1.15   0
  10   3   4   18.13    1.31   0
  11   1  13   37.53    1.75   0
  11   3   0   19.25    1.39   0
  11   3   1    3.12    1.19   0
  11   3   2    6.42    1.25   0
  11   3   3    3.76    1.23   0
  12  -1  17    4.22    1.47   0
  12   2  -7   26.19    1.69   0
  13  -2  18    1.74    1.85   0
  13   1  12    0.30    1.52   0
  13   2  -5   11.42    1.70   0
  14  -3  19    3.73    2.07   0
  14  -1  16  125.59    3.17   0
  14   0  14    0.32    1.72   0
  14   1  11    3.42    1.71   0
  14   2  -2    7.57    1.66   0
  14   2  -1   42.31    2.29   0
  14   2   0   34.55    2.22   0
  14   2   4   15.52    1.83   0
  14   2   5   56.49    2.35   0
  14   2   6   20.18    1.92   0
  15  -1  15    1.02    1.91   0
  15   0  12   20.37    2.42   0
  15   1  -5  100.99    3.03   0
  15   1   9    2.86    1.87   0
  16   0  11    8.22    2.12   0
  16   1  -1    3.64    1.92   0
  16   1   0    3.39    1.95   0
  16   1   1    3.29    1.96   0
  16   1   2    4.24    2.26   0
  16   1   3   -0.24    1.92   0
  16   1   4    3.19    1.98   0
  16   1   5   -0.29    1.91   0
  16   1   6    0.98    1.95   0
  -1  -1   1   10.57    0.27   0
   2   1   3   17.13    0.43   0
   4   2  -6    4.58    0.46   0
   5  -2  16    7.45    0.73   0
   5   2  -8   49.22    0.89   0
   7   3   0   -0.25    0.72   0
   8  -2  18    2.19    1.03   0
   8   1  12    6.96    1.09   0
   9   0  15    0.78    1.01   0
   9   2  -9   22.11    1.16   0
   9   2   9   -0.54    1.01   0
   9   3   1  141.52    2.19   0
  10  -1  17  205.70    2.95   0
  10   0  15    1.50    1.16   0
  10   2   9   15.14    1.33   0
  10   3  -1    2.65    1.04   0
  11  -1  17    9.96    1.43   0
  11   0  15   28.94    1.64   0
  11   2   9   77.60    2.13   0
  12  -2  18   10.94    1.79   0
  12   1  12   87.43    2.40   0
  12   2   8    6.72    1.47   0
  13  -3  19   45.58    2.37   0
  13  -1  16    8.54    1.70   0
  13   0  14  147.21    3.13   0
  13   1  11    1.18    1.52   0
  13   2  -3    7.92    1.68   0
  13   2   6   13.59    1.67   0
  14  -2  17    1.09    1.76   0
  14  -1  15    0.78    1.97   0
  14   0  13   10.13    1.87   0
  14   1  -7   40.52    2.03   0
  14   1   9    2.02    1.95   0
  14   1  10    3.20    1.70   0
  14   2   1    1.27    1.58   0
  14   2   2    2.04    1.62   0
  14   2   3    7.34    1.66   0
  15  -2  16   47.95    2.78   0
  15  -1  14   27.42    2.28   0
  15   0  11   98.70    3.21   0
  15   1  -4    0.62    1.72   0
  15   1  -3   13.60    2.15   0
  15   1   7  332.10    4.77   0
  16   0   9   18.66    2.27   0
   4  -1  13    0.71    0.55   0
   4   2  -5    3.29    0.47   0
   4   2   2    0.63    0.48   0
   5   2   5   56.87    1.08   0
   6  -1  15   31.05    1.07   0
   7   2  -9   19.54    0.87   0
   8  -1  16   86.16    1.84   0
   9  -2  18    4.12    1.19   0
   9   1  12    2.37    1.02   0
  10   2  -8    1.38    1.06   0
  11  -2  18    1.65    1.48   0
  11   2  -7    2.34    1.08   0
  11   2   8    0.87    1.24   0
  12  -3  19   88.47    2.60   0
  12  -1  16   48.73    2.06   0
  12   0  14   70.61    2.27   0
  12   1  11   10.02    1.53   0
  12   2  -5   82.41    2.17   0
  12   2   6   11.38    1.52   0
  13  -2  17    3.77    1.86   0
  13   0  13    3.72    1.61   0
  13   1  10   21.50    1.82   0
  13   2  -2   14.84    1.61   0
  13   2   0   17.14    1.86   0
  13   2   1    2.68    1.69   0
  13   2   2   22.91    1.93   0
  13   2   3    3.25    1.49   0
  13   2   4   -0.57    1.44   0
  13   2   5   40.56    1.99   0
  14  -3  18   20.09    2.02   0
  14   1  -6   80.09    2.46   0
  14   1   8    1.86    1.67   0
  15  -1  13   69.59    2.99   0
  15   1  -2   91.05    2.82   0
  15   1  -1   18.75    2.23   0
  15   1   4  129.35    3.25   0
  15   1   5   30.14    2.23   0
  15   1   6    7.03    1.91   0
  16   0  -4    1.43    1.88   0
  16   0   7    4.05    2.32   0
   4   2   1   54.31    0.91   0
   5   2  -7   11.76    0.59   0
   5   2   4   65.84    1.13   0
   6   1  10  211.49    2.12   0
   6   2   6   35.62    1.05   0
   8   1  11    1.16    1.01   0
   9  -1  16   57.77    1.79   0
  10  -3  19   12.48    1.48   0
  10  -1  16    8.04    1.42   0
  10   0  14   33.70    1.57   0
  10   1  11   80.03    2.10   0
  10   2  -7    1.58    1.09   0
  11  -3  19    2.41    1.51   0
  11  -1  16  128.85    2.62   0
  11   0  14  113.91    2.47   0
  11   1  11    3.50    1.28   0
  11   2  -6   24.49    1.41   0
  11   2   7   -1.02    1.19   0
  12   0  13   13.58    1.80   0
  12   2  -4   23.22    1.55   0
  12   2  -3    6.00    1.51   0
  13  -3  18   28.09    2.20   0
  13  -1  15    2.67    1.60   0
  13   1  -7   40.48    2.03   0
  13   1   9   23.93    1.85   0
  14  -2  16   -0.62    1.72   0
  14  -1  14    1.21    1.72   0
  14   0  11   41.21    2.24   0
  14   1  -5   21.83    1.83   0
  14   1  -4   17.18    1.98   0
  14   1   7   12.83    1.81   0
  15  -2  15  164.67    3.71   0
  15   0  -6   25.81    2.27   0
  15   0   9   47.97    2.51   0
  15   1   2    4.40    1.85   0
  15   1   3    0.26    1.77   0
  16  -1  11    9.83    2.16   0
  16   0  -3    0.89    1.90   0
  16   0  -2   16.41    2.12   0
  16   0  -1    1.12    2.19   0
  16   0   5    0.27    1.96   0
  16   0   6    1.46    1.98   0
   2  -2  12    0.87    0.33   0
   2   1   2   51.23    0.61   0
   3   1   5  468.90    2.11   0
   4  -3  16    0.73    0.55   0
   4   2  -3    3.00    0.48   0
   5   2   3   11.08    0.74   0
   6   1 -12    3.45    0.61   0
   7  -3  18    8.24    1.06   0
   7   1 -12   83.92    1.34   0
   7   2  -8    4.11    0.71   0
   8  -2  17  126.25    2.12   0
   9   1  11   82.44    1.87   0
  11  -2  17    4.81    1.55   0
  11   0  13    0.69    1.44   0
  11   2  -5    0.30    1.09   0
  11   2  -4  327.26    3.60   0
  11   2   5    7.50    1.29   0
  12  -1  15    6.23    1.50   0
  12   1  -8   72.69    2.16   0
  12   1   9  156.12    2.94   0
  12   2   0   13.17    1.47   0
  12   2   1   46.14    1.89   0
  12   2   2   38.38    1.81   0
  12   2   3   59.31    2.06   0
  13  -2  16   53.95    2.47   0
  13  -1  14   55.20    2.45   0
  13   0  12    5.52    1.62   0
  13   1  -6   23.17    1.85   0
  14  -3  17    0.61    1.77   0
  14  -2  15   22.25    2.28   0
  14  -1  13   25.51    2.09   0
  14   0  10   17.12    1.92   0
  14   1  -3   52.12    2.24   0
  14   1  -2    2.29    1.83   0
  14   1   4    6.34    1.70   0
  14   1   5    6.77    1.72   0
  14   1   6   -0.10    1.62   0
  15  -2  14   35.98    2.43   0
  15  -1  12  101.23    3.13   0
  15   0  -5    0.11    1.97   0
  15   0   8   29.81    2.25   0
  16  -1   9    4.13    2.07   0
  16   0   0    2.73    1.95   0
  16   0   1    1.99    1.93   0
  16   0   2   27.86    2.33   0
  16   0   3   47.95    2.59   0
  16   0   4   28.69    2.33   0
   5   1   8  124.60    1.49   0
   6  -2  16    0.96    0.74   0
   6   0  12   83.01    1.48   0
   6   1   9  328.38    2.58   0
   6   2  -7  290.61    2.16   0
   8  -1  15   14.48    1.18   0
   8   0  13    2.33    0.91   0
   8   1  10   -0.54    0.87   0
   9  -2  17    1.34    1.17   0
   9  -1  15   43.45    1.65   0
   9   0  13   68.73    1.76   0
   9   1 -11  116.50    1.90   0
   9   1  10   59.16    1.67   0
  10  -2  17   49.04    1.75   0
  10  -1  15    1.05    1.31   0
  10   1 -10   10.70    1.17   0
  10   1  10   22.67    1.40   0
  10   2  -5    2.01    1.12   0
  10   2   5   73.56    1.88   0
  11  -3  18   -0.18    1.50   0
  11  -1  15    3.82    1.30   0
  11   1  -9    2.42    1.22   0
  11   2   3    2.56    1.22   0
  11   2   4   10.70    1.33   0
  12  -3  18  172.39    3.18   0
  12   0  12   23.09    1.74   0
  12   1  -7    2.63    1.43   0
  12   1   8    1.88    1.41   0
  13  -3  17   32.77    2.27   0
  13   0  11    6.37    1.60   0
  13   1  -5   22.83    1.70   0
  13   1   6    5.47    1.57   0
  14  -4  18   41.79    2.35   0
  14  -1  12    8.87    2.10   0
  14   0  -7   58.60    2.43   0
  14   0   9    2.13    1.70   0
  14   1  -1   12.11    1.72   0
  14   1   0    4.22    1.64   0
  14   1   1    8.08    1.70   0
  14   1   2    4.79    1.66   0
  14   1   3    1.11    1.57   0
  15  -3  15    3.26    2.28   0
  15  -2  13  114.55    3.44   0
  15  -1  11    1.32    1.85   0
  15   0  -4   52.36    2.42   0
  15   0  -3    4.24    2.06   0
  15   0   6    8.55    1.95   0
  15   0   7    7.50    1.95   0
  16  -1   8   15.87    2.25   0
   5  -2  15    8.59    0.78   0
   5   1 -11    0.04    0.47   0
   5   2  -5    4.87    0.56   0
   6   2  -6  653.26    3.22   0
   6   2   3 1191.90    4.63   0
   8  -3  18   11.93    1.15   0
   9  -3  18    0.89    1.18   0
   9   2   5   15.54    1.19   0
  10  -3  18   13.24    1.50   0
  10   1   9    1.69    1.12   0
  10   2  -4   42.50    1.50   0
  10   2  -3  107.60    2.15   0
  10   2   2  126.81    2.35   0
  10   2   4    3.67    1.12   0
  11   0  12    2.41    1.26   0
  11   1  -8   31.32    1.59   0
  11   1   8    0.51    1.43   0
  11   2   0   17.94    1.37   0
  11   2   1    1.22    1.15   0
  12  -2  16   32.71    1.88   0
  12  -1  14    6.12    1.51   0
  12   0  11  188.01    3.20   0
  12   1  -6  114.41    2.55   0
  12   1   7   47.67    1.97   0
  13  -4  18   11.88    2.02   0
  13  -1  13   18.06    1.83   0
  13   0  10    5.60    1.60   0
  13   1  -4    1.90    1.40   0
  13   1  -3    8.67    1.51   0
  13   1   5   37.11    1.97   0
  14  -3  16   -0.62    1.72   0
  14  -2  14    5.35    1.80   0
  14   0  -6    3.69    1.82   0
  14   0   8    2.73    1.70   0
  15  -1   9   35.24    2.63   0
  15  -1  10    6.57    1.94   0
  15   0   0   33.20    2.24   0
  15   0   1   14.43    2.03   0
  15   0   2  111.79    3.11   0
  15   0   3    9.32    1.91   0
  15   0   4  176.32    3.68   0
  15   0   5  170.75    3.65   0
  16  -1  -4   10.58    2.08   0
  16  -1  -3    8.14    2.07   0
  16  -1  -2   22.72    2.54   0
  16  -1   5    1.44    2.32   0
  16  -1   6   24.91    2.36   0
  16  -1   7   13.54    2.20   0
   1   0   4   45.41    0.42   0
   2   1   1   40.97    0.55   0
   3   0 -13    0.39    0.25   0
   5   1   7   31.35    0.93   0
   5   2  -4  251.05    1.84   0
   5   2  -3    3.08    0.57   0
   6   1 -11   11.49    0.73   0
   6   1   8  464.95    3.02   0
   6   2  -5  421.91    2.65   0
   6   2   2  468.51    2.92   0
   7   1 -11    0.89    0.70   0
   7   2  -5   46.70    1.20   0
   8  -2  16    2.18    1.04   0
   8   0  12   37.51    1.33   0
   8   1   9   11.38    1.04   0
   9   0  12   44.21    1.53   0
   9   1 -10    1.60    0.93   0
   9   1   9   85.77    1.89   0
   9   2  -4   59.00    1.52   0
   9   2   2  187.87    2.49   0
   9   2   3    1.82    1.01   0
  10  -2  16    3.52    1.41   0
  10  -1  14   21.10    1.58   0
  10   0  12   36.52    1.59   0
  10   1  -9  103.12    2.03   0
  10   1   8    0.93    1.27   0
  10   2  -2    0.94    1.01   0
  10   2  -1   31.17    1.41   0
  10   2   0   72.04    1.82   0
  10   2   1    0.75    1.04   0
  11  -2  16   10.86    1.47   0
  11  -1  14    0.50    1.26   0
  11   0  11   55.49    2.05   0
  11   1  -7   38.27    1.69   0
  12  -3  17   90.91    2.52   0
  12  -1  13  178.16    3.17   0
  12   0  10  425.19    4.63   0
  12   1  -5    9.30    1.56   0
  12   1   6  107.35    2.53   0
  13  -3  16   25.50    2.19   0
  13  -1  12    2.34    1.61   0
  13   0  -8   36.50    1.85   0
  13   0   9    7.95    1.64   0
  13   1  -2    7.82    1.52   0
  13   1  -1   26.12    1.78   0
  13   1   0    2.66    1.48   0
  13   1   1   27.34    1.82   0
  13   1   2    5.63    1.53   0
  13   1   3    0.47    1.45   0
  14  -4  17    1.77    1.82   0
  14  -3  15   89.56    3.04   0
  14  -2  13    4.88    2.08   0
  14  -1  11    9.65    1.83   0
  14   0  -5    0.04    1.55   0
  14   0   6   13.54    1.86   0
  15  -3  14   16.30    2.18   0
  15  -2  12    3.32    1.95   0
  15  -1  -6   38.73    2.50   0
  15  -1   8    2.17    1.88   0
  16  -1  -1    3.33    1.99   0
  16  -1   0   19.96    2.26   0
  16  -1   1   -0.48    1.96   0
  16  -1   2    8.02    2.10   0
  16  -1   3    6.96    2.08   0
  -2  -2   3    5.47    0.39   0
   3   0   8    2.95    0.44   0
   6   0  11  129.41    1.71   0
   6   2  -4 1430.45    4.81   0
   6   2  -3  630.70    3.28   0
   6   2   0  135.19    1.67   0
   7  -3  17   82.96    1.73   0
   7   2  -4   12.28    0.89   0
   7   2   1   43.90    1.26   0
   7   2   2    5.47    0.79   0
   8  -1  14   48.11    1.45   0
   9  -2  16  115.85    2.18   0
   9  -1  14   12.18    1.19   0
   9   2  -1    3.43    0.96   0
   9   2   0  449.84    3.64   0
  10   0  11    1.36    1.15   0
  10   1  -8   55.45    1.69   0
  11  -3  17  107.91    2.49   0
  11  -1  13  104.83    2.53   0
  11   1  -6    3.21    1.32   0
  12  -4  18    8.55    1.58   0
  12   0  -9   77.99    2.25   0
  12   1  -4    3.68    1.29   0
  12   1  -3  125.69    2.70   0
  12   1   3  327.61    4.02   0
  13  -4  17   52.85    2.53   0
  13  -2  14    9.50    1.71   0
  13  -1  11    1.44    1.77   0
  13   0  -7   26.41    1.77   0
  13   0   8   21.74    1.83   0
  14  -4  16   14.86    2.29   0
  14  -1  10   66.24    2.55   0
  14   0  -3   33.21    2.07   0
  14   0  -2    0.57    1.82   0
  14   0   4    2.59    1.66   0
  14   0   5    0.12    1.66   0
  15  -3  13   65.59    2.81   0
  15  -2  11    0.14    1.89   0
  15  -1  -5   53.86    2.48   0
  15  -1   6   44.27    2.69   0
  16  -2   8    2.97    2.10   0
   4   1   5  167.22    1.48   0
   5  -3  16  103.39    1.47   0
   5   1 -10  413.35    2.20   0
   6  -2  15   48.08    1.24   0
   6  -1  13   45.24    1.20   0
   6   1   7  440.64    2.93   0
   7   1 -10    1.78    0.75   0
   7   2  -3   60.21    1.27   0
   7   2  -2   11.73    0.82   0
   8  -3  17    6.25    1.11   0
   8   0  11   29.65    1.25   0
   9  -3  17  246.17    3.08   0
   9   0  11   13.92    1.18   0
  10  -3  17   48.44    1.79   0
  10  -1  13   37.18    1.75   0
  10   1   7   20.31    1.37   0
  11  -4  18   98.33    2.44   0
  11  -2  15   71.79    2.16   0
  11   0 -10  104.38    2.26   0
  11   0  10   17.69    1.50   0
  11   1  -5    3.13    1.33   0
  11   1   5    1.67    1.22   0
  12  -2  14   79.23    2.54   0
  12  -1  12   45.96    2.04   0
  12   0  -8   88.43    2.38   0
  12   0   9   71.81    2.28   0
  12   1  -2  324.94    3.86   0
  12   1   1   76.03    2.20   0
  12   1   2   22.48    1.65   0
  13  -5  18    1.16    1.70   0
  13  -3  15    2.24    1.68   0
  13  -2  13   35.05    2.10   0
  13   0   6    0.54    1.51   0
  13   0   7    3.66    1.56   0
  14  -5  17    4.14    1.89   0
  14  -3  14    6.69    1.86   0
  14  -2  12   23.75    2.10   0
  14  -1  -7    1.68    1.85   0
  14  -1   8    4.85    2.05   0
  14   0  -1    1.70    1.62   0
  14   0   0    2.17    1.65   0
  14   0   1    3.65    1.68   0
  14   0   2   16.56    1.84   0
  14   0   3   18.03    1.87   0
  15  -3  12    9.44    2.38   0
  15  -2  10  153.67    3.61   0
  15  -1  -4   34.79    2.28   0
  15  -1  -3   -0.62    1.78   0
  15  -1  -2   25.34    2.42   0
  15  -1   4    0.65    1.86   0
  15  -1   5   42.98    2.47   0
  16  -2   5   12.16    2.54   0
   4  -3  15   77.89    1.17   0
   5  -1  12    3.92    0.70   0
   6   0  10  166.44    1.94   0
   8  -4  18    0.40    1.05   0
   8  -2  15    8.53    1.14   0
   8  -1  13   61.86    1.68   0
   9  -4  18    9.91    1.34   0
   9  -2  15    1.02    1.21   0
   9  -1  13  198.22    2.70   0
   9   1  -8   80.39    1.73   0
   9   1   6   29.10    1.49   0
  10  -2  15   47.06    1.75   0
  10   0  10   54.88    1.78   0
  10   1  -7    6.19    1.06   0
  10   1  -6   50.36    1.69   0
  10   1   5    0.18    1.09   0
  10   1   6   64.87    1.83   0
  11  -1  12   15.51    1.50   0
  11   0   9   57.65    1.95   0
  11   1  -4    2.30    1.17   0
  11   1  -3   13.51    1.50   0
  11   1   3    0.53    1.20   0
  12  -5  18   26.31    2.08   0
  12  -4  17    3.33    1.55   0
  12  -1  11    1.05    1.43   0
  12   0   7  188.74    3.31   0
  12   0   8    1.65    1.48   0
  13  -4  16   14.55    2.10   0
  13  -1  10    1.59    1.55   0
  13   0  -5    1.21    1.43   0
  13   0  -4   12.39    1.62   0
  13   0   4    6.46    1.81   0
  13   0   5    1.36    1.52   0
  14  -4  15    7.34    1.92   0
  14  -3  13    1.14    2.07   0
  14  -2  11   -0.56    1.73   0
  14  -1  -6   16.49    2.08   0
  14  -1   7    6.11    1.80   0
  15  -3  11   21.75    2.53   0
  15  -2  -7    0.65    1.83   0
  15  -2   8    4.70    2.02   0
  15  -2   9  107.78    3.22   0
  15  -1  -1  107.09    3.09   0
  15  -1   0   22.57    2.19   0
  15  -1   1  139.52    3.43   0
  15  -1   2   29.45    2.27   0
  15  -1   3    4.67    1.88   0
  16  -2  -2   -0.52    2.01   0
  16  -2  -1   27.98    2.43   0
  16  -2   0   12.42    2.23   0
  16  -2   1    6.65    2.13   0
  16  -2   2    4.12    2.11   0
  16  -2   3    0.85    2.02   0
  16  -2   4    4.54    2.11   0
   2   1  -2    3.73    0.30   0
   4   1  -9    1.05    0.41   0
   5  -2  14   26.52    0.91   0
   6   1   6  896.76    4.11   0
   7   1  -9   55.92    1.27   0
   9   0  10    2.88    1.04   0
   9   1  -7    7.16    1.06   0
  10  -3  16   87.05    2.29   0
  10  -1  12   50.02    1.87   0
  10   0   9    0.25    1.12   0
  10   1  -5   10.26    1.29   0
  10   1   4   45.37    1.63   0
  11  -4  17    0.48    1.58   0
  11  -2  14   39.53    1.83   0
  11   0  -9  144.35    2.58   0
  11   0   8   76.88    2.13   0
  11   1  -1    1.46    1.16   0
  11   1   1   28.15    1.54   0
  11   1   2   12.70    1.36   0
  12  -1  10   15.69    1.85   0
  12   0  -7  210.61    3.18   0
  12   0  -6    0.29    1.52   0
  13  -5  17   -0.15    1.70   0
  13  -3  14   13.84    1.84   0
  13  -2  12   20.61    1.93   0
  13  -1  -8   -0.04    1.66   0
  13  -1   9   13.56    1.74   0
  13   0  -3    2.57    1.48   0
  13   0  -2   31.55    1.89   0
  13   0  -1   22.93    1.80   0
  13   0   0    0.79    1.50   0
  13   0   2   30.51    1.91   0
  13   0   3    1.63    1.51   0
  14  -5  16    0.65    1.87   0
  14  -2  10   47.07    2.39   0
  14  -1  -5    2.04    1.65   0
  14  -1  -4   36.71    2.37   0
  14  -1   5    0.44    2.00   0
  14  -1   6   10.52    1.86   0
  15  -4  13    4.94    2.07   0
  15  -3  10    4.35    2.29   0
  15  -2  -6   10.32    1.98   0
  15  -2  -5   30.87    2.52   0
   3  -1  10   10.64    0.54   0
   4  -2  13  157.64    1.55   0
   4   0   8   13.25    0.67   0
   5   0   9   65.22    1.15   0
   5   1  -9   82.27    1.11   0
   5   1   5   58.66    1.08   0
   6  -2  14  548.69    3.44   0
   6  -1  12   31.00    1.12   0
   6   1  -9    0.43    0.65   0
   7  -3  16   46.76    1.43   0
   8  -3  16   81.64    1.87   0
   9  -3  16   44.68    1.73   0
   9  -1  12    1.51    1.05   0
   9   0 -11  387.80    3.36   0
   9   0   9   12.89    1.19   0
   9   1  -6   25.93    1.30   0
   9   1   4   51.13    1.60   0
  10  -4  17   13.85    1.59   0
  10  -2  14    8.22    1.29   0
  10   0 -10    4.27    1.17   0
  10   1  -4   12.11    1.19   0
  10   1   1    2.43    1.26   0
  10   1   2   -0.09    1.07   0
  10   1   3    5.38    1.15   0
  11  -5  18   70.24    2.24   0
  11  -3  15    6.48    1.64   0
  11  -2  13    9.50    1.64   0
  11  -1  11    0.63    1.28   0
  11   0  -8    1.77    1.32   0
  12  -4  16   33.06    1.97   0
  12  -2  12   51.29    2.31   0
  12   0  -5   90.09    2.46   0
  12   0   5  385.05    4.33   0
  13  -4  15    1.32    1.70   0
  13  -2  11   33.28    2.08   0
  13  -1  -7   56.23    2.35   0
  13  -1   7   15.81    2.03   0
  13  -1   8    3.55    1.59   0
  14  -5  15   14.66    2.37   0
  14  -4  14    4.09    1.90   0
  14  -3  12    0.73    1.82   0
  14  -1  -3   64.25    2.50   0
  14  -1  -1   15.50    2.14   0
  14  -1   2   29.53    2.29   0
  15  -4  12    9.68    2.16   0
  15  -3   9   14.47    2.47   0
  15  -2  -4    5.14    1.92   0
  15  -2  -3   47.88    2.75   0
  15  -2   5   30.51    2.36   0
  15  -2   6   -0.66    1.92   0
  16  -3   6   55.08    2.89   0
   0  -1 -14    9.09    0.42   0
   3   1  -7  439.82    1.69   0
   4  -4  16   14.10    0.75   0
   4   1  -8   16.55    0.58   0
   4   1   3  231.63    1.71   0
   5   1   4   16.94    0.75   0
   6   1   5  486.34    3.05   0
   7  -4  17  162.82    2.30   0
   7   1  -8   32.37    1.05   0
   8  -2  14   14.76    1.23   0
   8  -1  12  131.72    2.12   0
   8   0   9   68.36    1.61   0
   9  -4  17   39.32    1.70   0
   9  -2  14    7.61    1.17   0
   9   1  -5   66.47    1.71   0
  10  -5  18   -0.25    1.44   0
  10  -1  11   78.49    2.03   0
  10   0  -9   57.40    1.74   0
  10   0   8    0.68    1.13   0
  10   1  -2    5.81    1.12   0
  10   1  -1   82.74    1.94   0
  11  -4  16   25.64    1.92   0
  11  -1  10  128.65    2.61   0
  11   0  -7    9.70    1.45   0
  11   0   6   -0.42    1.23   0
  12  -5  17   29.13    1.96   0
  12  -1  -9    0.08    1.51   0
  12  -1   9   26.07    1.80   0
  12   0  -4    6.84    1.41   0
  12   0  -3  107.04    2.51   0
  12   0  -2  255.70    3.65   0
  12   0   2   37.69    1.91   0
  12   0   3   35.28    1.90   0
  12   0   4  557.64    5.12   0
  13  -5  16    1.02    1.76   0
  13  -1  -6    0.92    1.69   0
  14  -6  16    8.03    2.09   0
  14  -4  13   61.19    2.67   0
  14  -3  11    1.05    1.84   0
  14  -2  -7   17.60    2.17   0
  14  -2   8    9.07    1.90   0
  14  -1   0    1.04    1.69   0
  15  -4  11    7.48    2.14   0
  15  -3  -7   21.33    2.47   0
  15  -2  -1    7.24    1.99   0
  15  -2   0   -0.80    1.93   0
  15  -2   2   -0.79    1.90   0
  15  -2   3   60.93    2.72   0
  15  -2   4  361.19    5.12   0
  16  -3   3    5.89    2.22   0
  16  -3   4    1.42    2.14   0
   3   1   1    3.50    0.42   0
   5  -3  15    0.71    0.74   0
   5  -1  11  104.31    1.47   0
   5   0 -13   15.37    0.65   0
   5   0   8    0.78    0.64   0
   5   1  -8  211.37    1.69   0
   6   1  -8  383.58    2.53   0
   6   1   4  191.16    1.97   0
   8  -4  17   -0.42    1.07   0
   9  -1  11  264.30    3.07   0
   9   0   8  702.28    4.73   0
   9   1  -4   38.39    1.38   0
   9   1  -3   85.75    1.88   0
   9   1  -2   30.92    1.44   0
   9   1   0  105.36    2.07   0
   9   1   2   80.04    1.81   0
  10  -2  13   35.83    1.65   0
  10   0   7   53.28    1.76   0
  11  -5  17    0.19    1.64   0
  11  -2  12   11.65    1.48   0
  11  -1   9    4.70    1.36   0
  11   0  -6   30.00    1.69   0
  11   0   5    2.12    1.29   0
  12  -4  15    1.52    1.55   0
  12  -2  11   13.69    1.66   0
  12  -1  -8    9.70    1.65   0
  12  -1   8   42.78    2.01   0
  12   0  -1  286.43    3.75   0
  12   0   1  197.39    3.22   0
  13  -4  14   35.06    2.19   0
  13  -3  12   17.80    1.94   0
  13  -2  -9    5.89    1.81   0
  13  -2   9   18.37    1.88   0
  13  -1  -5    6.54    1.58   0
  13  -1  -4    2.35    1.78   0
  13  -1   4    0.59    1.57   0
  13  -1   5    5.53    1.64   0
  14  -5  14    2.16    1.93   0
  14  -4  12   31.03    2.57   0
  14  -2  -6   62.51    2.51   0
  14  -2   7    1.42    1.79   0
  15  -3  -6   20.00    2.20   0
  15  -3   7  124.62    3.46   0
   3   1  -6  212.56    1.23   0
   3   1   0 1062.04    2.95   0
   4   0   7    0.43    0.55   0
   4   1   2  105.04    1.20   0
   5  -2  13    4.68    0.70   0
   6  -1  11 1584.89    5.69   0
   6   1   3  175.00    1.90   0
   7   1  -7   12.56    0.89   0
   7   1   3    9.74    0.87   0
   8  -3  15   38.41    1.52   0
   8  -1  11  230.35    2.68   0
   9  -3  15    2.73    1.13   0
   9  -2  13  198.37    2.77   0
   9   0   7  444.72    3.81   0
  10  -1  10   17.18    1.40   0
  10   0  -8   27.64    1.38   0
  10   0   6   39.18    1.62   0
  11  -1 -10    3.19    1.39   0
  11   0  -5   43.24    1.73   0
  11   0   2    3.02    1.48   0
  11   0   3    0.30    1.25   0
  11   0   4    0.87    1.26   0
  12  -5  16   78.82    2.56   0
  12  -2  10   -1.22    1.46   0
  12  -1  -7   13.41    1.73   0
  12  -1   6   25.93    2.02   0
  12  -1   7  424.61    4.61   0
  13  -4  13   17.61    2.18   0
  13  -3  11   33.13    2.15   0
  13  -2   8   11.57    1.79   0
  13  -1  -3    0.73    1.53   0
  13  -1   0   46.23    2.34   0
  13  -1   1    0.02    1.53   0
  13  -1   2   20.47    1.83   0
  13  -1   3    0.39    1.54   0
  14  -6  15    1.46    2.00   0
  14  -5  13   30.03    2.63   0
  14  -2  -5   14.33    1.91   0
  14  -2   4    9.36    1.92   0
  14  -2   5   -0.02    1.75   0
  15  -3  -5    0.73    1.95   0
  15  -3   5   19.81    2.29   0
   3  -4  15    3.55    0.54   0
   3   0   6   37.70    0.70   0
   3   1  -5   83.62    0.84   0
   3   1  -1  557.54    2.14   0
   4  -3  14  142.39    1.55   0
   4  -1  10    2.55    0.56   0
   4   1  -7    4.57    0.47   0
   4   1   1   13.26    0.68   0
   5  -4  16    2.40    0.76   0
   5   1  -7    3.76    0.60   0
   5   1   2   35.37    0.90   0
   6  -2  13  191.84    2.14   0
   6   1  -7  850.54    3.73   0
   6   1   2  518.39    3.11   0
   7   1  -6   46.84    1.16   0
   7   1  -5   54.59    1.30   0
   7   1   2   66.86    1.40   0
   9  -4  16   38.11    1.72   0
   9  -1  10  116.05    2.18   0
   9   0  -9   37.87    1.45   0
   9   0   6  179.73    2.56   0
  10  -5  17   46.60    1.87   0
  10  -3  14    1.78    1.26   0
  10  -2  12   34.34    1.65   0
  10  -1 -11    8.88    1.40   0
  10  -1   9    0.45    1.15   0
  10   0  -7  125.29    2.26   0
  10   0   4   85.28    2.15   0
  11  -4  15    0.24    1.39   0
  11  -2  11    1.55    1.35   0
  11  -1  -9    0.33    1.35   0
  11  -1   8   61.70    2.05   0
  11   0  -2    0.01    1.19   0
  11   0  -1   -0.39    1.19   0
  11   0   0    5.77    1.30   0
  11   0   1    9.64    1.35   0
  12  -4  14    1.63    1.58   0
  12  -2   9   42.52    2.23   0
  12  -1  -6    2.04    1.62   0
  12  -1   5    4.24    1.52   0
  13  -3  10    6.50    1.98   0
  13  -2  -8   43.18    2.11   0
  14  -6  14    2.51    2.32   0
  14  -4  11   -1.28    1.88   0
  14  -3  -8    0.10    1.75   0
  14  -3   8   22.81    2.18   0
  14  -2  -2    4.23    1.78   0
  14  -2  -1    3.02    1.80   0
  14  -2   0    0.94    1.76   0
  14  -2   1    0.97    1.75   0
  14  -2   3   29.56    2.19   0
  15  -4   8    9.66    2.23   0
  15  -3  -3    0.60    1.98   0
  15  -3  -2    7.58    2.10   0
  15  -3  -1   43.99    2.58   0
  15  -3   2  204.55    4.13   0
  15  -3   3    1.24    2.00   0
   3   1  -4  375.61    1.69   0
   3   1  -3 5371.92    6.34   0
   3   1  -2  203.32    1.33   0
   4  -2  12  130.57    1.46   0
   4   1  -6  447.72    2.14   0
   5  -1  10    2.47    0.68   0
   5   0   7  286.39    2.19   0
   5   1  -6  309.66    2.08   0
   5   1   1   69.34    1.14   0
   6   0   7  224.16    2.21   0
   6   1  -6  213.42    1.98   0
   6   1   1  145.00    1.72   0
   7   0 -11    7.99    0.88   0
   7   1  -4   52.15    1.29   0
   7   1  -3  158.03    1.96   0
   7   1  -2   25.13    1.09   0
   7   1   1   27.10    1.04   0
   8  -4  16    0.92    1.12   0
   8  -1  10  107.27    1.95   0
   9  -5  17    1.08    1.32   0
   9  -3  14    2.46    1.29   0
   9  -2  12   40.21    1.59   0
   9   0  -8    4.16    1.09   0
   9   0   5  116.94    2.15   0
  10  -1   8   48.82    1.89   0
  10   0  -6   99.84    2.08   0
  10   0  -5   57.43    1.85   0
  10   0   3   65.73    1.86   0
  11  -5  16   23.33    1.76   0
  11  -2  10    1.18    1.35   0
  11  -1  -8    0.71    1.39   0
  12  -5  15   10.51    1.78   0
  12  -3  11   50.62    2.41   0
  12  -2 -10   16.31    1.61   0
  12  -2   8    2.17    1.75   0
  12  -1  -5  359.87    4.19   0
  12  -1  -4   47.28    2.15   0
  12  -1   3    0.87    1.46   0
  13  -7  16   -0.19    2.14   0
  13  -6  15   -0.68    1.81   0
  13  -4  12    0.35    1.72   0
  13  -3   9    4.68    1.98   0
  13  -2  -7   16.32    1.78   0
  13  -2  -6    7.45    1.89   0
  13  -2   5   19.09    2.12   0
  13  -2   6   28.53    2.03   0
  14  -5  12   77.16    2.93   0
  14  -4  10   36.16    2.40   0
  14  -3  -7    6.96    1.89   0
  14  -3   6   13.74    2.03   0
  14  -3   7   13.70    2.04   0
  15  -5   9    6.01    2.50   0
  15  -4  -6   15.54    2.26   0
  15  -4   6   16.75    2.33   0
   2  -4  14  118.03    1.03   0
   4   0   6  644.54    2.88   0
   4   1  -5  166.00    1.36   0
   4   1  -1  194.64    1.55   0
   5   0 -12    6.28    0.60   0
   5   1  -5   10.77    0.66   0
   6  -1  10   81.45    1.45   0
   6   1  -5  207.35    1.94   0
   6   1  -3  232.91    2.11   0
   6   1  -2  205.62    2.02   0
   6   1  -1 1166.06    4.55   0
   6   1   0  236.56    2.14   0
   7  -5  17   42.06    1.55   0
   8  -5  17    9.94    1.27   0
   8  -2  12    2.78    1.13   0
   9  -1 -12   61.46    1.67   0
   9  -1   9  275.97    3.13   0
   9   0  -7   -0.50    1.03   0
   9   0   4   48.82    1.58   0
  10  -3  13   44.64    1.82   0
  10  -1 -10    1.62    1.21   0
  10   0  -4   46.60    1.65   0
  10   0  -3   38.76    1.56   0
  10   0  -2    0.74    1.25   0
  10   0  -1   93.13    2.17   0
  10   0   0   52.69    1.73   0
  10   0   1   65.41    1.86   0
  11  -4  14   -0.11    1.42   0
  11  -1   6    4.64    1.36   0
  12  -2  -9   29.04    1.95   0
  12  -1  -3    0.60    1.38   0
  12  -1  -1    7.43    1.51   0
  12  -1   0   14.83    1.64   0
  12  -1   2   39.36    1.96   0
  13  -4  11   27.52    2.13   0
  13  -3  -9    6.18    1.93   0
  13  -3   8   -0.83    1.93   0
  13  -2  -5   53.47    2.28   0
  13  -2  -4   67.57    2.62   0
  13  -2   4   28.75    2.01   0
  14  -6  13   22.61    2.33   0
  14  -5  11    6.61    2.06   0
  14  -4   9    5.00    1.94   0
  14  -3  -6   88.86    2.89   0
  14  -3  -5   16.83    2.27   0
  14  -3   4   10.03    2.28   0
  14  -3   5    0.03    1.83   0
  15  -5   8    0.74    2.15   0
  15  -4  -5   69.89    2.96   0
  15  -4  -4   48.04    2.71   0
  -2  -4  10   11.85    0.45   0
   2   0   4   19.95    0.48   0
   3  -3  13   15.31    0.64   0
   3  -2  11   45.56    0.83   0
   4   0 -12  529.01    2.17   0
   4   1  -4   26.93    0.70   0
   4   1  -3   91.62    1.10   0
   4   1  -2   25.34    0.69   0
   5   0   6  147.87    1.66   0
   5   1  -4   85.88    1.21   0
   5   1  -2   89.09    1.26   0
   5   1  -1  124.88    1.42   0
   6   0 -11   19.13    0.85   0
   6   0   6    5.62    0.77   0
   8  -1   9    1.37    0.95   0
   9  -4  15   39.27    1.66   0
   9   0  -6   78.78    1.85   0
   9   0   3    4.36    1.11   0
  10  -6  17   16.66    1.57   0
  10  -2  10   11.78    1.38   0
  10  -1  -9   34.33    1.62   0
  11  -6  16   22.72    2.04   0
  11  -5  15    1.15    1.47   0
  11  -2   9   65.51    2.13   0
  11  -1   4   32.43    1.71   0
  12  -7  16    0.30    1.99   0
  12  -6  15  117.02    3.17   0
  12  -5  14    4.37    1.71   0
  12  -4  12   57.26    2.34   0
  12  -2  -8    3.71    1.66   0
  12  -2   6  133.87    2.93   0
  13  -8  16   36.17    2.46   0
  13  -7  15    1.25    1.90   0
  13  -6  14    0.76    1.83   0
  13  -5  12    0.05    2.05   0
  13  -4  10    1.55    1.77   0
  13  -2  -3   33.02    2.06   0
  13  -2  -2   24.79    1.96   0
  13  -2  -1    8.12    1.73   0
  13  -2   0    6.58    1.70   0
  13  -2   1   26.18    1.97   0
  14  -5  10    1.62    2.02   0
  14  -4  -8   -0.58    2.12   0
  14  -4   8   -0.36    1.89   0
  14  -3  -4    7.45    1.93   0
  14  -3  -3    3.07    1.84   0
  14  -3  -2    5.89    2.16   0
  14  -3  -1   49.91    2.73   0
  14  -3   1   25.15    2.42   0
  14  -3   2    2.87    1.86   0
  14  -3   3   62.76    2.66   0
  15  -4  -2  100.98    3.32   0
  15  -4  -1   20.03    2.36   0
  15  -4   0    2.05    2.11   0
  15  -4   2   37.21    2.58   0
  15  -4   3   23.89    2.44   0
   4  -1   9  230.62    1.82   0
   9  -6  17   13.82    1.56   0
   9  -1 -11   22.01    1.31   0
   9  -1   7  460.33    4.00   0
   9   0   1  989.89    5.51   0
  10  -3  12   26.02    1.61   0
  10  -1   6   64.70    1.92   0
  11  -2 -10    0.85    1.45   0
  11  -2   8   13.00    1.54   0
  11  -1  -5   52.98    1.90   0
  11  -1   3    0.38    1.30   0
  12  -5  13    4.15    1.94   0
  12  -3   9   19.24    1.83   0
  12  -2  -7   54.71    2.12   0
  13  -6  13   25.82    2.46   0
  13  -4   9    2.89    2.01   0
  13  -3  -8    0.30    1.62   0
  13  -3  -7   23.10    2.18   0
  13  -3   6    2.51    1.74   0
  14  -7  13    2.36    2.11   0
  14  -6  11    9.28    2.17   0
  14  -4  -7    5.69    1.95   0
  14  -4   6   18.05    2.18   0
  14  -4   7   16.90    2.15   0
  15  -6   9    0.85    2.24   0
   1  -4  13   99.67    0.74   0
   5  -1   9    1.12    0.58   0
   5   0 -11  163.06    1.54   0
   6  -1   9   70.85    1.38   0
   6   0   5   59.60    1.26   0
   7  -4  15    2.86    1.02   0
   7   0  -9    0.55    0.76   0
   8  -5  16   31.05    1.53   0
   9   0  -3   21.60    1.25   0
   9   0  -2    7.05    1.07   0
   9   0  -1  112.02    2.07   0
   9   0   0  367.16    3.45   0
  10  -6  16   -0.31    1.56   0
  10  -1  -8    0.58    1.09   0
  11  -6  15    2.37    1.78   0
  11  -5  14    1.49    1.49   0
  11  -3  10   -0.68    1.37   0
  11  -2  -9    9.41    1.57   0
  11  -2   7   13.38    1.55   0
  11  -1  -3    6.87    1.35   0
  11  -1  -2   15.03    1.46   0
  11  -1  -1  121.63    2.52   0
  11  -1   0   18.71    1.52   0
  11  -1   1    3.66    1.30   0
  12  -8  16   -0.47    2.06   0
  12  -7  15    7.90    2.13   0
  12  -6  14   10.40    2.10   0
  12  -4  11   54.02    2.31   0
  12  -3   8   94.87    2.66   0
  12  -2  -6    1.53    1.46   0
  12  -2  -5  119.22    2.87   0
  13  -8  15    8.41    2.07   0
  13  -5  11    0.23    1.80   0
  13  -4   8   10.33    2.14   0
  13  -3  -6   18.86    1.93   0
  13  -3   4    4.35    2.02   0
  14  -7  12    3.77    2.15   0
  14  -6  10    0.24    2.37   0
  14  -5   8   -0.56    1.96   0
  14  -4  -6   20.32    2.19   0
  14  -4  -5   49.14    2.78   0
  14  -4   4   56.45    2.68   0
  15  -5  -4    2.56    2.18   0
  15  -5  -3    8.79    2.28   0
  15  -5  -2   60.57    3.23   0
  15  -5   3    6.76    2.28   0
   2  -3  12    5.22    0.42   0
   2  -2  10  229.18    1.33   0
   3  -1   8  985.86    3.14   0
   4  -3  13    5.38    0.67   0
   4  -2  11   22.88    0.79   0
   5  -5  16    1.52    0.82   0
   5  -2  11  341.29    2.53   0
   5   0   5   13.98    0.73   0
   7  -5  16   15.10    1.21   0
   7   0  -8  120.57    1.75   0
   8  -2  10   18.13    1.31   0
   9  -5  15   20.67    1.63   0
   9  -3  12    0.26    1.13   0
   9  -1   6    1.44    1.11   0
  10  -4  13   11.89    1.47   0
  10  -2   8    5.54    1.28   0
  10  -1  -7    4.01    1.15   0
  10  -1  -6  100.58    2.26   0
  10  -1   4   66.96    1.92   0
  11  -3   9    0.97    1.60   0
  11  -2  -8    1.82    1.50   0
  12  -2  -4   21.37    1.74   0
  12  -2  -3   97.30    2.56   0
  12  -2  -2   19.24    1.74   0
  12  -2  -1    4.85    1.54   0
  12  -2   1  265.89    3.82   0
  12  -2   2   37.90    2.00   0
  13  -8  14    5.32    2.38   0
  13  -7  13    8.18    2.32   0
  13  -6  12    0.95    1.85   0
  13  -5  10    1.50    1.84   0
  13  -4  -9   10.60    2.08   0
  13  -4   7    0.66    2.02   0
  13  -3  -5   57.46    2.41   0
  13  -3  -3    1.81    1.95   0
  13  -3   2   15.27    1.89   0
  13  -3   3    1.15    1.68   0
  14  -7  11    5.26    2.50   0
  14  -5  -8    1.14    2.27   0
  14  -4  -3    5.30    1.95   0
  14  -4  -2   26.02    2.52   0
  14  -4  -1   76.02    3.10   0
  14  -4   1   27.73    2.31   0
  14  -4   2    1.94    1.94   0
  14  -4   3    5.85    2.00   0
  15  -6   6    3.60    2.28   0
  15  -5  -1   22.05    2.47   0
  15  -5   0   25.84    2.53   0
  15  -5   1  150.20    3.89   0
   1  -2   9    2.78    0.26   0
   3  -4  14    0.96    0.57   0
   3   0   4   13.92    0.55   0
   4  -1   8   89.50    1.22   0
   4   0 -11  356.31    1.87   0
   6   0  -9   57.01    1.20   0
   7   0   3   64.35    1.42   0
   9  -6  16    3.24    1.44   0
   9  -2   9    3.18    1.13   0
   9  -1  -9    3.57    1.12   0
   9  -1   5  314.87    3.32   0
  10  -3  10  159.75    2.78   0
  10  -1  -4   80.89    2.12   0
  10  -1   1  115.48    2.32   0
  10  -1   2   55.22    1.80   0
  11  -5  13    0.24    1.46   0
  11  -4  11   13.03    1.63   0
  11  -2  -7   19.68    1.74   0
  11  -2   4    7.38    1.64   0
  11  -2   5   54.66    2.03   0
  12  -8  15    1.99    2.11   0
  12  -7  14    0.14    2.01   0
  12  -5  11   23.91    2.22   0
  12  -4   9   -0.83    1.60   0
  12  -3   6   48.92    2.22   0
  13  -5   9   14.35    2.01   0
  13  -4  -8    1.30    1.98   0
  13  -4   6   12.70    1.98   0
  13  -3  -2    4.32    1.74   0
  13  -3  -1    0.24    1.67   0
  13  -3   0   -0.04    1.63   0
  14  -7  10   20.99    2.71   0
  14  -6   8    6.98    2.40   0
  14  -6   9    1.19    2.05   0
  14  -5  -7   24.20    2.32   0
  14  -5   6   48.50    2.65   0
   2  -1   7  219.18    1.25   0
   3   0 -11   25.03    0.51   0
   4   0   4  242.26    1.78   0
   5  -1   8  205.36    1.92   0
   5   0   4   62.34    1.13   0
   7  -1 -12   52.93    1.34   0
   7   0  -6   26.11    1.10   0
   7   0   1   34.25    1.22   0
   8  -2   9    2.67    1.14   0
  10  -7  16   13.76    1.80   0
  10  -6  15    0.37    1.38   0
  10  -2   6    0.92    1.23   0
  10  -1  -3   20.75    1.40   0
  10  -1  -2    3.92    1.18   0
  10  -1  -1    4.82    1.20   0
  10  -1   0   49.07    1.73   0
  11  -8  16   -0.40    1.60   0
  11  -5  12   15.84    1.91   0
  11  -3 -11   -0.37    1.31   0
  11  -2  -6   -1.62    1.49   0
  11  -2   3   41.33    1.87   0
  12  -6  12   14.91    2.15   0
  12  -4   8    2.50    1.63   0
  12  -3   5    6.99    1.67   0
  13  -8  13    3.06    2.33   0
  13  -4  -7    5.30    1.79   0
  13  -4  -6   35.15    2.44   0
  14  -5  -6   81.77    3.02   0
  14  -5  -5   19.19    2.51   0
  14  -5   3   -1.54    2.28   0
  14  -5   4   24.92    2.34   0
  15  -6   1   33.94    2.72   0
  15  -6   2    1.60    2.23   0
   3  -2  10    7.91    0.55   0
   4  -4  14    1.15    0.66   0
   5  -4  14    3.44    0.85   0
   5   0   3  361.06    2.40   0
   6  -1   7   25.46    1.06   0
   6   0  -8    4.01    0.70   0
   6   0   2  295.36    2.42   0
   7   0  -5   53.82    1.33   0
   7   0  -4   85.15    1.57   0
   7   0  -1   33.53    1.19   0
   7   0   0    6.05    0.82   0
   9  -5  14   -0.06    1.20   0
   9  -1   3  525.10    4.17   0
  10  -5  13    6.42    1.42   0
  10  -2  -9    1.48    1.32   0
  10  -2   5   45.51    1.78   0
  11  -6  13   -0.16    1.77   0
  11  -3 -10    0.77    1.53   0
  11  -2  -4   10.80    1.47   0
  11  -2  -3   11.12    1.65   0
  11  -2  -2    7.46    1.57   0
  11  -2  -1    1.17    1.49   0
  11  -2   2   37.67    1.83   0
  12  -9  15   91.56    3.19   0
  12  -8  14    1.88    2.12   0
  12  -5  10   41.43    2.23   0
  12  -4 -10   13.25    1.97   0
  12  -4   7    6.21    1.71   0
  12  -3  -6   36.15    2.03   0
  12  -3   3   16.60    1.79   0
  13  -5  -9    7.13    2.15   0
  13  -4  -5   11.70    1.92   0
  13  -4  -4    5.34    2.04   0
  13  -4   2    6.44    2.10   0
  13  -4   3   50.27    2.42   0
  13  -4   4   -0.40    1.74   0
  14  -7   8    5.92    2.50   0
  14  -7   9   24.17    2.48   0
  14  -6  -8   16.54    2.30   0
  14  -5  -4   -0.77    1.95   0
  14  -5  -3   17.63    2.23   0
  14  -5  -2    3.38    2.05   0
  14  -5  -1   77.21    3.01   0
  14  -5   1   76.43    2.97   0
   3  -5  15  460.96    2.49   0
   3  -3  12  146.78    1.37   0
   3  -1   7  134.02    1.22   0
   3   0   3  796.81    2.67   0
   4   0 -10  779.15    2.78   0
   5  -3  12   11.78    0.91   0
   5  -2  10   26.83    0.97   0
   5   0  -9   28.47    0.84   0
   6  -3  12    3.04    0.89   0
   6   0  -7    1.65    0.69   0
   6   0   1  305.22    2.44   0
   7  -6  16    5.48    1.15   0
   7  -1 -11   -0.79    0.86   0
   7   0  -3  117.11    1.73   0
   7   0  -2    0.44    0.74   0
   9  -6  15   14.39    1.45   0
   9  -4  12   10.83    1.31   0
   9  -2 -11   38.05    1.57   0
   9  -2   7  100.48    2.11   0
   9  -1   0    6.16    1.29   0
   9  -1   1  361.34    3.48   0
  10  -3 -12   23.72    1.64   0
  10  -3   8    2.50    1.28   0
  10  -2  -8    6.04    1.40   0
  11  -8  15    8.32    2.00   0
  11  -7  14    2.06    1.62   0
  11  -5  11    2.53    1.54   0
  11  -4   9    1.06    1.44   0
  11  -3  -9   37.20    1.97   0
  11  -3   6    7.06    1.50   0
  12  -4  -9   22.68    2.09   0
  12  -3  -3    8.88    1.68   0
  12  -3  -1   28.34    1.92   0
  12  -3   0   60.18    2.32   0
  12  -3   1  496.96    5.14   0
  13  -6   9    1.83    1.92   0
  13  -5  -8   23.13    2.37   0
  13  -4  -3   29.11    2.14   0
  13  -4  -1    7.26    1.86   0
  13  -4   0   35.74    2.21   0
  13  -4   1   10.74    1.88   0
  14  -7   7    5.35    2.21   0
  14  -6  -7   22.15    2.39   0
  14  -6  -6    2.64    2.41   0
  14  -6   4    0.80    2.09   0
  14  -6   5    0.93    2.08   0
  -2  -1   2    3.78    0.35   0
  -1   0  -3    2.54    0.26   0
   4  -5  15   45.83    1.13   0
   4  -1   7   11.29    0.61   0
   5  -5  15   17.57    1.02   0
   5   0   2  645.15    3.14   0
   6  -6  16   19.29    1.27   0
   6  -1   6  314.25    2.59   0
   6   0  -6   40.04    1.08   0
   8  -5  14   13.66    1.40   0
   9  -3   9   26.68    1.48   0
   9  -1  -3  215.28    2.74   0
  10  -5  12    1.56    1.37   0
  10  -3   7   58.76    2.07   0
  10  -2  -7   40.98    1.66   0
  10  -2   3   23.43    1.50   0
  11  -6  12    1.09    1.80   0
  11  -4   8   16.70    1.67   0
  11  -3  -8    0.80    1.57   0
  11  -3   5    3.76    1.43   0
  12  -8  13   37.68    2.35   0
  12  -5   8    0.97    1.65   0
  12  -4  -8  155.98    3.20   0
  13  -9  12   21.39    2.41   0
  13  -8  11   48.17    2.69   0
  13  -7  10    1.24    1.96   0
  13  -6 -10    6.81    2.28   0
  13  -6   8    1.96    1.89   0
  13  -5  -7   18.27    2.06   0
  13  -5   4    1.71    1.85   0
  13  -5   5   38.02    2.34   0
  14  -7   6   32.59    2.61   0
  14  -6  -5   12.19    2.23   0
  14  -6  -3  215.04    4.47   0
  14  -6   1   20.11    2.59   0
  14  -6   2    1.14    2.05   0
  14  -6   3   30.73    2.49   0
   2  -4  13   48.26    0.78   0
   3   0 -10  301.74    1.44   0
   5   0  -8  118.77    1.36   0
   5   0   1  227.14    1.90   0
   6  -1 -12   10.24    0.83   0
   6   0  -5  167.33    1.80   0
   6   0  -4  406.29    2.74   0
   6   0  -3  165.23    1.84   0
   6   0  -2   47.85    1.11   0
   7  -1 -10    0.94    0.81   0
   8  -4  12   13.81    1.21   0
   8  -3  10   14.43    1.17   0
   8  -2   7    0.33    0.97   0
   9  -8  16    0.78    1.54   0
   9  -2   5    1.40    1.12   0
  10  -3 -11    2.57    1.20   0
  10  -2  -6   11.83    1.33   0
  10  -2  -5    9.79    1.45   0
  10  -2  -4   -0.12    1.32   0
  10  -2   0   30.21    1.70   0
  10  -2   2    0.86    1.18   0
  11  -9  15   -0.31    1.69   0
  11  -8  14   23.52    2.21   0
  11  -7  13    8.66    1.72   0
  11  -5  10    7.49    1.60   0
  11  -4 -11   36.96    2.05   0
  11  -3  -7  109.44    2.55   0
  11  -3  -6  133.31    2.84   0
  11  -3   3    2.28    1.41   0
  12  -5 -10   48.41    2.44   0
  12  -4  -7    2.00    1.58   0
  12  -4  -6    4.74    1.84   0
  12  -4   3    6.57    1.67   0
  13  -7   9   13.36    2.15   0
  13  -6  -9   46.48    2.74   0
  13  -6   6    8.39    2.27   0
  13  -6   7   36.44    2.38   0
  13  -5  -6   13.10    2.00   0
  13  -5  -5   11.10    1.98   0
  13  -5  -4   -1.53    1.99   0
  14  -8   7    1.99    2.22   0
  14  -7   5   10.26    2.31   0
  14  -6  -2    7.53    2.17   0
  14  -6  -1   14.87    2.30   0
  14  -6   0    3.60    2.08   0
   2  -2   9   97.17    0.91   0
   4   0  -9  238.08    1.60   0
   5  -2   9   51.48    1.16   0
   5  -1 -13  102.67    1.32   0
   5  -1   6   14.37    0.74   0
   5   0   0   91.02    1.30   0
   6  -3  11   14.13    1.02   0
   6  -1   5  855.93    4.09   0
   8  -5  13   10.89    1.34   0
   9  -7  15    5.73    1.36   0
   9  -5  12    1.11    1.39   0
   9  -3   8    7.83    1.21   0
   9  -2  -9  119.53    2.24   0
   9  -2   4  126.94    2.27   0
  10  -8  15   10.52    1.65   0
  10  -2  -3    1.05    1.14   0
  10  -2  -2   -0.09    1.15   0
  11  -5   9   27.34    1.85   0
  11  -3  -5   18.44    1.61   0
  11  -3  -4    2.34    1.57   0
  11  -3  -3   15.14    1.74   0
  11  -3   0    2.13    1.58   0
  11  -3   1   35.69    1.83   0
  11  -3   2    5.96    1.45   0
  12  -8  12    2.19    1.86   0
  12  -5  -9   34.43    2.30   0
  12  -5   6   15.43    1.86   0
  12  -4  -5    9.90    1.72   0
  12  -4  -4    4.57    1.67   0
  12  -4   0   41.35    2.29   0
  12  -4   2    1.35    1.58   0
  13  -9  11    3.47    2.11   0
  13  -8   9    1.05    2.33   0
  13  -6  -8   22.13    2.21   0
  13  -5  -3   14.74    2.00   0
  13  -5  -2   19.08    2.09   0
  13  -5  -1   25.26    2.16   0
  13  -5   1    3.59    1.83   0
  14  -8   5    0.49    2.54   0
  14  -8   6    0.05    2.19   0
  14  -7  -5   13.90    2.36   0
  14  -7   1    6.25    2.53   0
  14  -7   2   32.92    2.60   0
   2  -1   6  599.46    1.98   0
   3  -4  13    0.85    0.55   0
   3  -2   9   75.76    1.00   0
   4  -4  13   17.17    0.84   0
   4  -2   9  243.17    1.89   0
   4  -1   6   50.09    0.96   0
   4   0   1    1.67    0.50   0
   5  -4  13   12.41    0.87   0
   5  -3  11    4.76    0.76   0
   5   0  -6    7.89    0.63   0
   5   0  -1    2.55    0.57   0
   6  -1 -11    6.86    0.81   0
   7  -1  -9   53.18    1.33   0
   8  -3   9   14.83    1.16   0
   8  -2 -11   83.77    1.78   0
   9  -3 -12    3.72    1.23   0
   9  -3   7   -1.02    1.08   0
   9  -2  -8    1.56    1.18   0
  10  -9  15   23.30    2.04   0
  10  -4   8   -1.03    1.24   0
  10  -3   5   11.00    1.39   0
  11  -8  13    4.92    1.73   0
  11  -7  12    0.45    1.59   0
  11  -5   8   -0.32    1.46   0
  11  -4  -9   32.90    2.00   0
  11  -4   5   63.99    2.20   0
  11  -3  -2    0.62    1.32   0
  12 -10  13   19.98    2.26   0
  12  -9  12   16.67    2.38   0
  12  -8  11    2.52    1.83   0
  12  -7  10   19.82    2.06   0
  12  -6   8    2.94    1.71   0
  12  -5  -8   16.84    2.06   0
  12  -5   5    0.03    1.65   0
  12  -4  -1   36.75    2.06   0
  13  -9  10    2.54    2.12   0
  13  -7 -10   -1.06    1.94   0
  13  -7   7   -0.22    1.89   0
  13  -6  -7   -1.51    1.83   0
  13  -6  -6   -0.13    2.13   0
  13  -6   3   25.56    2.24   0
  14  -8   4  114.85    3.62   0
  14  -7  -3   59.07    2.92   0
  14  -7  -1    5.66    2.19   0
  14  -7   0   12.76    2.27   0
   2  -3  11    5.85    0.42   0
   3  -1   6  305.08    1.75   0
   4  -3  11   50.80    1.06   0
   4   0  -8    5.81    0.50   0
   4   0   0   -0.56    0.55   0
   5  -1   5  147.54    1.60   0
   5   0  -5  179.49    1.66   0
   5   0  -4   42.89    0.95   0
   5   0  -3   31.07    0.82   0
   5   0  -2  103.77    1.31   0
   6  -6  15    3.74    1.09   0
   6  -1   4  330.09    2.57   0
   7  -1  -8   14.45    0.98   0
   7  -1   2   61.32    1.39   0
   8  -8  16   55.81    1.97   0
   8  -7  15    2.66    1.32   0
   8  -3   8    1.99    1.15   0
   9  -8  15   10.94    1.67   0
   9  -4   9    1.09    1.32   0
   9  -2  -6   57.49    1.77   0
   9  -2   1    1.37    1.06   0
   9  -2   2   91.07    1.99   0
  10  -8  14    6.92    1.57   0
  10  -4 -12   50.64    2.00   0
  10  -4   7   28.51    1.64   0
  10  -3   3   24.58    1.53   0
  10  -3   4   18.96    1.46   0
  11 -10  14    1.79    2.05   0
  11  -7  11   10.95    1.96   0
  11  -5   7    4.83    1.73   0
  12  -7   9   55.17    2.49   0
  12  -6 -10   61.39    2.67   0
  12  -5  -7   18.28    1.89   0
  12  -5   3   26.69    2.00   0
  13  -9   9    0.61    2.09   0
  13  -8   7   -0.58    2.23   0
  13  -8   8    6.22    2.08   0
  13  -7  -9   75.83    2.92   0
  13  -7  -8    1.27    2.26   0
  13  -7   5    8.45    2.06   0
  13  -7   6    5.78    2.01   0
  13  -6  -5    4.50    1.91   0
  13  -6  -4    4.21    1.90   0
  13  -6  -2  114.34    3.37   0
  13  -6  -1    4.35    2.17   0
  13  -6   0    2.00    1.86   0
  13  -6   1    2.55    1.87   0
  13  -6   2   22.14    2.18   0
  14  -8   1    2.15    2.23   0
  14  -8   2   11.40    2.36   0
   3  -3  11  177.08    1.47   0
   3   0  -9   74.75    0.77   0
   4   0  -7   41.61    0.79   0
   5  -5  14   34.98    1.12   0
   5  -2   8    4.74    0.73   0
   6  -3  10  249.92    2.41   0
   6  -1   3  176.19    1.95   0
   7  -5  13    7.74    0.99   0
   7  -1  -7   40.91    1.24   0
   7  -1   0    6.89    0.95   0
   7  -1   1    1.18    0.77   0
   8  -4  10   19.00    1.36   0
   9  -3 -11   43.58    1.65   0
   9  -3   6    1.46    1.08   0
   9  -2  -5    3.69    1.06   0
   9  -2  -4    1.68    1.02   0
   9  -2  -3   97.55    2.07   0
   9  -2  -2   60.48    1.79   0
   9  -2  -1   92.72    1.97   0
   9  -2   0   67.98    1.78   0
  10 -10  15    5.44    1.68   0
  10  -6  11    5.32    1.43   0
  10  -4 -11    1.00    1.42   0
  10  -4   6    3.58    1.49   0
  10  -3  -6   70.10    2.11   0
  10  -3   2   21.80    1.49   0
  11 -11  14   11.56    2.27   0
  11  -8  12    0.23    1.64   0
  11  -6   9    4.75    1.57   0
  11  -5 -11    4.50    1.49   0
  11  -5   6   43.05    2.17   0
  11  -4  -7   31.19    1.82   0
  11  -4  -6   26.14    1.89   0
  11  -4   3   20.08    1.67   0
  12 -10  12    7.75    2.06   0
  12  -9  11    8.02    1.98   0
  12  -8  10   11.05    1.96   0
  12  -6  -9    1.34    1.99   0
  12  -6   6   -0.26    1.68   0
  12  -5  -6    1.00    1.62   0
  12  -5  -4    1.33    1.86   0
  12  -5   0    2.41    1.85   0
  12  -5   1   22.84    1.94   0
  12  -5   2   -0.05    1.57   0
  13  -8   6    4.03    2.04   0
  13  -7  -7   19.03    2.19   0
  13  -7   3    0.09    2.20   0
  13  -7   4    0.82    1.90   0
   4  -5  14  127.73    1.60   0
   4   0  -6    1.01    0.49   0
   4   0  -2    5.12    0.55   0
   4   0  -1   82.53    1.05   0
   5  -1   4   36.81    0.97   0
   7  -7  15   44.68    1.61   0
   7  -1  -6    6.91    0.80   0
   7  -1  -5   32.60    1.16   0
   7  -1  -4  180.68    2.10   0
   7  -1  -3   64.07    1.43   0
   7  -1  -2  178.76    2.11   0
   7  -1  -1  215.63    2.27   0
   8  -3 -13    3.79    1.05   0
   8  -3   7  262.16    2.87   0
   8  -2  -9   23.85    1.25   0
   9  -9  15   11.80    1.70   0
   9  -8  14   22.10    1.77   0
   9  -6  12    0.52    1.22   0
   9  -5  10   40.20    1.78   0
   9  -3 -10   14.46    1.35   0
   9  -3   5  170.75    2.58   0
  10  -9  14    1.37    1.55   0
  10  -6  10   82.21    2.41   0
  10  -5   8   39.99    1.93   0
  10  -3  -5   71.54    2.00   0
  10  -3  -4   16.35    1.40   0
  10  -3  -3   38.17    1.75   0
  10  -3  -2    3.48    1.38   0
  10  -3  -1  224.82    3.09   0
  10  -3   1    4.29    1.22   0
  11  -9  12   18.08    2.17   0
  11  -8  11    9.65    1.96   0
  11  -7  10   31.66    2.01   0
  11  -6   8    0.30    1.50   0
  11  -5 -10   29.67    1.86   0
  11  -5   5    7.23    1.75   0
  11  -4  -5   24.85    1.71   0
  11  -4  -2    2.40    1.58   0
  11  -4  -1    2.59    1.39   0
  11  -4   0    1.02    1.40   0
  11  -4   1    2.34    1.39   0
  12 -10  11    1.20    1.94   0
  12  -9  10   38.88    2.42   0
  12  -8   9   20.72    2.09   0
  12  -7 -11   18.52    2.29   0
  12  -6  -8  121.26    3.21   0
  12  -5  -3    4.27    1.65   0
  12  -5  -2   42.00    2.15   0
  12  -5  -1   46.90    2.20   0
  13  -8   5   28.08    2.39   0
  13  -7  -6   -0.24    1.87   0
  13  -7  -5   51.46    2.63   0
  13  -7  -4   14.35    2.40   0
  13  -7  -3   47.87    2.78   0
  13  -7   0    0.55    2.15   0
  13  -7   1   56.23    2.67   0
  13  -7   2   38.70    2.44   0
   3   0   0   -0.23    0.36   0
   4   0  -5  213.68    1.53   0
   4   0  -4   46.31    0.82   0
   4   0  -3    1.28    0.48   0
   5  -3  10  645.55    3.41   0
   6  -3   9   31.05    1.13   0
   6  -1  -9    2.10    0.68   0
   6  -1   2    5.06    0.73   0
   8  -5  11   15.84    1.36   0
   8  -4   9  147.36    2.37   0
   8  -2  -8   29.72    1.30   0
   9  -4 -13  133.42    2.44   0
   9  -4   7  314.63    3.46   0
   9  -3   4  549.79    4.31   0
  10 -10  14    1.96    1.83   0
  10  -7  11    1.51    1.59   0
  10  -4  -9   18.09    1.63   0
  10  -4   4  115.61    2.49   0
  11 -11  13   14.53    2.02   0
  11  -7   9   82.08    2.55   0
  11  -6 -12   18.48    1.78   0
  11  -6   7    1.00    1.49   0
  11  -5  -9   40.59    1.96   0
  11  -5   4    4.47    1.50   0
  12 -10  10   24.10    2.52   0
  12  -9   9   70.17    2.95   0
  12  -8   8   19.52    2.08   0
  12  -7 -10    1.83    2.03   0
  12  -7   6    0.61    1.70   0
  12  -6  -7  241.71    3.97   0
  12  -6  -6   40.43    2.42   0
  12  -6   2   66.65    2.66   0
  12  -6   3   53.05    2.36   0
  13  -9   6   49.46    2.71   0
  13  -8  -7    2.51    2.05   0
  13  -8   4   22.06    2.27   0
  13  -7  -2    9.36    2.05   0
  13  -7  -1   37.90    2.39   0
   5  -2   7    5.79    0.63   0
   6  -2   6  373.90    2.75   0
   6  -1   1  109.78    1.53   0
   8  -3   6  118.09    2.02   0
   8  -2  -7  106.20    1.86   0
  10  -9  13    3.37    1.54   0
  10  -6   9   45.42    1.90   0
  10  -5   7    5.09    1.33   0
  11 -10  12   27.00    2.13   0
  11  -9  11    2.46    1.71   0
  11  -8  10   30.99    2.01   0
  11  -6 -11   15.25    1.70   0
  11  -6   6   -0.49    1.45   0
  11  -5  -8   92.79    2.48   0
  11  -5   3   33.18    1.86   0
  12  -7  -9   30.28    2.16   0
  12  -7   5   50.51    2.38   0
  12  -6  -5   19.81    1.91   0
  12  -6  -4   85.44    2.68   0
  12  -6  -3   13.82    1.88   0
  12  -6  -2  181.84    3.50   0
  12  -6  -1  172.71    3.41   0
  12  -6   1  141.18    3.16   0
  13  -9   4    1.06    2.07   0
  13  -9   5    7.54    2.13   0
  13  -8  -6    2.73    2.00   0
  13  -8  -5    8.00    2.10   0
  13  -8  -4   -0.07    1.94   0
  13  -8   0    3.65    2.00   0
  13  -8   1   -0.03    1.95   0
  13  -8   2   16.81    2.17   0
  -8  -7   8    1.82    0.97   0
  -7  -7   8   94.20    1.80   0
  -7  -5   2   18.51    0.69   0
  -5  -7   9  106.72    1.90   0
  -4  -7  24    3.29    2.05   0
  -3  -7  12  155.13    2.45   0
  -3  -7  13  276.42    3.30   0
  -2  -7  16   11.78    1.46   0
  -2  -7  17    3.92    1.43   0
  -2  -7  18   -0.10    1.43   0
  -2  -7  19   12.21    1.69   0
  -2  -7  20   68.21    2.45   0
  -2  -5   6   90.86    1.39   0
  -1  -6  12  108.98    2.09   0
  -1  -6  25   14.33    2.16   0
   0  -6  17   34.16    1.75   0
   0  -6  18  497.92    4.76   0
   0  -6  19    9.20    1.59   0
   0  -5  27    0.94    2.01   0
   1  -5  13    7.50    1.04   0
   1  -5  24    1.38    1.73   0
   1  -5  25   -0.24    1.78   0
   1  -4   9   19.47    0.90   0
   2  -4  26    7.66    1.93   0
   2  -3   9  203.79    1.96   0
   3  -3  26    1.93    1.95   0
   3  -3  27   -0.86    1.75   0
   4  -2  26    3.80    1.91   0
   4  -1  29   28.83    2.45   0
   5  -1  24   74.81    2.38   0
   5  -1  25   12.52    1.63   0
   5   0  28   54.62    2.50   0
   6   2  13    8.16    0.66   0
  -8  -7   9   71.21    1.74   0
  -8  -5   2   -0.34    0.51   0
  -7  -7   9   15.29    1.18   0
  -6  -7   9   56.77    1.58   0
  -6  -6   5  163.46    1.80   0
  -5  -7  23   13.18    2.40   0
  -5  -5   3    0.53    0.53   0
  -4  -7  12   33.16    1.59   0
  -4  -7  22   17.18    2.08   0
  -4  -7  23    5.54    1.98   0
  -3  -7  14    6.30    1.24   0
  -3  -7  16   53.19    2.10   0
  -3  -7  18   41.06    2.16   0
  -3  -7  21   64.69    2.54   0
  -2  -6  25   16.47    2.19   0
  -2  -6  26   10.23    2.18   0
  -1  -6  13    5.17    1.09   0
  -1  -6  23    9.18    1.91   0
  -1  -6  24   51.57    2.52   0
  -1  -5   8   -0.09    0.67   0
  -1  -4   5   14.04    0.65   0
   0  -5  26   34.95    2.42   0
   1  -5  15   54.51    1.69   0
   1  -5  21   25.76    2.00   0
   1  -4  28   22.78    2.30   0
   2  -4  14  122.60    2.12   0
   2  -4  24   10.22    1.78   0
   2  -4  25    9.84    1.86   0
   2  -3  29   73.52    2.94   0
   3  -2  29   11.63    2.05   0
   4  -2  24   25.50    1.98   0
   4  -2  25    0.12    1.54   0
   4  -1  11    0.48    0.63   0
   4  -1  28   66.78    2.76   0
   4   1   7  158.48    1.07   0
   5  -1  17   15.99    1.20   0
   5  -1  19   13.27    1.33   0
   5  -1  21    5.57    1.41   0
   5  -1  22   20.44    1.66   0
   5  -1  23   22.10    1.61   0
   5   0  13  412.08    2.76   0
   5   0  27   20.74    2.01   0
   6   1  16    9.05    0.89   0
   6   1  24   48.90    1.95   0
   6   1  25   13.83    1.67   0
  -8  -7  10  134.23    2.30   0
  -8  -6   5  277.07    2.35   0
  -7  -7  10    4.95    1.14   0
  -7  -6   5   85.75    1.39   0
  -6  -7  10    0.81    1.07   0
  -6  -7  22    6.52    1.97   0
  -5  -7  21   14.38    2.19   0
  -5  -7  22   12.32    2.04   0
  -5  -6   6    0.82    0.73   0
  -4  -7  13   -0.95    1.09   0
  -4  -7  14    0.03    1.34   0
  -4  -7  19   31.82    2.19   0
  -4  -7  20   17.27    1.90   0
  -4  -7  21   28.97    2.13   0
  -4  -6   7    3.05    0.72   0
  -4  -5   4   52.01    0.99   0
  -3  -7  17   75.56    2.26   0
  -3  -5   5    6.05    0.59   0
  -2  -6  11  423.56    3.48   0
  -2  -6  24    2.19    1.87   0
  -1  -6  15   -0.00    1.14   0
  -1  -6  20  110.03    2.73   0
  -1  -6  21   23.23    1.93   0
  -1  -5  27   11.15    2.19   0
   0  -5  24   10.39    2.15   0
   0   1  -1    7.54    0.25   0
   1  -5  16    7.12    1.20   0
   1  -5  17    2.88    1.23   0
   1  -5  18   17.28    1.50   0
   1  -4  10  166.54    1.96   0
   1  -4  26   15.38    2.24   0
   1  -4  27    1.45    1.89   0
   1  -3   7  169.91    1.62   0
   1  -1   3  539.92    1.65   0
   2  -4  15    5.24    1.06   0
   2  -4  22   25.53    1.81   0
   2  -4  23    1.59    1.53   0
   2  -3  27   16.32    2.30   0
   2  -3  28   48.80    2.55   0
   2  -2   7  104.22    1.22   0
   2  -1   5  122.49    1.02   0
   3  -3  23   32.79    1.90   0
   3  -2  10    7.81    0.68   0
   3  -2  28   37.14    2.31   0
   4  -2  16  180.99    2.43   0
   4  -2  22   90.57    2.41   0
   4  -2  23    1.05    1.37   0
   4  -1  27  139.71    3.27   0
   4   0  30   22.27    2.14   0
   5   0  26   -0.29    1.66   0
   5   2   9  120.57    1.02   0
   6   1  19    1.96    0.99   0
   6   1  20    8.66    1.15   0
   6   1  21    3.49    1.15   0
   6   1  22   72.00    1.96   0
   6   1  23   82.33    2.16   0
   6   2  14  608.26    3.11   0
   6   3  12    9.62    0.57   0
  -8  -7  11   64.68    1.87   0
  -8  -7  19   36.22    2.38   0
  -8  -7  20    5.51    1.86   0
  -7  -7  11   31.33    1.54   0
  -7  -7  20   70.10    2.82   0
  -7  -7  21    9.60    1.97   0
  -6  -7  11   89.14    1.95   0
  -6  -7  12   18.36    1.47   0
  -6  -7  21    1.31    1.79   0
  -6  -6   6    4.74    0.77   0
  -5  -7  12   40.92    1.56   0
  -5  -7  13    1.25    1.31   0
  -5  -7  19    3.67    1.83   0
  -5  -7  20   11.25    1.80   0
  -5  -4   1  296.56    1.51   0
  -4  -7  15   14.59    1.45   0
  -4  -7  16   58.74    2.04   0
  -4  -7  18   24.36    1.82   0
  -3  -6  24    0.32    1.84   0
  -2  -6  12  546.48    4.07   0
  -2  -6  22   -1.29    1.66   0
  -2  -5   7   94.89    1.43   0
  -2  -4   4  325.28    1.97   0
  -1  -6  16   31.20    1.61   0
  -1  -6  19   16.51    1.66   0
  -1  -5   9   42.01    1.17   0
  -1  -5  26    5.79    2.03   0
   0  -4  28    2.87    2.03   0
   0  -3   5   14.74    0.60   0
   1  -4  25    4.41    1.77   0
   1  -2   5  356.75    1.87   0
   2  -4  16   50.09    1.61   0
   2  -4  17    1.27    1.11   0
   2  -4  18   17.81    1.39   0
   2  -4  19    1.67    1.24   0
   2  -4  20   32.56    1.73   0
   2  -4  21   14.97    1.59   0
   2  -3  26   14.62    2.16   0
   3  -3  16    0.71    0.96   0
   3  -3  17  174.68    2.54   0
   3  -3  19    6.65    1.37   0
   3  -3  22    1.04    1.36   0
   3  -2  11   46.62    1.17   0
   3  -2  27    1.60    1.71   0
   3  -1   8  980.58    3.39   0
   3   0   6   37.86    0.61   0
   4  -2  17    7.41    1.05   0
   4  -2  18    0.97    1.03   0
   4  -2  19   25.82    1.42   0
   4  -2  20    1.75    1.17   0
   4  -2  21    3.96    1.28   0
   4  -1  12  103.65    1.51   0
   4  -1  26  103.83    2.86   0
   4   0  29    1.30    2.00   0
   5   0  14   40.15    1.14   0
   5   0  25   13.17    1.55   0
   5   1  11  124.60    1.33   0
   5   3   8  214.63    1.01   0
  -8  -7  12    5.61    1.34   0
  -8  -7  13   25.66    1.67   0
  -8  -7  14    2.41    1.47   0
  -8  -7  15   18.09    1.77   0
  -8  -7  16   31.58    2.02   0
  -8  -7  17   15.38    1.91   0
  -8  -7  18    1.23    1.61   0
  -8  -6   6   51.66    1.30   0
  -7  -7  12   54.50    1.84   0
  -7  -7  13    5.29    1.40   0
  -7  -7  18    2.02    1.81   0
  -7  -7  19    8.37    1.76   0
  -7  -6   6    0.87    0.81   0
  -6  -7  13  234.56    3.17   0
  -6  -7  14   42.56    1.89   0
  -6  -7  16    1.42    1.59   0
  -6  -7  19  171.81    3.39   0
  -6  -5   3  296.85    1.97   0
  -5  -7  15   -0.82    1.25   0
  -5  -7  16   22.86    1.63   0
  -5  -7  17    6.56    1.48   0
  -5  -7  18    4.77    1.54   0
  -5  -6   7   65.71    1.40   0
  -4  -4   2   50.46    0.77   0
  -3  -6  23   45.85    2.39   0
  -2  -6  13   50.63    1.60   0
  -2  -6  14   -0.67    1.07   0
  -2  -6  19    0.01    1.63   0
  -2  -6  20   49.87    2.16   0
  -2  -6  21   22.40    1.90   0
  -2  -5  26    0.58    1.97   0
  -2  -3   2  250.63    1.36   0
   0  -5  13  121.85    2.07   0
   0  -5  14  110.99    2.08   0
   0  -5  20   15.22    1.81   0
   0  -5  21    3.24    1.53   0
   0  -5  22    0.90    1.56   0
   0  -4  27    0.55    1.91   0
   1  -3  28   49.56    2.58   0
   2  -3  11    5.39    0.76   0
   2  -2  29    5.31    1.98   0
   3  -1  29   84.43    2.85   0
   4  -1  25   16.28    1.68   0
   4   0  28    2.32    1.92   0
   5   0  23   18.89    1.64   0
   5   0  24    2.06    1.31   0
   5   1  27    6.40    1.75   0
   6   2  15  217.78    2.03   0
   6   4  11  117.33    0.97   0
  -7  -7  14   79.23    2.14   0
  -7  -7  15    1.23    1.33   0
  -7  -7  16   28.23    1.77   0
  -5  -6  23    2.24    2.16   0
  -5  -6  24    0.91    1.94   0
  -5  -5   4  132.21    1.46   0
  -4  -5   5  180.74    1.74   0
  -3  -6  11   13.91    1.09   0
  -3  -6  21    7.83    1.71   0
  -3  -5   6    1.58    0.57   0
  -3  -5  26   28.37    2.41   0
  -2  -6  15   90.87    2.09   0
  -2  -6  16   -0.29    1.19   0
  -2  -6  18   75.91    2.24   0
  -2  -5   8    2.69    0.70   0
  -2  -5  25    1.50    1.88   0
  -1  -4  27   27.34    2.59   0
   0  -5  15   -0.63    1.02   0
   0  -5  16    6.63    1.17   0
   0  -5  19   55.68    2.01   0
   0  -4  25    9.15    2.13   0
   0  -4  26    1.38    1.81   0
   1  -4  22   97.37    2.56   0
   1  -4  23    0.36    1.52   0
   1  -3   8   19.70    0.78   0
   1  -3  27   39.60    2.39   0
   2  -3  24   16.26    1.77   0
   2  -2   8  710.61    3.10   0
   2  -2  28   95.49    2.97   0
   3  -2  12  987.38    4.41   0
   3  -2  24  177.59    3.20   0
   3  -1  28    9.15    1.85   0
   4  -1  23  113.09    2.61   0
   4  -1  24  117.31    2.64   0
   4   0  10   42.66    0.89   0
   4   0  27    2.81    1.81   0
   5   0  19   69.85    1.78   0
   5   0  20  148.90    2.44   0
   5   0  21   13.53    1.41   0
   5   1  26   73.99    2.40   0
   6   2  16    3.27    0.73   0
   6   2  22    4.32    1.19   0
   6   2  23   17.06    1.44   0
   6   3  13   48.64    0.92   0
  -8  -5   3   87.66    1.21   0
  -7  -5   3  118.55    1.32   0
  -6  -6  23   66.97    2.77   0
  -5  -6  22    2.10    1.78   0
  -4  -6  10    0.58    1.01   0
  -3  -6  12    9.13    1.07   0
  -3  -6  13    5.03    1.09   0
  -3  -6  14    9.96    1.36   0
  -3  -6  18   27.25    1.89   0
  -3  -6  20    2.87    1.54   0
  -3  -5  25   13.55    2.09   0
  -2  -5  24    6.15    1.86   0
  -2  -4   5   22.75    0.76   0
  -1  -5  12    0.56    0.90   0
  -1  -5  21    2.81    1.52   0
  -1  -5  22   -0.73    1.55   0
   0  -3   6   12.72    0.68   0
   1  -4  14  138.00    2.14   0
   1  -4  15   39.37    1.46   0
   1  -4  16  199.93    2.76   0
   1  -4  19   53.41    1.90   0
   1  -4  20   51.55    1.95   0
   1  -4  21   18.40    1.62   0
   1  -2  29    4.08    1.97   0
   2  -3  22    8.53    1.49   0
   2  -2  27   11.74    1.90   0
   3  -2  22   23.76    1.78   0
   3  -2  23    1.64    1.39   0
   3  -1   9  900.86    3.44   0
   3  -1  27    0.35    1.65   0
   3   0  29   -0.38    2.01   0
   4  -1  21  124.10    2.48   0
   4  -1  22  124.60    2.49   0
   4   1   8  166.85    1.21   0
   4   1  29    2.65    1.69   0
   5   1  25    6.90    1.41   0
   5   2  10   76.17    0.93   0
   6   2  19   31.74    1.28   0
   6   2  20  164.15    2.32   0
   6   2  21  129.65    2.22   0
  -9  -6  20   32.60    2.22   0
  -8  -6  21   28.80    2.22   0
  -7  -6  22   -0.01    1.84   0
  -6  -6  21   36.06    2.40   0
  -6  -6  22   89.82    2.91   0
  -6  -4   1  532.67    2.05   0
  -5  -6  21   -0.82    1.63   0
  -4  -6  11  303.34    3.02   0
  -4  -6  19   19.03    1.75   0
  -4  -6  20    5.42    1.66   0
  -4  -5  25   17.73    2.19   0
  -3  -6  15   61.28    1.86   0
  -3  -6  16  122.57    2.46   0
  -3  -6  17    8.19    1.41   0
  -3  -5   7  170.08    1.83   0
  -3  -5  24    0.70    1.80   0
  -2  -5   9   98.61    1.60   0
  -2  -5  22   19.93    2.10   0
  -2  -5  23   38.62    2.23   0
  -1  -5  13    0.39    0.94   0
  -1  -5  18   73.78    2.11   0
  -1  -5  19  113.09    2.56   0
  -1  -3   4  224.54    1.51   0
   0  -4  23    9.07    1.70   0
   1  -4  17    2.46    1.12   0
   1  -3   9  397.60    2.62   0
   1  -3  25    0.47    1.61   0
   1  -2  28   -0.95    1.81   0
   2  -3  15   77.09    1.71   0
   2  -3  16   36.61    1.51   0
   2  -3  18    8.66    1.34   0
   2  -3  19   63.92    1.88   0
   2  -3  20   -1.71    1.17   0
   2  -3  21   51.28    1.94   0
   2  -2   9  100.98    1.36   0
   2  -1   6  601.52    2.31   0
   3  -2  21    1.83    1.25   0
   4  -1  20   50.64    1.69   0
   4   0  25    8.87    1.70   0
   4   1  28    1.99    1.60   0
   5   1  13    1.36    0.61   0
   5   1  23    5.92    1.40   0
   5   1  24    5.98    1.31   0
   6   3  14   35.68    0.89   0
  -9  -6   9   -0.25    1.10   0
  -9  -6  18   31.77    2.22   0
  -9  -6  19    2.22    1.70   0
  -8  -6   8   11.43    1.03   0
  -8  -6  19    4.19    1.93   0
  -8  -6  20    8.37    1.84   0
  -7  -6  20    1.45    1.67   0
  -6  -6   9   18.12    1.13   0
  -6  -6  20   10.04    1.78   0
  -6  -5   4    2.23    0.56   0
  -5  -6  10   10.20    1.00   0
  -5  -6  11   11.67    1.20   0
  -5  -6  20   -1.13    1.55   0
  -5  -5   5   10.53    0.72   0
  -4  -6  13    3.00    1.07   0
  -4  -6  14   26.85    1.45   0
  -4  -6  15  353.87    3.76   0
  -4  -6  16   91.32    2.26   0
  -4  -6  17  311.25    3.81   0
  -4  -6  18  131.82    2.78   0
  -4  -5   6   51.10    1.12   0
  -4  -5  24    0.29    1.84   0
  -3  -5   8   96.02    1.55   0
  -3  -5  23    3.88    1.77   0
  -3  -4   4  447.03    2.30   0
  -2  -5  21   25.56    1.86   0
  -1  -5  15    2.82    1.09   0
  -1  -5  17   52.32    1.82   0
  -1  -4  24   43.67    2.26   0
  -1  -3  28   -0.61    1.93   0
   0  -4  21   -0.89    1.39   0
   0  -4  22    0.17    1.46   0
   0  -3  26    9.88    1.90   0
   1  -3  10  376.33    2.69   0
   1  -3  24    4.60    1.57   0
   1  -2   6  331.62    1.89   0
   1  -2  27    3.18    1.81   0
   2  -3  17    9.12    1.14   0
   2  -2  24    3.34    1.74   0
   2  -2  25    0.54    1.57   0
   2  -1  28    1.47    1.76   0
   3  -2  16   28.95    1.24   0
   3  -2  17   -0.10    0.94   0
   3  -2  18  329.98    3.33   0
   3  -2  19   32.91    1.49   0
   3  -1  25    0.69    1.47   0
   3   0   7   25.04    0.59   0
   3   0  28    5.36    1.73   0
   3   1   5  457.93    1.38   0
   3   1  30    3.62    1.83   0
   4   0  11  213.31    1.80   0
   4   1  27   43.68    2.24   0
   5   1  21   23.28    1.45   0
   5   1  22    3.84    1.28   0
   5   2  26   10.99    1.48   0
   6   3  15   21.97    0.86   0
   6   4  12   21.55    0.63   0
  -9  -6  10  286.73    3.11   0
  -9  -6  11  112.88    2.23   0
  -9  -6  15   11.47    1.67   0
  -9  -6  16  190.01    3.34   0
  -9  -6  17   46.82    2.11   0
  -8  -6   9  212.41    2.56   0
  -8  -6  10  136.46    2.24   0
  -8  -6  17    2.72    1.70   0
  -8  -6  18   33.34    2.00   0
  -7  -6   9   22.18    1.20   0
  -7  -6  10    6.18    1.09   0
  -7  -6  19    7.05    1.69   0
  -7  -5   4    5.37    0.66   0
  -6  -6  10    1.07    0.97   0
  -6  -6  11   29.75    1.41   0
  -6  -6  18    2.42    1.48   0
  -6  -6  19   10.40    1.69   0
  -6  -5  24    4.97    2.03   0
  -5  -6  12   18.37    1.23   0
  -5  -6  13    9.29    1.32   0
  -5  -6  14   26.48    1.60   0
  -5  -6  15   82.09    2.22   0
  -5  -6  16    3.41    1.30   0
  -5  -6  17    5.58    1.40   0
  -5  -6  18    0.96    1.43   0
  -5  -5  24    9.78    2.02   0
  -5  -4   2   20.88    0.60   0
  -4  -5  23   36.56    2.25   0
  -4  -4   3  324.30    1.87   0
  -3  -5  22    8.77    1.74   0
  -3  -4  26   23.17    2.26   0
  -2  -5  12   39.80    1.45   0
  -2  -5  18   10.43    1.61   0
  -2  -5  19   20.40    1.64   0
  -2  -5  20    0.18    1.41   0
  -2  -4   6  100.25    1.32   0
  -2  -4  25   26.89    2.18   0
  -1  -4   8  663.85    3.39   0
  -1  -4  23   42.54    2.15   0
  -1  -3  27    1.14    1.88   0
   0  -4  20  124.73    2.63   0
   0  -3   7   50.17    0.97   0
   0  -3  25    9.09    1.79   0
   0  -2   4  212.32    1.34   0
   0  -2  28   33.16    2.34   0
   1  -3  22  122.17    2.70   0
   1  -1  29   44.36    2.48   0
   2  -2  10  221.51    1.97   0
   2  -1  27    0.99    1.63   0
   2   0  29   13.57    2.22   0
   3  -1  23   27.96    1.82   0
   3  -1  24   35.36    1.85   0
   3   1  29    1.02    1.97   0
   4   0  12  616.68    3.17   0
   4   0  23   48.49    1.86   0
   4   1  26    7.03    1.73   0
   4   2  28   52.52    2.38   0
   5   1  18    7.58    1.03   0
   5   1  19   10.46    1.14   0
   5   1  20  130.78    2.24   0
   5   2  11  476.37    2.31   0
   5   2  25   -0.43    1.25   0
   6   3  16  142.40    1.73   0
   6   3  17    7.02    0.88   0
   6   3  19   11.48    1.10   0
   6   3  20   14.98    1.22   0
   6   3  21    6.41    1.09   0
  -9  -6  12  213.78    3.00   0
  -9  -6  13   16.45    1.55   0
  -9  -6  14    0.98    1.25   0
  -8  -6  11  123.43    2.24   0
  -8  -6  12    9.58    1.33   0
  -8  -6  13    0.06    1.30   0
  -8  -6  14    1.19    1.40   0
  -8  -6  15  122.10    2.68   0
  -8  -6  16   20.66    1.66   0
  -8  -5   4   44.67    1.02   0
  -7  -6  11   71.62    1.83   0
  -7  -6  12  110.88    2.24   0
  -7  -6  13    2.33    1.31   0
  -7  -6  14  103.27    2.38   0
  -7  -6  15    1.51    1.46   0
  -7  -6  17    5.97    1.48   0
  -7  -5  23    1.37    1.93   0
  -7  -4   1  162.41    1.21   0
  -6  -6  12   26.66    1.35   0
  -6  -6  13    5.97    1.32   0
  -6  -6  15   20.29    1.48   0
  -6  -6  16    9.31    1.40   0
  -6  -5   5    0.61    0.68   0
  -6  -5  23   -0.20    1.84   0
  -6  -3  -1   18.62    0.34   0
  -4  -5  22    8.67    1.77   0
  -4  -4  26   -0.70    1.95   0
  -3  -5  20   52.51    2.12   0
  -3  -5  21   84.24    2.53   0
  -3  -4  25  104.06    3.10   0
  -3   0  -4   13.15    0.42   0
  -2  -5  13  107.38    1.97   0
  -2  -5  14    7.83    1.11   0
  -2  -5  15   -0.99    1.04   0
  -2  -5  16   23.07    1.45   0
  -2  -5  17  228.26    3.15   0
  -2  -4  24    3.05    1.76   0
  -2  -3   3  444.17    1.94   0
  -2  -3  27   18.73    2.20   0
  -1  -4   9   16.12    0.85   0
  -1  -4  22    6.68    1.61   0
  -1  -3  26   14.18    2.02   0
   0  -4  16    1.98    1.06   0
   0  -4  17   26.88    1.45   0
   0  -4  18   28.10    1.54   0
   1  -3  20  271.56    3.46   0
   1  -3  21   52.46    1.98   0
   1  -1   4   15.35    0.45   0
   1  -1  28    2.44    1.80   0
   2  -2  11   70.91    1.32   0
   2  -1  26   11.27    1.72   0
   3  -1  11   60.84    1.12   0
   3  -1  22    2.22    1.43   0
   3   0  26    0.86    1.52   0
   3   1  28   34.39    2.30   0
   3   2  30   12.82    2.17   0
   4   0  13   96.94    1.47   0
   4   0  21    2.78    1.28   0
   4   0  22    6.01    1.24   0
   4   1  25   52.67    2.14   0
   5   2  23  343.09    3.70   0
   5   2  24  133.55    2.53   0
  -9  -5  21   -0.05    1.82   0
  -8  -5  21   35.72    2.49   0
  -8  -4   1  190.23    1.34   0
  -7  -5  22  237.81    4.13   0
  -6  -5  22   62.20    2.57   0
  -5  -5   6   65.68    1.20   0
  -5  -5  21    6.44    1.94   0
  -5  -5  22    1.58    1.73   0
  -5  -4  25   16.90    2.46   0
  -4  -5   8   81.06    1.48   0
  -4  -5  20   68.89    2.33   0
  -4  -5  21    1.68    1.56   0
  -4  -4  25   53.17    2.58   0
  -3  -5  18   16.98    1.55   0
  -3  -5  19   60.94    2.13   0
  -3  -4  24   16.79    2.00   0
  -2  -4   7   15.94    0.81   0
  -2  -4  23   73.69    2.54   0
  -2  -3  26   97.50    3.21   0
  -1  -4  10   36.79    1.12   0
  -1  -3   5  306.36    1.86   0
  -1  -2  28   29.68    2.33   0
   0  -3   8  184.65    1.76   0
   0  -3  23    2.08    1.53   0
   0  -1  29    0.43    1.92   0
   1  -3  18    1.14    1.12   0
   1  -2   7    0.00    0.48   0
   1  -2  24   31.65    1.93   0
   1  -1  27   16.78    2.19   0
   1   2  -1    4.76    0.32   0
   2  -2  12    0.27    0.77   0
   2  -2  21    2.96    1.27   0
   2  -1   7  222.74    1.54   0
   2  -1  25   16.75    1.74   0
   2   1  30    7.92    1.97   0
   3  -1  12  158.86    1.76   0
   3   0  25    7.72    1.52   0
   4   0  14  191.06    2.05   0
   4   0  18  189.36    2.48   0
   4   0  19   38.38    1.53   0
   4   0  20    3.84    1.09   0
   4   1  24    0.35    1.46   0
   4   2  27    6.45    1.54   0
   5   2  12  107.59    1.27   0
   5   2  22  167.85    2.62   0
   6   4  13    1.14    0.49   0
  -9  -5   5  171.10    1.89   0
  -9  -5  19   21.23    2.17   0
  -9  -5  20   39.46    2.26   0
  -8  -5   5   27.19    0.97   0
  -8  -5  20   25.33    2.27   0
  -7  -5   5    2.59    0.65   0
  -6  -5   6  162.79    1.82   0
  -5  -5   7  231.23    2.20   0
  -5  -5  20   -0.77    1.52   0
  -4  -4  24   41.35    2.33   0
  -3  -5  12   52.89    1.49   0
  -3  -5  13   13.36    1.13   0
  -3  -5  14    6.37    1.10   0
  -3  -5  16  223.75    3.05   0
  -3  -5  17    7.69    1.34   0
  -2  -4  21   16.61    1.69   0
  -2  -4  22    1.81    1.57   0
  -1  -4  18   -1.11    1.19   0
  -1  -4  19    2.96    1.36   0
  -1  -3  24   45.27    2.24   0
  -1  -2  27    0.53    1.82   0
   0  -1  28    3.36    1.86   0
   1  -3  15   13.88    1.12   0
   1  -3  16  172.76    2.43   0
   1  -2  23    0.60    1.42   0
   1   0  29   94.68    2.99   0
   2  -2  17    4.35    1.18   0
   2  -2  18    5.20    1.11   0
   2  -2  19    1.64    1.11   0
   2  -1  24   29.83    1.84   0
   2   0  27   23.43    1.94   0
   2   1  29   31.78    2.18   0
   3  -1  13   31.44    1.02   0
   3  -1  18   37.72    1.50   0
   3  -1  19    7.07    1.13   0
   3   0   8    2.44    0.45   0
   3   0  24   -0.30    1.31   0
   3   1  27    8.70    1.66   0
   3   2  29   30.14    2.08   0
   4   1  23   15.54    1.58   0
   4   2  26  104.55    2.68   0
   5   2  13    6.64    0.67   0
   5   2  21   63.86    1.77   0
   5   3  24    1.00    1.33   0
   6   4  14  207.06    1.72   0
  -9  -5  18   34.54    2.23   0
  -8  -5  19   12.36    1.97   0
  -7  -5   6   30.00    1.07   0
  -7  -5  19    0.21    1.80   0
  -7  -5  20   10.82    1.80   0
  -6  -5  20   21.66    1.88   0
  -6  -4   2  223.91    1.52   0
  -5  -5  18    2.04    1.61   0
  -4  -5  17   50.59    1.88   0
  -4  -5  18   44.37    1.90   0
  -4  -4   4   98.78    1.17   0
  -4  -4  23   12.49    1.88   0
  -4  -3  26   47.03    2.82   0
  -3  -4  22   34.90    2.05   0
  -3  -3  26   49.19    2.55   0
  -2  -4   8    2.60    0.64   0
  -2  -3  25   -0.52    1.75   0
  -1  -4  13   38.71    1.35   0
  -1  -4  14  658.90    4.37   0
  -1  -4  15  105.96    2.05   0
  -1  -4  16   10.44    1.20   0
  -1  -4  17   46.85    1.69   0
  -1  -3   6   72.76    1.09   0
  -1  -3  23   32.56    1.99   0
  -1  -2  26   29.65    2.38   0
   0  -3   9 3210.46    7.27   0
   0  -3  20    9.40    1.45   0
   1  -2   8  314.51    2.08   0
   1  -2  22   -1.05    1.31   0
   1  -1  26   12.43    1.79   0
   1   0  28    4.16    1.80   0
   2  -2  16  299.15    2.97   0
   2  -1   8   99.97    1.18   0
   2  -1  23  165.82    2.96   0
   2   1  28   13.92    2.09   0
   3  -1  17   55.72    1.50   0
   3   0  23    2.02    1.27   0
   3   1  26    5.07    1.52   0
   3   2  28    6.74    1.92   0
   4   1  10  334.51    1.97   0
   4   1  22   27.62    1.61   0
   4   2  25   60.29    2.18   0
   4   3  27   48.23    2.20   0
   5   2  14   22.44    0.91   0
   5   2  19    1.18    0.98   0
   5   2  20   49.66    1.56   0
   6   4  15  181.28    1.75   0
   6   4  16    5.23    0.79   0
   6   4  17   25.56    1.08   0
  -9  -5  17   41.26    2.19   0
  -8  -5   6   30.19    1.04   0
  -8  -5  18    0.30    1.49   0
  -7  -5  18   95.56    2.57   0
  -7  -4  23   12.45    2.05   0
  -6  -5   7  868.24    4.17   0
  -6  -5  18    1.98    1.45   0
  -6  -4  23    1.41    1.83   0
  -5  -5  16    1.20    1.42   0
  -5  -4   3  208.71    1.55   0
  -5  -4  23    0.96    1.78   0
  -5  -3   0    2.09    0.28   0
  -4  -5  11   43.40    1.35   0
  -4  -5  13   16.77    1.19   0
  -4  -5  15   -0.19    1.10   0
  -4  -4  22   40.75    2.16   0
  -3  -4   6 1212.48    4.20   0
  -3  -4  21   28.32    1.88   0
  -3  -3  25   75.35    2.74   0
  -2  -4   9    0.71    0.66   0
  -2  -4  18    1.21    1.26   0
  -2  -4  19   68.80    2.12   0
  -2  -3   4   31.53    0.70   0
  -2  -2  27   22.66    2.20   0
  -1  -3  22   66.21    2.27   0
  -1  -1  28   21.94    2.20   0
   0  -3  18    1.25    1.15   0
   0  -3  19    2.03    1.23   0
   0  -2   5   90.83    0.99   0
   0  -2  24    5.53    1.59   0
   0  -1  27   21.25    2.05   0
   0   0  29   -0.74    1.85   0
   1  -2  21   18.35    1.51   0
   2  -1  22    3.10    1.30   0
   2   0  25    1.46    1.71   0
   3   0   9  484.36    2.37   0
   3   0  22    0.27    1.19   0
   3   1  25    2.34    1.60   0
   3   2  27    4.97    1.80   0
   3   3  29    1.92    1.91   0
   4   1  21   17.38    1.42   0
   4   2  24  129.31    2.65   0
   5   2  15   79.79    1.37   0
   5   2  16   97.03    1.57   0
   5   3  10  186.51    1.29   0
   5   3  23   48.41    1.67   0
 -10  -4  20    0.22    2.05   0
  -9  -5   8   66.96    1.63   0
  -9  -5  15    4.61    1.57   0
  -9  -5  16   66.97    2.22   0
  -9  -4  21    3.27    1.85   0
  -8  -5  16   17.09    1.77   0
  -8  -5  17   -0.12    1.40   0
  -8  -4  22    5.35    1.90   0
  -7  -5  17   31.27    1.81   0
  -7  -4   2    2.99    0.50   0
  -7  -4  22    9.64    1.92   0
  -6  -5  16   41.46    1.79   0
  -6  -5  17    1.77    1.33   0
  -6  -4  22  184.16    3.62   0
  -5  -5  11   19.62    1.25   0
  -5  -5  12   23.25    1.37   0
  -5  -5  13  165.04    2.54   0
  -5  -5  14   43.44    1.61   0
  -5  -3  25    1.11    1.90   0
  -4  -4  21   11.75    1.69   0
  -4  -3   1  269.94    1.29   0
  -4  -3  25    5.64    1.93   0
  -3  -4  19   75.04    2.36   0
  -3  -3  24    3.36    1.77   0
  -2  -4  16   35.65    1.52   0
  -2  -4  17   62.42    1.89   0
  -2  -2  26   29.88    2.23   0
  -1  -3  21   21.45    1.69   0
  -1  -2  25   -1.37    1.63   0
  -1  -1  27    0.90    2.02   0
   0  -3  14   45.89    1.52   0
   0  -3  15 1440.46    6.36   0
   0  -3  16  239.02    2.86   0
   0  -3  17  160.99    2.50   0
   0  -2  23   30.72    1.87   0
   0  -1  26    1.98    1.69   0
   1  -2   9    2.22    0.58   0
   1  -2  19   75.57    1.96   0
   1  -2  20   30.53    1.58   0
   1  -1  24   11.30    1.62   0
   1   0  27   16.62    1.88   0
   1   1  29   44.24    2.39   0
   2  -1   9   43.50    0.93   0
   2  -1  20   -0.69    1.26   0
   2  -1  21   -0.38    1.18   0
   2   0  24   46.98    2.15   0
   2   1  27    5.60    1.68   0
   2   2  29    3.31    1.76   0
   3   0  21   56.38    1.79   0
   3   1  24   17.86    1.73   0
   4   1  11   10.62    0.63   0
   4   3  26    1.09    1.37   0
   5   3  21    8.77    1.17   0
   5   3  22   11.49    1.28   0
   6   5  12  567.75    2.21   0
 -10  -4  19   12.36    2.12   0
  -9  -5   9    3.31    1.02   0
  -9  -5  10  125.53    2.19   0
  -9  -5  12   14.05    1.42   0
  -9  -5  13   26.68    1.65   0
  -9  -5  14  102.61    2.35   0
  -9  -4  20    0.16    1.97   0
  -8  -5   9  134.55    2.09   0
  -8  -5  13   37.78    1.71   0
  -8  -5  15    1.88    1.30   0
  -8  -4   2   45.10    0.87   0
  -8  -4  21    1.20    1.73   0
  -7  -5   9  128.46    1.99   0
  -7  -5  14    0.40    1.33   0
  -7  -5  15   62.74    1.98   0
  -7  -4  21    0.53    1.68   0
  -6  -5  11   16.05    1.23   0
  -6  -5  12    8.59    1.23   0
  -6  -5  13  451.55    4.00   0
  -6  -5  14    2.93    1.18   0
  -6  -5  15  106.48    2.31   0
  -6  -4  21    7.99    1.76   0
  -5  -4  21   14.80    1.81   0
  -5  -3  24    4.65    2.11   0
  -4  -4   5   15.53    0.70   0
  -4  -4  20    7.88    1.56   0
  -4  -3  24  107.79    3.02   0
  -3  -4  18  164.00    2.83   0
  -3  -3  23   33.63    2.09   0
  -2  -4  13   20.85    1.17   0
  -2  -4  14   15.81    1.16   0
  -2  -4  15    3.11    1.04   0
  -2  -2  25   79.59    2.71   0
  -1  -3   7   56.39    1.02   0
  -1  -3  20   52.94    1.96   0
  -1  -2  24   20.52    1.85   0
   0  -2  22   48.46    1.99   0
   0  -1  25    2.54    1.58   0
   1  -2  10  535.98    3.00   0
   1  -2  17   21.40    1.39   0
   1  -2  18    5.82    1.13   0
   1  -1   5    0.14    0.34   0
   1   0  26   35.34    2.07   0
   1   1  28   38.38    2.24   0
   2  -1  19    2.96    1.08   0
   2   2  28    3.07    1.92   0
   3   0  10    4.05    0.57   0
   3   0  19    3.63    1.19   0
   3   0  20   28.69    1.42   0
   3   2  26   24.84    1.76   0
   3   3  28   22.97    1.88   0
   4   1  12  203.50    1.81   0
   4   1  13  247.74    2.10   0
   4   1  18    3.22    1.02   0
   4   2  23   20.06    1.44   0
   4   3  25   29.83    1.84   0
   5   3  20   19.07    1.23   0
 -10  -4  18   36.97    2.31   0
  -9  -4  19   -0.89    1.87   0
  -8  -5  10   67.98    1.72   0
  -8  -5  11   26.12    1.42   0
  -8  -5  12   10.23    1.18   0
  -8  -4  20    8.06    1.77   0
  -7  -5  10   48.27    1.42   0
  -7  -5  11   15.20    1.15   0
  -7  -5  12  221.50    2.81   0
  -7  -5  13    5.01    1.16   0
  -7  -4  20    2.84    1.65   0
  -7  -3  -1  176.28    0.91   0
  -6  -4   3  176.31    1.49   0
  -6  -4  20   27.31    1.94   0
  -5  -4   4   46.17    0.91   0
  -5  -4  20   36.32    2.00   0
  -4  -4   6   20.39    0.81   0
  -4  -4  18    3.89    1.54   0
  -4  -4  19  109.11    2.56   0
  -4  -3  23    1.50    1.68   0
  -3  -4   8   47.41    1.10   0
  -3  -4  16  259.29    3.17   0
  -3  -4  17    4.98    1.27   0
  -3  -2  25    1.34    2.06   0
  -2  -3   5   51.48    0.91   0
  -2  -3  21    1.31    1.42   0
  -2  -2  24   32.60    2.29   0
  -2  -1  27    6.81    1.98   0
  -1  -3   8  417.53    2.58   0
  -1  -2  23   22.99    1.83   0
   0  -2  21    1.21    1.32   0
   0  -1  24    1.99    1.72   0
   0   0  27   16.39    1.94   0
   0   1  29   87.99    2.94   0
   1  -2  11  142.80    1.72   0
   1  -2  12  183.14    2.02   0
   1  -2  16   96.13    1.87   0
   1  -1  22   10.88    1.46   0
   1   0  25  127.33    2.90   0
   1   2  29   20.18    2.05   0
   2  -1  10   36.45    0.90   0
   2  -1  18    2.80    1.01   0
   2   0  23   28.29    1.68   0
   2   3  29   30.31    2.12   0
   3   0  11    3.83    0.61   0
   3   0  17   -0.37    0.99   0
   3   0  18    0.77    0.94   0
   3   2  25   27.77    1.89   0
   3   3  27   -0.59    1.69   0
   4   1  14   41.16    1.12   0
   4   1  15   43.15    1.20   0
   4   2   8  147.35    1.06   0
   4   2  22   17.78    1.33   0
   4   3  24   -0.19    1.37   0
   5   3  11   11.58    0.53   0
   5   4   8  692.73    1.69   0
 -10  -4  17    7.92    1.83   0
  -9  -4  18    8.88    1.89   0
  -8  -4  19    3.45    1.63   0
  -7  -4  19   20.74    1.82   0
  -7  -3  23    8.97    1.99   0
  -6  -4  19   -0.30    1.46   0
  -6  -3  23   34.00    2.26   0
  -5  -4  18   59.48    2.22   0
  -5  -4  19    9.71    1.55   0
  -5  -3  23   12.91    1.89   0
  -4  -4  17   25.49    1.56   0
  -4  -3  22   37.26    2.09   0
  -3  -4   9  372.66    2.78   0
  -3  -4  13  173.52    2.37   0
  -3  -4  15   77.13    1.88   0
  -3  -3   3  133.91    1.13   0
  -3  -3  21   24.27    1.79   0
  -3  -1  27   14.97    2.15   0
  -2  -3  19   48.83    2.03   0
  -2  -1  26   91.87    2.90   0
  -1  -3   9  310.96    2.37   0
  -1  -2  22   65.38    2.22   0
   0  -2  19   23.32    1.63   0
   0  -2  20    6.71    1.34   0
   0   0  26   11.80    1.81   0
   1   0  24   19.56    1.93   0
   2  -1  12   10.22    0.75   0
   2  -1  13   27.16    1.00   0
   2   0  22   15.34    1.46   0
   2   2  27   77.26    2.51   0
   3   0  12   -0.09    0.54   0
   3   0  13   16.89    0.88   0
   3   0  14  416.09    2.97   0
   3   1  22   86.65    2.11   0
   3   4  28    2.38    1.80   0
   4   2  21   43.04    1.55   0
   5   3  12    4.21    0.53   0
   5   4  22   11.83    1.28   0
 -10  -4  16  131.86    2.84   0
 -10  -3  20   -0.45    2.03   0
  -9  -4   3    3.29    0.65   0
  -9  -4  17   19.67    1.74   0
  -9  -3  21   27.11    2.43   0
  -8  -4   3    0.05    0.58   0
  -8  -3  22   40.74    2.38   0
  -7  -4   3  102.38    1.22   0
  -7  -4  18   16.36    1.67   0
  -7  -3  22    0.74    1.76   0
  -6  -4   4  723.20    3.13   0
  -6  -4  18    5.41    1.47   0
  -6  -3  22   13.72    1.92   0
  -5  -4   5  405.39    2.45   0
  -5  -3  22   42.63    2.20   0
  -5  -2  25   14.28    2.07   0
  -4  -4   7    0.66    0.57   0
  -4  -4  15   27.69    1.57   0
  -4  -4  16    1.93    1.18   0
  -4  -3  21   75.28    2.43   0
  -3  -3  20   61.74    2.15   0
  -3  -2  24   10.72    1.81   0
  -3  -1  26   54.03    2.75   0
  -2  -3   6    1.57    0.59   0
  -2  -3  18   20.00    1.48   0
  -2  -2  23   23.41    1.89   0
  -1  -3  11  209.74    2.19   0
  -1  -3  14   15.70    1.12   0
  -1  -3  15    8.88    1.10   0
  -1  -1  24   -0.00    1.79   0
  -1   0  27   78.17    2.74   0
   0  -1  23    5.87    1.50   0
   0   1  -2    8.75    0.31   0
   0   2  29    2.37    2.13   0
   1  -1   6  267.28    1.57   0
   1  -1  20    1.61    1.15   0
   1   1  26    4.23    1.58   0
   1   2  28    0.12    1.68   0
   2   0   6  797.85    2.41   0
   2   0  21   46.89    1.74   0
   2   1  24    6.41    1.48   0
   2   2  26   53.24    2.35   0
   2   3  28    7.47    1.75   0
   2   4  29    8.07    2.05   0
   3   2  24   34.40    1.74   0
   3   3  26    1.88    1.43   0
   4   2  19   38.12    1.44   0
   4   3  23   50.21    1.75   0
   4   4  25    5.09    1.50   0
   5   3  13  149.31    1.52   0
   5   3  14   90.75    1.35   0
   5   3  16   59.21    1.28   0
   5   4  21    1.05    1.06   0
 -10  -4  14   39.48    1.95   0
 -10  -4  15   11.76    1.53   0
  -9  -4  16   20.22    1.66   0
  -9  -3  20   95.92    3.04   0
  -8  -4  16    1.45    1.55   0
  -8  -4  17   11.15    1.56   0
  -8  -3  -1    1.98    0.32   0
  -8  -3  21   53.83    2.45   0
  -7  -4  17   98.57    2.46   0
  -7  -3  21   89.78    2.90   0
  -6  -4  16  181.19    3.01   0
  -6  -4  17   43.92    1.88   0
  -6  -3  21    4.42    1.91   0
  -6  -2  24   89.58    3.14   0
  -5  -4   6  325.60    2.36   0
  -5  -4  15   57.13    1.90   0
  -5  -4  16   19.75    1.46   0
  -5  -3  21    1.62    1.55   0
  -5  -2  24   16.17    1.98   0
  -4  -4   8  116.04    1.59   0
  -4  -4  12   18.79    1.24   0
  -4  -4  13   80.99    1.79   0
  -4  -4  14    3.71    1.06   0
  -4  -3   2  342.65    1.64   0
  -4  -3  20  402.05    4.48   0
  -4  -2  24   10.80    1.87   0
  -4  -1  26    2.98    1.93   0
  -3  -2  23   24.19    1.95   0
  -2  -3  17   20.33    1.40   0
  -2  -2  22   -0.99    1.45   0
  -2  -1  25    2.46    1.73   0
  -1  -2  20   92.40    2.29   0
  -1   0  26   28.69    2.08   0
  -1   1  28   -0.28    1.81   0
   0  -1  22   17.37    1.59   0
   0   1  27    6.20    1.79   0
   1  -1  19   45.45    1.63   0
   1   2  27   -0.10    1.85   0
   1   3  29    0.76    1.76   0
   2   3  27   91.94    2.77   0
   3   1   7    9.39    0.42   0
   3   1  20    1.89    1.05   0
   3   2  23   66.22    2.00   0
   3   3  25   -0.23    1.51   0
   3   4  27   13.93    1.66   0
   4   2   9  391.71    1.86   0
   4   3  22  117.94    2.33   0
   4   4  24   33.54    1.76   0
 -10  -4  12   83.57    2.16   0
 -10  -4  13    1.19    1.40   0
 -10  -3  19    5.65    1.77   0
  -9  -4   4    0.55    0.66   0
  -9  -4  14   70.21    2.17   0
  -9  -4  15   14.22    1.51   0
  -8  -4   4   92.64    1.33   0
  -8  -4  15   40.11    1.92   0
  -7  -4   4    0.88    0.60   0
  -7  -4  15   36.06    1.80   0
  -7  -4  16   62.40    2.03   0
  -7  -3  20   12.43    1.96   0
  -6  -4   5  223.63    1.92   0
  -6  -4  15    6.79    1.26   0
  -6  -3   0   47.68    0.60   0
  -5  -4   7  141.37    1.72   0
  -5  -4  14   39.81    1.53   0
  -5  -3  20    1.96    1.49   0
  -5  -1  26   10.19    2.11   0
  -4  -3  19   73.41    2.24   0
  -4  -2  23   12.29    1.82   0
  -3  -3   4   60.79    0.90   0
  -3  -3  18    0.65    1.25   0
  -3  -1  25    0.46    1.76   0
  -3   0  27    9.62    2.04   0
  -2  -3   7  727.54    3.25   0
  -2  -3  15  192.44    2.58   0
  -2  -3  16    8.20    1.16   0
  -2   1  28   67.50    2.76   0
  -1  -1  23  409.33    4.60   0
  -1   0  25   31.35    2.24   0
   0  -2   9    1.14    0.58   0
   0  -2  15   26.13    1.23   0
   0  -1  21    4.93    1.35   0
   0   0  24   19.52    1.75   0
   0   1  26   21.32    1.92   0
   0   2  28   14.81    1.97   0
   1  -1  17  127.48    2.21   0
   1  -1  18    2.75    1.06   0
   1   3  28   62.69    2.66   0
   2   0  18  418.64    3.64   0
   2   1  22    0.47    1.41   0
   2   2  25   17.61    1.66   0
   2   4  28  111.85    3.02   0
   2   5  29    9.87    2.07   0
   3   1  18   35.84    1.43   0
   3   1  19   16.46    1.17   0
   3   2  22    5.06    1.39   0
   3   4  26   17.71    1.83   0
   4   2  10  165.29    1.37   0
   4   3  21  117.08    2.23   0
 -10  -4   9    0.64    1.15   0
 -10  -4  10   70.91    1.85   0
 -10  -4  11   43.41    1.69   0
 -10  -3  18   23.49    1.95   0
  -9  -4   5   76.67    1.39   0
  -9  -4  12    3.76    1.29   0
  -9  -4  13   -0.61    1.32   0
  -9  -3  19   40.43    2.18   0
  -8  -4  14   20.21    1.46   0
  -7  -4   5   26.46    0.94   0
  -7  -4  14   32.20    1.68   0
  -7  -2  23    3.75    1.88   0
  -6  -4   6  156.97    1.75   0
  -6  -4  13   39.69    1.62   0
  -6  -4  14   40.72    1.60   0
  -6  -2  23   54.42    2.50   0
  -5  -4   8   14.27    0.84   0
  -5  -4  11  130.09    2.01   0
  -5  -4  12    2.33    0.94   0
  -5  -4  13   24.52    1.29   0
  -5  -3   1    0.91    0.33   0
  -5  -3  19   -1.25    1.37   0
  -5  -1  25   18.86    2.14   0
  -4  -3  18  222.22    3.23   0
  -4  -2  22   41.94    2.12   0
  -4  -1  25   81.25    2.80   0
  -3  -3  17   20.65    1.43   0
  -3  -2  21    8.81    1.57   0
  -2  -3   8  566.66    3.05   0
  -2  -3  13  213.47    2.49   0
  -2  -3  14  623.65    4.23   0
  -2  -2   2    6.80    0.35   0
  -2  -1  23    1.32    1.56   0
  -2   0  26    5.22    1.81   0
  -1  -2  18    1.56    1.14   0
  -1  -1  22   17.44    1.65   0
  -1   1  27    2.87    1.80   0
   0  -2  10   56.02    1.14   0
   0  -2  11   40.08    1.08   0
   0   0  23   11.01    1.56   0
   0   3  29   54.76    2.55   0
   1  -1  16    0.87    0.93   0
   1   0  21   59.83    1.89   0
   1   1  24   29.27    1.82   0
   1   2  -2    0.06    0.29   0
   1   2  26   48.96    2.18   0
   1   4  29    0.56    1.76   0
   2   0   7   48.20    0.75   0
   2   0  17  114.27    2.03   0
   2   2  24    1.22    1.53   0
   2   3  26    1.94    1.50   0
   3   1   8  110.98    1.05   0
   3   2  21    7.09    1.33   0
   3   3  24   74.06    2.13   0
   3   5  27    1.31    1.69   0
   4   2  11   86.24    1.14   0
   4   2  15   96.53    1.54   0
   4   3  20    8.86    1.19   0
   4   4  23    2.45    1.32   0
   5   4   9    1.48    0.34   0
 -10  -3  17   10.37    1.68   0
  -9  -4   8  170.95    2.29   0
  -9  -4   9   27.12    1.38   0
  -9  -4  10    4.34    1.11   0
  -9  -4  11   99.97    2.10   0
  -9  -3  18    0.94    1.53   0
  -9  -2  21   15.80    2.28   0
  -8  -4   5  138.08    1.66   0
  -8  -4   6   88.96    1.53   0
  -8  -4  12   60.42    1.84   0
  -8  -4  13   42.54    1.65   0
  -7  -4   6   93.27    1.46   0
  -7  -4  12    4.63    1.19   0
  -7  -4  13   26.09    1.41   0
  -7  -3  19    7.99    1.62   0
  -7  -2  22    3.15    1.81   0
  -6  -4   7   92.49    1.50   0
  -6  -4  11  147.77    2.25   0
  -6  -4  12    0.28    0.96   0
  -6  -3  19    1.95    1.47   0
  -6  -2  22   36.26    2.19   0
  -5  -3  18   46.56    1.90   0
  -5  -2  22   41.99    2.18   0
  -4  -3  17   10.48    1.35   0
  -4  -2  21   10.75    1.86   0
  -4  -1  24    0.13    1.72   0
  -3  -3   5    1.84    0.52   0
  -3  -3  15   89.14    2.03   0
  -3  -3  16    0.89    1.09   0
  -3   0  26    0.27    1.79   0
  -2  -3  10   19.36    0.91   0
  -2   0  25   40.86    2.22   0
  -2   1  27   79.50    2.78   0
  -1  -2   5    2.64    0.44   0
  -1  -2  17  160.36    2.49   0
  -1   0  24    7.63    1.62   0
  -1   1  26    9.63    1.85   0
  -1   2  28   -0.84    1.79   0
   0  -1  19    0.71    1.13   0
   0   1  25   29.51    1.95   0
   0   2  27    9.43    1.78   0
   0   3  28   47.90    2.58   0
   1  -1   8   32.89    0.78   0
   1  -1   9   18.70    0.77   0
   1   3  27    7.94    1.72   0
   2   0   8   39.85    0.80   0
   2   1  21   35.05    1.58   0
   2   4  27    1.28    1.55   0
   2   5  28   44.82    2.39   0
   3   3  23    3.39    1.42   0
   4   2  12   70.21    1.11   0
   4   2  13    2.22    0.62   0
   4   2  14  172.74    1.84   0
   4   5  24   -0.12    1.35   0
 -10  -3  16   79.34    2.39   0
 -10  -2  20    1.44    1.80   0
  -9  -3  17   13.51    1.65   0
  -8  -4   9    0.86    0.94   0
  -8  -4  10    7.12    1.10   0
  -7  -4   7   53.65    1.27   0
  -7  -4  10  119.28    2.01   0
  -7  -4  11   59.43    1.58   0
  -7  -3  18    2.09    1.46   0
  -7  -2  21   55.24    2.57   0
  -7  -1  24   -1.16    1.87   0
  -6  -2  21    8.60    1.96   0
  -6  -1  24   -1.82    1.79   0
  -5  -3  17    2.39    1.28   0
  -5   0  26   12.57    2.11   0
  -4  -3  16   29.46    1.52   0
  -3  -3  14    2.90    1.02   0
  -3  -2  20   45.52    1.94   0
  -3   0  25   13.98    1.91   0
  -3   1  27   13.19    2.06   0
  -2  -2  18    6.73    1.27   0
  -2  -1  22   53.25    2.12   0
  -2   2  28   45.15    2.51   0
  -1  -2  15   -0.02    0.94   0
  -1  -1  20   38.03    1.73   0
  -1   0  23   10.83    1.61   0
  -1   2  27   15.33    2.23   0
   0  -1  18   20.98    1.34   0
   0   0  22    3.27    1.34   0
   0   1  24    4.10    1.54   0
   0   2  26   17.48    1.84   0
   1  -1  10    0.71    0.57   0
   1  -1  12    0.78    0.65   0
   1   4  28    0.25    1.67   0
   2   0   9   56.57    0.97   0
   2   1  20    6.03    1.18   0
   2   2  23    7.59    1.36   0
   2   3  25   50.57    2.05   0
   3   1   9 1645.21    4.11   0
   3   1  10   11.77    0.63   0
   3   1  14   54.40    1.26   0
   3   5  26   35.73    1.86   0
   4   3  19   52.39    1.46   0
   5   4  10   12.39    0.49   0
   5   4  15    1.36    0.72   0
 -11  -2  18    4.21    1.76   0
 -10  -3  15    0.23    1.37   0
 -10  -2  19   28.42    2.10   0
  -9  -3  16    3.63    1.43   0
  -9  -2  20   11.30    1.88   0
  -8  -3  17    1.85    1.43   0
  -8  -1  23   -0.22    1.89   0
  -7  -3   0   -0.04    0.35   0
  -7  -3  17   22.24    1.65   0
  -6  -3  17   16.68    1.52   0
  -6  -1  23    2.22    2.02   0
  -5  -3  16   39.47    1.65   0
  -5  -2  20   21.50    1.94   0
  -5  -1  23    1.55    1.71   0
  -5   0  25   -1.99    2.12   0
  -4  -1  23   11.17    1.79   0
  -4   0  25   56.43    2.53   0
  -3  -3   7  531.64    2.88   0
  -3  -2  19   89.91    2.28   0
  -3  -1  22   71.51    2.38   0
  -2  -2  17    1.60    1.12   0
  -2  -1  21    1.24    1.42   0
  -2   1  26   11.07    1.86   0
  -1  -2   6   18.15    0.63   0
  -1   3  28   49.05    2.46   0
   0  -1  17  139.83    2.26   0
   0   0  21   15.04    1.44   0
   0   3  27    1.96    1.92   0
   1   0  18    4.04    1.22   0
   1   3  26   45.02    2.14   0
   2   0  10    8.46    0.60   0
   2   0  11  162.72    1.66   0
   2   0  12  662.85    3.39   0
   2   2  22   24.85    1.53   0
   2   3  24   36.43    1.97   0
   2   4  26  100.96    2.61   0
   2   5  27    3.28    1.81   0
   3   1  12   58.06    1.08   0
   3   2  19   21.68    1.22   0
   3   3  22    7.83    1.25   0
   3   4  24    0.61    1.25   0
   3   5  25   48.65    2.09   0
   4   4  21   25.71    1.44   0
   4   5  23   24.81    1.44   0
   5   4  11    0.01    0.43   0
   5   4  12   95.22    1.15   0
   5   4  13   91.40    1.24   0
   5   4  14   87.75    1.30   0
 -11  -2  17    0.17    1.61   0
 -10  -3  14   39.58    1.81   0
 -10  -2  18   40.07    2.36   0
  -9  -3  15   59.36    2.05   0
  -9  -2  19   50.99    2.29   0
  -9  -1  22    0.84    1.90   0
  -8  -3   0   49.18    0.72   0
  -8  -1  22   10.46    2.22   0
  -7  -3  16    4.21    1.32   0
  -7  -2  20   -0.38    1.57   0
  -6  -3   1   83.26    0.87   0
  -6  -2  20   14.31    1.74   0
  -6   0  25   45.04    2.53   0
  -5  -3   2    0.59    0.38   0
  -4  -3   4  166.13    1.41   0
  -4  -3  14  598.07    4.33   0
  -4  -2  19   14.17    1.54   0
  -4  -1  22   44.64    2.16   0
  -3  -3   8    3.51    0.65   0
  -3  -3   9    0.27    0.64   0
  -3  -3  10    6.17    0.79   0
  -3  -2  18   48.93    1.81   0
  -3  -1  21   54.45    2.26   0
  -3   0  24   15.93    1.88   0
  -3   1  26    4.26    1.84   0
  -2  -2   3    5.54    0.42   0
  -2   0  23   22.30    1.83   0
  -2   1  25    0.47    1.64   0
  -2   2  27   38.17    2.32   0
  -1  -2   7  142.76    1.42   0
  -1  -1  19   -1.11    1.14   0
  -1   1  24   40.03    2.04   0
  -1   2  26  489.89    5.37   0
   0  -1  16  235.75    2.71   0
   0   0  20    0.97    1.17   0
   0   2  25    2.31    1.54   0
   1   0  17   44.61    1.56   0
   1   1  21   84.81    2.12   0
   1   3  25    4.72    1.74   0
   1   4  27   28.48    1.98   0
   1   5  28    8.50    1.78   0
   2   4  25   12.92    1.76   0
   3   2  18  156.25    2.27   0
   3   3  21   53.25    1.79   0
   3   4  23   23.75    1.64   0
   4   4  20    4.35    1.11   0
 -11  -1  19    7.29    2.16   0
 -10  -3  13   11.12    1.37   0
 -10  -2  17    3.71    1.82   0
 -10  -1  20    0.37    2.10   0
  -9  -3  14  250.92    3.37   0
  -9  -1  21    2.69    1.84   0
  -8  -3  15   63.30    2.02   0
  -8  -2  19    3.24    1.61   0
  -7  -3  15   78.98    2.09   0
  -7   0  24   66.83    2.79   0
  -6  -3  15   35.83    1.60   0
  -6  -1  22   -0.52    1.65   0
  -6   0  24    2.23    1.84   0
  -5  -3  14    1.61    1.04   0
  -5  -2  19    1.56    1.39   0
  -5  -1  22    1.29    1.61   0
  -5   0  24   18.99    2.04   0
  -5   1  26   23.25    2.27   0
  -4  -3   5  171.61    1.54   0
  -4  -3  12  125.24    1.98   0
  -4  -2  18   26.83    1.61   0
  -4  -1  21    1.13    1.71   0
  -3  -2  17   -0.41    1.12   0
  -3   0  23    0.90    1.59   0
  -3   1  25   47.96    2.54   0
  -2  -2  15  152.40    2.30   0
  -2   3  28    2.56    1.90   0
  -1  -2   9  515.77    2.90   0
  -1  -1  18   33.28    1.53   0
  -1   0  21    9.85    1.44   0
  -1   3  27    4.69    1.79   0
   0   1  22   32.11    1.73   0
   0   3  26   21.20    1.87   0
   1   1  20    1.48    1.28   0
   1   2  23   21.61    1.61   0
   1   4  26   18.73    2.00   0
   2   1  17  312.06    3.01   0
   2   5  26    0.10    1.68   0
   2   6  27    7.22    1.85   0
   3   3  20   11.07    1.27   0
   3   5  24   20.68    1.69   0
   4   4  19   53.41    1.53   0
 -11  -2  15    0.77    1.66   0
 -10  -3  11    9.26    1.33   0
 -10  -3  12   27.35    1.50   0
  -9  -3  13  171.19    2.75   0
  -8  -3  14    1.34    1.20   0
  -8  -1  21    3.07    1.76   0
  -8   0  23   32.36    2.36   0
  -7  -3  14   77.71    1.99   0
  -7  -1  21   12.59    1.85   0
  -6  -3  13    2.25    1.18   0
  -6  -1  21    2.20    1.83   0
  -5  -3   3   49.87    0.84   0
  -5  -3  12   10.12    1.15   0
  -5  -3  13   14.97    1.15   0
  -5  -2  18   25.26    1.64   0
  -4  -3   6   54.87    1.05   0
  -4  -3   8  506.22    3.07   0
  -4  -3   9   94.24    1.56   0
  -4  -2  17    2.05    1.20   0
  -4   1  25    0.59    1.80   0
  -3  -1  20   20.67    1.63   0
  -2  -2  14   71.18    1.65   0
  -2  -1  19    3.38    1.27   0
  -2   0  22   22.06    1.72   0
  -2   1  24   50.19    2.21   0
  -2   2  26   -0.35    1.67   0
  -1  -1  17  651.57    4.60   0
  -1   1  23   37.96    1.94   0
  -1   2  25    4.38    1.68   0
  -1   4  28   84.20    2.83   0
   0   2  24    4.29    1.51   0
   0   4  27   10.56    1.78   0
   0   5  28   41.56    2.28   0
   1   0  16   13.57    1.05   0
   1   2  22   17.98    1.64   0
   1   5  27    3.67    1.64   0
   1   6  28   17.03    1.89   0
   2   2  20  273.40    3.15   0
   2   3  22    3.98    1.42   0
   2   4  24   22.06    1.79   0
   3   4  22   -0.54    1.27   0
   3   6  25  102.59    2.55   0
   5   5  16    6.41    0.83   0
 -11  -2  14   15.07    1.76   0
 -11  -1  18    1.04    1.71   0
 -10  -3  10  108.54    2.15   0
 -10  -1  19   21.05    2.02   0
  -9  -3   1  285.79    1.80   0
  -9  -3  11   17.84    1.38   0
  -9  -3  12   23.27    1.39   0
  -9  -2  17   61.14    2.23   0
  -8  -3  12  132.28    2.37   0
  -8  -1  20    8.70    1.98   0
  -7  -3  13    3.66    1.11   0
  -7   0  23   19.96    2.12   0
  -6  -3   2  627.86    2.44   0
  -6   0  23    1.46    1.72   0
  -6   1  25   14.70    2.12   0
  -5  -3   4  133.10    1.36   0
  -5  -2  17    7.60    1.32   0
  -5   0  23    7.84    1.78   0
  -5   1  25    8.80    1.97   0
  -4  -2  16   -0.37    1.26   0
  -4  -1  20   18.33    1.65   0
  -4   2  26    8.88    1.98   0
  -3  -2   1  435.21    1.43   0
  -3  -2  15   38.06    1.46   0
  -3   1  24    0.14    1.65   0
  -3   2  26    2.75    1.78   0
  -3   3  27    4.46    2.18   0
  -2  -2   4  157.34    1.21   0
  -2  -1  18    3.53    1.18   0
  -2   0  21    2.15    1.39   0
  -2   2  25   31.57    2.08   0
  -1  -1  16   44.11    1.50   0
  -1   0  20    9.55    1.36   0
  -1   1  22   12.77    1.71   0
  -1   3  26   12.42    1.85   0
  -1   4  27   38.03    2.46   0
   0  -1  12    2.36    0.72   0
   0   1  21    1.83    1.24   0
   0   2  23    6.36    1.47   0
   0   3  25   16.35    1.73   0
   1   0   4   51.52    0.56   0
   1   4  25   80.01    2.54   0
   2   5  25    3.90    1.42   0
   3   3  19   19.54    1.28   0
   3   5  23   14.60    1.53   0
   4   3   7    4.78    0.29   0
   4   3  14    0.80    0.65   0
   4   6  22    1.83    1.20   0
 -11  -1  17   12.35    2.02   0
 -10  -3   8   25.37    1.27   0
 -10  -3   9  103.04    2.02   0
 -10  -2  15    8.27    1.50   0
 -10  -1  18    5.83    1.95   0
  -9  -3  10   33.13    1.45   0
  -9  -2  16   -0.51    1.37   0
  -9  -1  19   59.33    2.41   0
  -8  -3   1    5.08    0.49   0
  -8  -3  11    2.18    1.14   0
  -8   0  22   15.91    2.03   0
  -7  -3  11  163.14    2.38   0
  -7  -3  12    6.11    1.07   0
  -7  -2  17    9.37    1.48   0
  -7   0  22    0.72    2.03   0
  -7   1  24   69.27    2.81   0
  -6  -3  11    1.96    0.90   0
  -6   1  24    0.29    2.10   0
  -5  -3   5  245.27    1.89   0
  -5  -3   8   46.09    1.19   0
  -5  -2  16  113.34    2.40   0
  -5  -1  20   -0.31    1.43   0
  -5   0  22   -0.12    1.60   0
  -4  -1  19   73.39    2.19   0
  -3  -2  14   31.85    1.33   0
  -3   2  25   37.83    2.42   0
  -2  -2   5   52.93    0.85   0
  -2  -2  10   19.41    0.97   0
  -2  -2  11   64.14    1.35   0
  -2   0  20    0.84    1.49   0
  -2   1  23    9.46    1.63   0
  -2   3  26    6.19    1.84   0
  -1   2  24   12.47    1.68   0
  -1   5  28    5.89    1.87   0
   0  -1   8   12.16    0.63   0
   0  -1   9   34.25    0.88   0
   0  -1  10  185.44    1.80   0
   0   0  17   46.60    1.53   0
   0   1  20   23.07    1.46   0
   0   4  26   53.71    2.27   0
   0   5  27   14.37    1.83   0
   0   6  28    9.47    1.87   0
   1   1  18   13.42    1.16   0
   1   2  21    3.44    1.22   0
   1   3  23   -1.44    1.26   0
   1   5  26    8.31    1.62   0
   1   6  27    2.01    1.60   0
   1   7  28   11.79    1.84   0
   2   1   4    7.28    0.25   0
   2   4  23   19.69    1.53   0
   3   4  21   44.35    1.60   0
   3   6  24    4.17    1.49   0
   4   3   8   47.42    0.64   0
   4   3  12   34.15    0.87   0
   4   5  20    1.21    1.06   0
   5   5  15   54.75    1.17   0
 -11  -2  13    0.64    1.29   0
 -11   0  19   20.39    2.36   0
 -10  -3   7    3.36    0.93   0
 -10  -2  14    3.00    1.53   0
 -10   0  20    2.66    1.86   0
  -9  -3   2  481.94    2.52   0
  -9  -3   8  320.83    3.01   0
  -9  -3   9  185.39    2.45   0
  -9  -2  15    9.58    1.47   0
  -9  -1  18    7.15    1.90   0
  -8  -3   2  100.82    1.19   0
  -8  -3  10  134.95    2.18   0
  -8  -2  16   35.95    1.78   0
  -8  -1  19    2.58    1.58   0
  -8   0  21   34.10    2.42   0
  -7  -3   2  172.02    1.42   0
  -7  -3  10   27.98    1.29   0
  -7  -2  16   26.47    1.64   0
  -6   0  22   -0.26    1.63   0
  -5  -3   6   20.47    0.77   0
  -5  -3   7   -0.38    0.59   0
  -5  -1  19    0.63    1.39   0
  -4   2  25    5.08    1.84   0
  -3  -2  13  384.34    3.24   0
  -3  -1  18   34.47    1.62   0
  -3   3  26    1.41    1.74   0
  -2  -2   6  110.73    1.23   0
  -2  -2   7   12.36    0.65   0
  -2  -2   8    0.27    0.55   0
  -2   1  22   51.36    2.06   0
  -2   2  24    0.16    1.55   0
  -2   4  27    0.37    1.76   0
  -1   0  18   34.51    1.64   0
  -1   1  21    8.95    1.41   0
  -1   4  26    1.64    1.89   0
   0   0  16    0.13    0.92   0
   0   2  22    0.16    1.29   0
   1   1  17  159.91    2.32   0
   1   4  24   40.42    1.90   0
   2   1  13  509.12    3.10   0
   2   2  18    2.78    0.96   0
   2   5  24   62.96    2.06   0
   2   7  26    3.13    1.72   0
   3   2  13    2.87    0.69   0
   3   4  20   40.78    1.58   0
   4   3   9  383.88    1.79   0
   4   3  10   20.48    0.61   0
   4   3  11   16.80    0.65   0
   4   5  19    2.41    1.00   0
   4   6  21    0.27    1.10   0
   5   5  14  106.53    1.39   0
 -11  -2  12    1.16    1.40   0
 -11  -1  16   22.30    1.85   0
 -10  -2  13   17.93    1.62   0
 -10  -1  17   -0.19    1.53   0
  -9  -3   3  227.65    1.91   0
  -9  -3   4    0.97    0.69   0
  -9  -3   5   10.50    0.88   0
  -9  -2  14   78.67    2.26   0
  -9   0  20   -0.20    1.96   0
  -8  -3   9   20.01    1.07   0
  -8  -2  15   13.34    1.43   0
  -8  -1  18   40.74    2.19   0
  -7  -3   3   -0.64    0.51   0
  -7   0  21   -0.38    1.66   0
  -7   1  23    3.50    1.87   0
  -6  -3   6   34.55    0.99   0
  -6  -3   7   41.29    1.12   0
  -6  -3   8  111.08    1.64   0
  -6  -2  15   25.41    1.48   0
  -6   1  23    2.20    1.77   0
  -6   2  25    1.65    1.92   0
  -5   0  21    3.45    1.57   0
  -5   1  23    4.17    1.74   0
  -4  -2  14  104.44    1.99   0
  -4   3  26   30.07    2.28   0
  -3  -2   2   35.31    0.58   0
  -3   2  24    5.35    1.70   0
  -3   4  27    1.80    1.87   0
  -2   0  19    4.72    1.27   0
  -2   3  25   30.99    2.07   0
  -1   5  27    0.51    1.72   0
   0   1  19   58.12    1.76   0
   0   5  26    9.56    1.71   0
   0   6  27    4.77    1.70   0
   1   0   5    0.98    0.30   0
   1   0  10    0.55    0.61   0
   1   5  25   10.94    1.59   0
   1   6  26    4.48    1.59   0
   1   7  27   22.66    1.90   0
   2   3  20    0.89    1.07   0
   2   4  22  239.41    3.18   0
   3   2  12  727.32    3.31   0
   3   6  23   12.17    1.34   0
   5   5  13   42.34    0.91   0
 -11  -2  11   -0.69    1.28   0
 -11  -1  15    1.33    1.69   0
 -11   0  18    8.05    1.83   0
 -10  -2  12  101.12    2.32   0
 -10  -1  16   34.72    2.11   0
  -9  -2  13   93.08    2.29   0
  -8  -3   4   77.33    1.26   0
  -8  -3   5   13.61    0.87   0
  -8  -3   6   21.08    0.95   0
  -8  -2  14    2.73    1.20   0
  -8   0  20    2.53    1.69   0
  -8   1  22    5.92    1.89   0
  -7  -3   5  367.92    2.48   0
  -7  -3   6   20.68    0.90   0
  -7  -3   7   13.05    0.90   0
  -7  -2  14   10.27    1.43   0
  -6  -1  18    0.22    1.35   0
  -5  -2  14   15.19    1.23   0
  -4  -2  13    3.74    0.95   0
  -4  -1  17   21.16    1.46   0
  -4   0  20    0.72    1.38   0
  -4   2  24    8.35    1.78   0
  -3  -2  10  431.58    2.99   0
  -3  -1  16  113.05    2.15   0
  -2  -1  15   21.22    1.21   0
  -2   0  18   13.17    1.45   0
  -2   1  21   52.91    1.99   0
  -2   4  26   12.59    1.89   0
  -2   5  27    0.49    1.76   0
  -1  -1  12   46.84    1.22   0
  -1   0  17    9.59    1.14   0
  -1   1  20  115.44    2.38   0
  -1   2  22    6.16    1.40   0
  -1   3  24   25.16    1.84   0
  -1   4  25    8.94    1.90   0
   0   1  18   26.01    1.47   0
   0   2  21    1.06    1.19   0
   0   4  24    6.01    1.71   0
   1   0   6   45.66    0.69   0
   1   0   7  164.11    1.31   0
   1   0   8  157.86    1.37   0
   1   0   9   49.07    0.91   0
   1   2  19   80.80    1.89   0
   1   3  21    1.28    1.35   0
   1   4  23    1.56    1.28   0
   2   1   5  562.04    1.65   0
   2   5  23   49.93    1.86   0
   2   6  24  105.25    2.57   0
   2   7  25  110.02    2.70   0
   3   2   6 1544.48    2.72   0
   3   2  11  291.18    2.00   0
   3   4  19   40.41    1.49   0
   3   5  21   57.13    1.82   0
   4   5  18   12.16    1.04   0
   5   5  12    3.58    0.54   0
   5   6  16  182.55    1.99   0
 -11   0  17    6.02    1.97   0
 -10  -2  11    0.92    1.24   0
 -10   0  18   10.34    2.00   0
  -9  -1  16    1.36    1.62   0
  -9   0  19   -0.26    1.62   0
  -9   1  21   22.83    2.15   0
  -8  -2  13    7.84    1.36   0
  -8  -1  17   -0.31    1.39   0
  -7   0  20    3.77    1.63   0
  -7   1  22   31.51    2.17   0
  -6  -2  13  115.33    2.19   0
  -6  -1  17    1.27    1.30   0
  -6   0  20   72.61    2.38   0
  -6   1  22   11.64    1.82   0
  -5  -2  13   32.67    1.34   0
  -5   0  20   10.23    1.57   0
  -5   1  22   14.92    1.82   0
  -5   3  25    4.62    1.90   0
  -4   3  25  117.35    3.12   0
  -4   4  26   31.60    2.52   0
  -3  -2   3 1227.71    3.07   0
  -3  -2   9  178.68    1.87   0
  -3   1  21   77.36    2.29   0
  -3   2  23    2.35    1.57   0
  -3   4  26  170.36    3.55   0
  -2  -1  14  109.90    1.89   0
  -2   3  24    1.81    1.54   0
  -1   0  -3    3.06    0.28   0
  -1   3  23    0.58    1.64   0
  -1   5  26   16.47    1.85   0
   0   2  20    4.19    1.17   0
   0   3  22  140.09    2.69   0
   0   5  25    0.15    1.49   0
   0   6  26   31.57    2.18   0
   0   7  27   30.84    2.06   0
   1   5  24   -0.85    1.33   0
   1   6  25   17.45    1.86   0
   1   7  26    0.67    1.52   0
   2   1   9  158.62    1.40   0
   2   1  10    5.97    0.55   0
   2   4  21   20.34    1.39   0
   3   2   7   47.41    0.63   0
   3   2   8  125.01    1.06   0
   3   2   9 1044.19    3.17   0
   3   2  10   95.08    1.13   0
   3   7  23    1.30    1.37   0
 -11  -2   9    0.84    1.13   0
 -11   1  19   46.71    2.47   0
 -10  -1  15  165.85    3.03   0
 -10   1  20    2.04    1.81   0
  -9  -2  12    8.18    1.20   0
  -8  -2  12   54.79    1.77   0
  -8  -1  16   -0.77    1.47   0
  -8   0  19  214.38    3.62   0
  -8   1  21    6.39    1.83   0
  -7  -2  13   51.80    1.66   0
  -7   2  23    2.67    1.83   0
  -6   0  19   35.64    2.06   0
  -6   2  23   32.08    2.20   0
  -5  -1  16   21.97    1.56   0
  -4   1  21    8.15    1.56   0
  -4   2  23    9.59    1.76   0
  -3  -2   4 1727.96    3.99   0
  -3  -2   7  624.81    3.01   0
  -3  -2   8   14.43    0.74   0
  -3  -1  15  106.32    2.00   0
  -3   3  24    8.71    1.72   0
  -2   0  17   27.85    1.41   0
  -2   1  20    1.15    1.27   0
  -2   2  22   13.82    1.58   0
  -2   4  25   25.87    1.99   0
   0   1  17    6.71    1.04   0
   0   4  23    3.83    1.58   0
   1   2  18   46.81    1.49   0
   1   4  22   58.28    1.91   0
   2   1   6    3.14    0.35   0
   2   1   8   95.99    1.03   0
   2   3  18   38.50    1.46   0
   2   5  22  134.99    2.51   0
   2   6  23   16.78    1.63   0
   2   7  24   28.67    1.87   0
   3   4  18   12.72    1.00   0
   3   5  20   21.35    1.26   0
   4   4  14    6.54    0.71   0
   4   6  19  173.98    2.35   0
 -11  -1  13    0.39    1.29   0
 -11   0  16   27.26    1.94   0
 -10  -2  10   -0.06    0.97   0
 -10   0  17    7.10    1.66   0
  -9  -2  11   47.56    1.59   0
  -9  -1  15   32.65    1.74   0
  -9   1  20   13.50    1.92   0
  -8   2  22   15.90    2.04   0
  -6  -2  12  128.17    2.09   0
  -6  -1  16   10.95    1.32   0
  -6   1  21   22.62    1.89   0
  -6   3  24   15.44    2.06   0
  -5   1  21    6.83    1.61   0
  -5   3  24   12.20    1.94   0
  -4  -1  15   23.71    1.32   0
  -4   0  18   80.73    2.13   0
  -3  -2   5  214.54    1.58   0
  -3  -2   6 1198.59    3.87   0
  -3  -1  14   18.39    1.16   0
  -3   1  20   47.13    1.89   0
  -3   2  22    7.49    1.55   0
  -3   5  26    8.43    1.86   0
  -2   3  23    1.02    1.43   0
  -1  -1   3  434.57    1.54   0
  -1   0  15   59.08    1.51   0
  -1   1  18   55.34    1.70   0
  -1   5  25   20.40    1.80   0
  -1   6  26    2.76    1.64   0
  -1   7  27    2.45    1.71   0
   0   0  12 2931.19    7.37   0
   0   3  21   63.00    1.94   0
   0   7  26    0.79    1.56   0
   1   5  23    9.26    1.41   0
   1   8  26   11.33    1.66   0
  -6   3   8    3.65    0.78   0
  -6   4  17    6.29    1.45   0
  -6   6  21   14.11    1.96   0
  -6   7  22   10.55    2.26   0
  -5   2   6   39.07    0.94   0
  -5   2  14    9.62    1.20   0
  -5   3   2    2.34    0.33   0
  -5   3  18    4.95    1.63   0
  -5   4  21    1.87    1.70   0
  -4   1  14    0.16    1.16   0
  -4   2  19    0.70    1.45   0
  -3   0   8   36.63    1.00   0
  -3   1  19    2.40    1.41   0
  -2   0  18   15.00    1.48   0
  -2   2  24    1.11    1.83   0
  -2   3  26    6.05    2.07   0
  -1  -1   6  217.26    1.64   0
   0  -1  19    1.10    1.30   0
   1  -2   9    2.84    0.69   0
   1   0  24   21.92    1.99   0
   2  -1  22    3.11    1.69   0
   2   0  25    0.70    1.96   0
   3  -1  23   30.10    2.06   0
   3   0  26    0.01    2.04   0
   4  -2  20    2.97    1.26   0
   4   0  27    1.78    1.82   0
   4   1  29    3.25    2.07   0
   5   0  27   20.99    2.30   0
   7  -1  24    0.34    1.62   0
   8  -2  10   17.17    0.62   0
  -7   5   9   53.62    1.40   0
  -7   6  15    9.85    1.49   0
  -6   4  16   45.00    1.80   0
  -6   5  18    7.65    1.72   0
  -5   2   8   13.13    0.87   0
  -5   3  17    3.62    1.51   0
  -5   4  20    5.37    1.62   0
  -5   5  22   32.25    2.21   0
  -5   6  23   18.65    2.38   0
  -4   1  13    3.00    1.00   0
  -4   2   2  157.08    0.98   0
  -4   2  18    2.67    1.36   0
  -4   4  23   23.51    2.10   0
  -3   0   9   79.23    1.37   0
  -3   0  10  313.74    2.62   0
  -3   1  18   65.18    2.05   0
  -2   0  17   27.78    1.54   0
  -2   4  27   -0.78    2.06   0
  -1  -1  15  268.17    2.98   0
  -1   2  25    3.21    2.19   0
   0  -1   4   34.43    0.58   0
   0  -1  18   21.51    1.47   0
   0   0  22    1.00    1.54   0
   0   2  27    9.14    2.13   0
   1  -2  12  187.06    2.10   0
   1  -1  20    2.88    1.33   0
   1   1  26    3.38    1.86   0
   1   2  28    1.96    2.05   0
   2  -2   7  104.63    1.13   0
   2   1  27    5.35    1.95   0
   2   2  29    2.22    2.09   0
   3   1  28   38.34    2.48   0
   4   0  26    4.90    1.98   0
   5  -2   6   15.74    0.39   0
   5  -2  19   14.20    1.39   0
   5   1  29    3.83    2.01   0
   6  -2  19   73.58    1.92   0
   6   0  27   54.43    2.46   0
   6   1  29   -0.04    1.96   0
   7  -2   8  326.20    1.48   0
   7   1  29   12.22    2.07   0
  -6   4   4  305.71    1.81   0
  -6   4  14    5.83    1.31   0
  -6   5  17    1.53    1.54   0
  -6   7  21    5.39    1.80   0
  -5   2  10   36.12    1.17   0
  -5   7  24    1.08    1.96   0
  -4   1   9   27.77    0.97   0
  -4   1  10  123.27    1.76   0
  -4   2  17   48.76    1.82   0
  -4   4  22    6.13    1.99   0
  -4   5  24    1.23    1.88   0
  -4   6  25   73.67    2.94   0
  -3   3  23    0.22    1.70   0
  -3   5  26    7.62    2.13   0
  -2   0   4  210.05    1.35   0
  -2   0  16  204.01    2.79   0
  -2   1  20    2.14    1.43   0
  -2   3  25   32.33    2.30   0
  -1   1  22   10.93    1.88   0
  -1   4  28   86.56    3.22   0
   0   1  24    4.68    1.75   0
   0   2  26   18.08    2.14   0
   1  -1  19   46.11    1.76   0
   2  -2   8  713.92    2.94   0
   2  -1  21    1.69    1.33   0
   3  -2  17    0.19    0.97   0
   3  -1  22    1.41    1.39   0
   3   0  25    6.15    1.73   0
   3   1  27    7.44    2.19   0
   3   2  29   28.38    2.43   0
   4  -2   6  405.31    1.61   0
   4  -2  18    2.25    1.05   0
   4   1  28    3.43    1.91   0
   5  -2  18    1.02    1.12   0
   5  -1  23   22.33    1.71   0
   5   0  26    4.33    1.73   0
   5   1  28   20.91    2.37   0
   6  -2   7  539.37    1.79   0
   6   0  26   19.76    2.10   0
   7  -1  23   33.46    1.91   0
   7   0  26    4.82    1.87   0
   8  -2  11   71.77    1.03   0
   8  -2  12    2.50    0.65   0
   8  -2  14   15.02    0.92   0
   8  -2  15    8.59    0.90   0
  -7   6  13   52.41    1.71   0
  -6   5  16   46.15    1.91   0
  -6   7  20    2.07    1.84   0
  -5   3  15    2.55    1.28   0
  -5   4  18    1.39    1.53   0
  -5   6  22    7.86    1.85   0
  -5   7  23   20.15    2.38   0
  -4   5  23    0.70    1.77   0
  -3   2  20   -0.48    1.39   0
  -2   1  19   29.24    1.69   0
  -2   2  22   13.42    1.75   0
  -2   3  24    3.23    1.79   0
  -2   4  26   12.35    2.12   0
  -2   5  27   -0.58    2.07   0
  -1   3  26   12.86    2.11   0
   0  -1  16  233.12    2.82   0
   0   1  23   60.27    2.48   0
   0   3  27    2.19    2.27   0
   1  -1  18    2.69    1.16   0
   1   0  -1    0.41    0.20   0
   1   1  25    1.47    1.71   0
   1   2  27    0.46    1.91   0
   2  -2   9  100.93    1.29   0
   2  -2  10  233.29    1.98   0
   2  -2  12    0.71    0.78   0
   2  -2  13    6.44    0.83   0
   2  -1  20   -0.28    1.21   0
   2   2  28    4.89    1.95   0
   3  -1  21   99.43    2.36   0
   3   0  24    0.18    1.80   0
   4  -2  17    8.38    1.06   0
   4   0  25    7.32    1.69   0
   4   1  27   48.56    2.59   0
   4   2  29    9.09    2.11   0
   5  -1  22   19.50    1.72   0
   5   0  25   11.74    1.94   0
   6  -2  17   14.38    1.14   0
   6  -1  22   11.36    1.59   0
   6   1  28   38.49    2.34   0
   7  -2   9   28.73    0.66   0
   7  -1  22   17.28    1.60   0
   7   1  28   41.56    2.34   0
  -6   4   5  111.11    1.26   0
  -6   7  19   44.95    2.25   0
  -5   3   3   12.97    0.49   0
  -5   3  14  100.38    2.11   0
  -5   6  21   28.12    2.21   0
  -4   2  15   26.13    1.39   0
  -4   6  24   98.24    3.06   0
  -4   7  25    0.23    2.00   0
  -3   1   3 2211.00    3.84   0
  -3   3  21    3.04    1.76   0
  -3   4  23    4.31    1.99   0
  -3   6  26    0.81    2.02   0
  -2   0   5   83.99    1.00   0
  -2   0  14   10.73    1.09   0
  -2   2  21   11.06    1.79   0
  -1   0  17    8.74    1.23   0
  -1   1  21    7.97    1.53   0
  -1   2  23   51.94    2.43   0
  -1   4  27   38.96    2.53   0
   0  -1   5   17.55    0.55   0
   0  -1  15   30.36    1.31   0
   0   0  20    0.99    1.31   0
   0   2  25    2.08    1.74   0
   0   4  28   -1.19    2.01   0
   1   2  26   48.97    2.44   0
   1   3  28   63.44    2.80   0
   2  -1  19    4.07    1.20   0
   2   2  27   79.99    2.82   0
   2   3  29   34.15    2.50   0
   3  -2   8  677.25    2.72   0
   3   1  26    4.29    1.76   0
   3   2  28    7.72    2.02   0
   5   1  27    6.44    1.81   0
   5   2  29   66.92    2.80   0
   6   0  25   36.22    1.99   0
   6   2  29    1.69    2.22   0
   7   0  25   56.69    2.21   0
   8  -1  21    6.08    1.32   0
  -7   6   6   14.47    0.80   0
  -7   6   7   24.40    0.99   0
  -7   6   8   74.62    1.47   0
  -6   4   7   39.17    1.05   0
  -6   4   8   22.79    1.01   0
  -6   4   9   59.93    1.34   0
  -6   5  15   23.10    1.44   0
  -5   4  17   22.33    1.54   0
  -5   5  19    9.70    1.57   0
  -5   7  22   -0.33    1.73   0
  -5   8  23   21.70    2.18   0
  -4   2   3  205.83    1.26   0
  -4   2  14   82.00    1.82   0
  -4   4  20   41.39    2.02   0
  -4   6  23    0.56    2.05   0
  -4   7  24   33.87    2.58   0
  -3   1  14    8.08    1.06   0
  -3   2  18   15.35    1.43   0
  -2   0   6  681.79    2.79   0
  -2   0  11  398.80    2.96   0
  -2   1  18   20.23    1.47   0
  -2   3  23    1.16    1.61   0
  -2   5  26   42.32    2.53   0
  -1   1  20  116.22    2.53   0
  -1   4  26    1.54    1.90   0
   0   0  19  221.31    3.10   0
   0   1  22   31.15    1.89   0
   1  -1  16    1.74    1.00   0
   1   3  27    8.27    2.26   0
   2  -1  18    2.44    1.11   0
   2   3  28    5.56    2.28   0
   3  -2   9   73.62    1.08   0
   3  -2  10    7.09    0.66   0
   3  -2  12  969.12    4.23   0
   3  -2  13   48.99    1.21   0
   3   0  23    0.35    1.46   0
   3   3  29    0.43    1.98   0
   4   1  26    7.86    1.76   0
   4   2  28   55.24    2.58   0
   5  -1  21    5.43    1.28   0
   5   0  24    2.49    1.47   0
   6  -2   8  851.06    2.58   0
   6  -2  14  565.91    3.40   0
   6  -1  21   16.41    1.54   0
   6   0  24   20.48    1.87   0
   6   1  27    0.99    1.67   0
   7  -2  11   16.94    0.71   0
   7  -2  12    1.21    0.65   0
   7  -2  13    0.74    0.69   0
   7  -1  21   21.80    1.41   0
   7   0  24   13.16    1.75   0
   7   1  27    1.80    1.69   0
   7   2  29   24.12    2.21   0
   8  -1  20    8.15    1.25   0
   8   0  24    6.58    1.64   0
  -6   5  14  155.76    2.47   0
  -5   3   4   95.52    1.04   0
  -5   4  16   99.84    2.21   0
  -5   5  18   52.80    2.12   0
  -5   6  20    9.88    1.64   0
  -5   7  21    0.49    1.90   0
  -5   8  22    2.39    2.05   0
  -4   2  13    6.40    0.99   0
  -4   3  17    0.22    1.19   0
  -4   4  19   -0.90    1.57   0
  -4   5  21    4.44    1.81   0
  -3   2  17    0.29    1.14   0
  -3   3  20   15.75    1.63   0
  -3   6  25    4.60    1.96   0
  -2   0   7  223.52    1.77   0
  -2   0   8  220.63    1.87   0
  -2   0   9  370.55    2.53   0
  -2   0  10  854.26    3.99   0
  -2   1  17    1.42    1.13   0
  -2   2  20    6.40    1.46   0
  -2   3  22    2.04    1.55   0
  -1   0  15   58.64    1.59   0
  -1   1  19  116.96    2.53   0
  -1   2  22    6.50    1.57   0
  -1   3  24   23.68    2.02   0
  -1   5  27    2.73    1.98   0
   0  -1  11   19.82    0.90   0
   0  -1  12    2.68    0.76   0
   0   0  18  459.62    4.09   0
   0   1  21    3.17    1.42   0
   0   4  27    9.27    2.05   0
   1   0  20   77.06    2.12   0
   1   2  25   18.88    1.96   0
   1   4  28   -1.91    1.96   0
   2   0  21   47.02    1.87   0
   2   1  24    5.67    1.65   0
   2   2  26   52.55    2.40   0
   3  -1  19    7.77    1.19   0
   3   0  22    1.19    1.55   0
   3   1  25    2.44    1.62   0
   3   2  27    6.88    1.89   0
   4  -2   8    1.27    0.45   0
   4  -2  12  129.28    1.63   0
   4  -2  13  160.38    1.90   0
   4   3  29    2.61    1.97   0
   5  -2   8    6.34    0.47   0
   5  -2  13    3.61    0.74   0
   5  -2  14   25.66    1.05   0
   5   1  26   70.34    2.51   0
   5   2  28   45.59    2.42   0
   6  -2   9  183.57    1.40   0
   6  -2  13  192.76    1.96   0
   6  -1  20    2.76    1.28   0
   6   1  26    1.33    1.84   0
   6   2  28   10.38    2.16   0
   7  -1  20  121.28    2.30   0
   7   1  26    3.39    1.85   0
   8   2  28    4.44    2.07   0
  -6   5   2  950.64    2.47   0
  -6   5  12   17.02    1.21   0
  -6   6  15    8.44    1.40   0
  -6   7  17   26.78    1.83   0
  -5   3   5  288.42    1.87   0
  -5   3  10   44.77    1.28   0
  -5   4  15    2.11    1.12   0
  -5   6  19   -0.27    1.63   0
  -4   2   4   67.66    0.88   0
  -4   3  16   28.61    1.48   0
  -4   7  23    3.42    2.08   0
  -4   8  24    9.18    2.06   0
  -3   1  11   81.12    1.50   0
  -3   2  16   37.65    1.65   0
  -3   3  19   22.51    1.62   0
  -3   4  21   77.78    2.58   0
  -3   5  23   20.14    1.98   0
  -3   6  24   37.60    2.53   0
  -2   1  16   -0.46    1.02   0
  -2   2  19   19.95    1.54   0
  -2   5  25   29.66    2.27   0
  -2   6  26    0.31    1.94   0
  -1   2  21   18.27    1.86   0
  -1   4  25    9.83    1.91   0
   0  -1   7   12.41    0.60   0
   0  -1   8   12.51    0.65   0
   0  -1  10  191.75    1.88   0
   0   5  28   38.56    2.56   0
   1   3  26   48.62    2.42   0
   2  -1  16    3.77    1.12   0
   2   3  27   85.82    2.89   0
   3  -1  18   37.93    1.46   0
   3   1  24   18.50    1.97   0
   3   2  26   24.79    2.26   0
   3   3  28   26.57    2.25   0
   4  -2   9  229.99    1.67   0
   4  -2  10  474.18    2.55   0
   4  -2  11   22.59    0.84   0
   4  -1  19   29.69    1.45   0
   4   2  27    5.91    1.82   0
   5  -2   9   49.47    0.86   0
   5  -2  10   25.79    0.78   0
   5  -2  11  332.97    2.25   0
   5  -2  12    1.89    0.65   0
   5  -1  19   13.95    1.37   0
   5   0  23   20.04    1.63   0
   5   3  29    6.43    2.02   0
   6  -2  10    8.13    0.57   0
   6  -2  11    2.76    0.60   0
   6  -2  12  219.79    1.91   0
   6   0  23   19.22    1.77   0
   7  -1  19   36.01    1.51   0
   7   0  23    5.52    1.54   0
   7   2  28   -0.08    1.74   0
   8   0  23  208.55    3.15   0
  -6   8  18   61.69    2.20   0
  -5   3   6   97.13    1.24   0
  -5   3   7  249.87    2.03   0
  -5   3   8   46.17    1.11   0
  -5   4  14    1.51    1.16   0
  -5   7  20   14.68    1.74   0
  -5   9  22    3.44    1.87   0
  -4   2   5   14.80    0.64   0
  -4   2   9   80.17    1.39   0
  -4   2  10  218.83    2.20   0
  -4   3  15  113.78    2.22   0
  -4   5  20    1.17    1.47   0
  -3   1   5   15.29    0.56   0
  -3   1   6  344.05    2.06   0
  -3   1   7  992.90    3.68   0
  -3   1   8  142.87    1.61   0
  -3   1   9  159.05    1.75   0
  -3   1  10  408.63    2.85   0
  -3   5  22   50.08    2.44   0
  -2   1  15   74.78    1.75   0
  -2   3  21   40.60    1.96   0
  -2   4  23   29.20    1.99   0
  -2   5  24    1.59    2.03   0
  -1   1  18   51.87    1.78   0
  -1   3  23    1.88    1.58   0
  -1   5  26   18.04    2.08   0
  -1   6  27    2.24    2.01   0
   0   0  16    0.94    1.16   0
   0   1  20   24.44    1.60   0
   0   4  26   54.26    2.53   0
   0   5  27   15.04    2.15   0
   1   0  18    4.08    1.31   0
   1   2  24    7.84    1.68   0
   1   4  27   27.48    2.29   0
   2   0  20   55.14    1.85   0
   2   2  25   16.09    1.83   0
   2   4  28  112.61    3.27   0
   3  -1  17   56.09    1.56   0
   4   0  22    4.16    1.35   0
   4   3  28   36.74    2.35   0
   5   1  25    8.72    1.65   0
   5   2  27   36.98    2.20   0
   6  -1  19   83.90    1.89   0
   6   1  25   12.39    1.90   0
   6   2  27   51.29    2.54   0
   6   3  29   44.23    2.49   0
   7   1  25    7.81    1.79   0
   7   2  27   -0.50    1.92   0
   8  -1  18  129.73    2.11   0
   8   0  22    2.58    1.40   0
   8   2  27   14.89    2.10   0
  -6   7  16    1.53    1.25   0
  -5   4  13  145.13    2.28   0
  -5   5  16   28.55    1.53   0
  -5   6  18   39.72    1.87   0
  -5   9  21    1.36    2.00   0
  -4   2   6    3.78    0.56   0
  -4   2   7   87.06    1.25   0
  -4   2   8   56.45    1.14   0
  -4   4  -4   69.92    0.70   0
  -4   4  17   22.08    1.64   0
  -4   5  19  148.73    2.97   0
  -4   7  22    7.23    1.78   0
  -4   8  23    1.83    1.85   0
  -3   3  18    2.44    1.24   0
  -3   4  20  163.59    3.03   0
  -3   6  23    1.87    1.72   0
  -2   1  14   10.34    1.06   0
  -2   2  18    0.07    1.18   0
  -2   3  20    1.26    1.58   0
  -2   4  22    9.96    1.67   0
  -2   6  25   17.56    2.11   0
  -2   7  26   18.83    2.24   0
  -1   0  12   18.10    0.98   0
  -1   1  17   87.93    2.00   0
  -1   3  22   43.54    2.04   0
  -1   4  24    1.20    1.68   0
   0   1  19   57.29    1.88   0
   0   3  24   47.46    2.24   0
   1  -1  12    0.58    0.68   0
   1   1  21   84.32    2.27   0
   1   2  23   19.87    1.76   0
   1   3  25    3.81    1.74   0
   1   5  28    9.84    2.11   0
   2   0  19   37.29    1.60   0
   2   1  22   -0.23    1.38   0
   2   2  24    0.28    1.78   0
   2   3  26    2.51    1.76   0
   3  -1  16    0.17    1.00   0
   3   0  20   27.40    1.65   0
   3   2  25   26.50    1.96   0
   3   3  27   -0.82    1.74   0
   4   0  21    2.01    1.24   0
   4   1  24    1.12    1.48   0
   4   2  26  109.57    2.91   0
   5  -1  18   33.97    1.37   0
   5   1  24    6.39    1.75   0
   5   3  28    5.55    1.91   0
   6  -1  18    4.33    1.11   0
   7  -1   1    1.74    0.34   0
   7  -1  18   24.73    1.30   0
   7   0  22    1.17    1.21   0
  -6   5   3   71.74    0.89   0
  -6   5   9   15.63    0.96   0
  -6   6  13   72.36    1.85   0
  -6   7  15   42.99    1.82   0
  -5   5  15    6.84    1.33   0
  -5   8  20   10.09    1.71   0
  -4   6  20   -0.30    1.70   0
  -4   9  23    4.07    1.92   0
  -3   2  14   60.46    1.60   0
  -3   3  17   22.21    1.43   0
  -2   5  23   -0.92    1.63   0
  -1   0   3    5.32    0.32   0
  -1   0  11    1.99    0.72   0
  -1   6  26    3.48    1.94   0
   0   4  25  142.36    3.29   0
   1  -1  11    5.92    0.71   0
   1   0  17   44.84    1.54   0
   1   4  26   20.08    2.07   0
   2   4  27   -0.21    1.85   0
   3   4  28    3.50    1.88   0
   4   1  23   12.07    1.76   0
   4   3  27   50.49    2.44   0
   5   0  21   14.67    1.41   0
   5   2  26   10.05    1.75   0
   6   0  21   41.67    1.82   0
   6   1  24   49.21    2.05   0
   6   2  26  138.29    3.24   0
   6   3  28    5.18    1.85   0
   7  -1  17   11.40    1.08   0
   7   1  24   60.03    2.27   0
   7   2  26   20.96    2.10   0
   7   3  28   55.70    2.51   0
   8   0  21    8.50    1.38   0
   8   1  24    3.24    1.41   0
   8   3  28    0.05    1.75   0
  -6   5   4   37.11    0.79   0
  -6   5   6   85.02    1.27   0
  -6   5   7  326.67    2.42   0
  -6   5   8  245.82    2.24   0
  -6   7  14    0.57    1.22   0
  -6   8  16   55.55    1.95   0
  -5   7  18   12.82    1.73   0
  -5   8  19   35.57    2.16   0
  -5   9  20    1.16    1.86   0
  -4   3  13  530.76    3.86   0
  -4   4  16    1.30    1.14   0
  -4   5  18    4.05    1.34   0
  -4   7  21   -0.23    1.59   0
  -4   8  22   30.05    2.16   0
  -3   4  19   33.18    1.76   0
  -3   6  22    0.63    1.61   0
  -3   8  24   11.33    2.03   0
  -2   2  16   21.44    1.45   0
  -2   4  21    1.34    1.46   0
  -2   7  25    1.31    1.87   0
  -1   0  10   19.19    0.85   0
  -1   2  19   11.03    1.40   0
  -1   4  23   97.27    2.71   0
   0   4  24    3.46    1.97   0
   1  -1   5    0.22    0.32   0
   1  -1   6  271.17    1.58   0
   1  -1   9   18.18    0.73   0
   1   0  16   13.87    1.13   0
   1   2  22   17.33    1.66   0
   1   3  24   72.29    2.48   0
   1   5  27    2.24    1.93   0
   2   0  18  417.76    3.77   0
   2   1  21   34.93    1.74   0
   2   2  23    7.82    1.58   0
   2   3  25   49.30    2.30   0
   2   5  28   43.41    2.54   0
   3   0  19    4.26    1.15   0
   3   1  22   86.88    2.31   0
   3   3  26    2.51    1.70   0
   4   0  20    5.16    1.22   0
   4   4  28    4.42    1.93   0
   5   1  23    6.59    1.64   0
   5   3  27   32.77    2.18   0
  -6   6  11  150.93    2.18   0
  -6   8  15   13.45    1.54   0
  -5   5  14   40.10    1.50   0
  -5   6  16   38.74    1.68   0
  -4   4  15    3.53    1.11   0
  -4   5  17    4.62    1.47   0
  -4   6  19  224.97    3.44   0
  -4   7  20    2.47    1.76   0
  -4   8  21   11.72    2.04   0
  -4   9  22   88.00    2.86   0
  -3   3  16    4.00    1.12   0
  -3   5  20    4.77    1.50   0
  -3   6  21    1.17    1.78   0
  -3   9  24    3.83    2.01   0
  -2   6  23    1.89    1.96   0
  -2   8  25   -0.58    1.93   0
  -1   0   4    2.04    0.35   0
  -1   0   5    4.77    0.52   0
  -1   0   9   28.48    0.87   0
  -1   1  15   54.51    1.55   0
  -1   4  22  327.67    4.22   0
  -1   6  25   53.58    2.51   0
  -1   7  26    9.27    2.07   0
   0   1  17    7.73    1.17   0
   0   5  25   -0.01    1.75   0
   1   4  25   82.12    2.70   0
   2  -1  12    9.21    0.76   0
   2   0  17  114.18    2.08   0
   2   1  20    5.46    1.49   0
   2   5  27    2.28    2.19   0
   3   4  27   14.01    1.96   0
   3   5  28   63.86    2.76   0
   4   1  22   26.48    1.67   0
   4   2  24  128.81    3.01   0
   4   3  26    1.27    1.72   0
   5   2  25   -0.44    1.54   0
   5   4  28    1.17    1.88   0
   6   0  20    5.97    1.33   0
   6   1  23   86.17    2.34   0
   6   2  25   23.89    1.91   0
   6   3  27   12.68    1.88   0
   7   0  20   10.56    1.35   0
   7   2  25    3.45    1.79   0
   7   3  27   16.87    1.96   0
   8   0  20    5.63    1.23   0
   8   2  25   52.70    2.33   0
   8   3  27    4.43    1.75   0
  -6   7  13   53.72    1.72   0
  -5   4   1   18.44    0.40   0
  -5   5  13   29.54    1.41   0
  -5   6  15   15.88    1.50   0
  -5   7  17    4.29    1.36   0
  -5   8  18    4.70    1.69   0
  -5   9  19   49.24    2.18   0
  -4  10  22   35.34    2.33   0
  -3   2  11   92.31    1.63   0
  -3   3  15    5.60    1.08   0
  -3   5  19   25.14    1.88   0
  -3   7  22    3.22    1.73   0
  -2   1  10    2.46    0.78   0
  -2   2  15    6.35    1.06   0
  -2   3  18    1.87    1.20   0
  -2   4  20    1.26    1.38   0
  -1   0   7   20.56    0.69   0
  -1   3  20   26.06    1.69   0
   0   0  12 2925.20    7.67   0
   0   4  23    4.37    1.63   0
   1   1  18   13.24    1.43   0
   1   2  21    2.94    1.37   0
   1   3  23   -0.56    1.51   0
   2  -1  11  126.60    1.56   0
   2   2  22   24.93    1.73   0
   2   3  24   38.71    2.10   0
   3   0  18    2.73    1.06   0
   3   2  23   65.58    2.23   0
   3   3  25   -0.82    1.58   0
   4   4  27   11.50    1.98   0
   4   5  28    9.80    2.33   0
   5   1  22    4.96    1.34   0
   5   2  24  135.08    3.04   0
   6   4  28    0.54    1.84   0
   7   4  28    4.76    1.90   0
   8   0  19    2.52    1.12   0
  -6   8  14   22.90    1.56   0
  -5   4   8   39.64    1.08   0
  -5   7  16   40.95    1.89   0
  -4   3  10    0.26    0.69   0
  -4   5  16    5.46    1.22   0
  -4   7  19   39.32    1.96   0
  -4   8  20    7.90    1.89   0
  -4   9  21    0.12    1.72   0
  -3   2  10   36.52    1.13   0
  -3   3  14    1.82    1.13   0
  -3   6  20    7.45    1.78   0
  -3   9  23    2.18    1.86   0
  -2   1   9    1.33    0.71   0
  -2   2  -4    0.99    0.33   0
  -2   4  19    3.64    1.34   0
  -2   5  21   20.55    1.78   0
  -2   6  22   33.34    2.07   0
  -2   7  23   12.99    2.16   0
  -2   8  24   10.68    2.03   0
  -1   2  17  186.73    2.69   0
  -1   4  21   30.56    1.87   0
  -1   6  24    0.40    1.71   0
  -1   7  25  126.78    3.32   0
   0   0  11   95.06    1.57   0
   0   1  16   26.31    1.31   0
   0   3  21   63.16    2.14   0
   0   5  24    3.28    1.72   0
   0   6  25   23.85    2.13   0
   0   7  26   -1.24    1.85   0
   1   5  25   10.31    2.13   0
   2  -1   3    0.33    0.19   0
   2   0  16    1.66    0.94   0
   2   1  19  577.53    4.59   0
   2   4  25   14.41    1.90   0
   2   5  26    0.35    2.07   0
   3  -1  12  161.67    1.83   0
   3   0  17    0.62    0.95   0
   3   1  20    1.55    1.20   0
   3   4  26   17.39    1.97   0
   3   5  27    2.30    1.87   0
   4   0  18  189.23    2.59   0
   4   1  21   18.38    1.50   0
   4   2  23   19.32    1.71   0
   5   4  27    8.49    1.90   0
   6   0  19  155.14    2.43   0
   6   1  22   74.87    2.13   0
   6   2  24    9.75    1.60   0
   7   1  22   56.42    1.94   0
   7   3  26    1.55    1.65   0
   8   1  22   14.97    1.44   0
   8   2  24    9.88    1.77   0
   9   2  24    0.65    1.39   0
   9   3  26   15.27    1.84   0
  -6   7  11    2.36    1.13   0
  -5   4   2    3.29    0.37   0
  -5   4   6  138.99    1.50   0
  -5   4   7   40.60    1.00   0
  -5   6  14   26.57    1.40   0
  -5   8  17   10.25    1.48   0
  -4   4  13    0.52    0.94   0
  -4   6  17   28.79    1.81   0
  -3   2   9  539.56    3.12   0
  -3   7  21    9.46    1.71   0
  -3  10  23    0.54    1.94   0
  -2   1   8   20.54    0.77   0
  -1   2  16   39.19    1.50   0
  -1   5  22   -0.32    1.54   0
  -1   6  23    4.72    1.96   0
  -1   8  25    0.10    1.91   0
   0   1  15  135.32    2.11   0
   0   4  22   11.48    1.65   0
   1   6  26    5.48    1.92   0
   1   7  27   21.94    2.29   0
   2  -1   9   43.70    0.90   0
   2   6  27    6.14    2.00   0
   3   2  22    5.31    1.43   0
   4  -1  13    0.90    0.68   0
   5   1  21   21.63    1.51   0
   5   3  25  129.01    3.00   0
   6  -1  14   43.71    1.20   0
   6   1  21    3.60    1.43   0
   6   4  27   23.09    2.09   0
   6   5  28   13.16    2.09   0
   7   4  27   29.23    2.14   0
   8   0  18    2.84    1.07   0
   8   1  21    7.38    1.44   0
   8   4  27    1.41    2.01   0
   9   1  21    2.33    1.34   0
   9   4  27    0.62    1.75   0
  -6   6   0    0.38    0.28   0
  -6   6   7   52.77    1.21   0
  -5   4   3   -0.54    0.39   0
  -5   4   4  564.40    2.43   0
  -5   4   5  223.00    1.70   0
  -5   6  13   12.20    1.28   0
  -5   7  15    3.33    1.37   0
  -5   8  16   11.16    1.61   0
  -5   9  17    6.40    1.69   0
  -4   3   8   34.16    0.99   0
  -4   5  15   27.84    1.44   0
  -4   7  18   45.01    1.95   0
  -4   8  19   17.31    1.73   0
  -4   9  20    9.78    1.77   0
  -3   2   8   20.42    0.85   0
  -3   6  19    3.35    1.43   0
  -3   7  20   33.43    2.15   0
  -3   9  22    6.17    1.85   0
  -2   1   7  144.24    1.43   0
  -2   3  16    0.26    1.06   0
  -2   4  18   50.38    1.83   0
  -2   6  21    7.08    1.65   0
  -2   8  23   46.22    2.40   0
  -1   1  12  235.73    2.35   0
  -1   3  18   16.69    1.42   0
  -1   7  24   15.49    2.04   0
   0   0  10   46.34    1.06   0
   0   3  20   18.39    1.55   0
   0   5  23   12.56    1.79   0
   0   6  24   13.35    1.91   0
   0   7  25   32.27    2.27   0
   0   8  26   16.06    2.20   0
   1   2  19   82.51    2.09   0
   1   3  21    2.32    1.41   0
   1   5  24   -2.07    1.89   0
   2  -1   7  216.07    1.50   0
   2  -1   8  101.14    1.15   0
   2   5  25    5.45    2.07   0
   3  -1  11   62.83    1.14   0
   3   0  16   53.68    1.49   0
   3   1  19   16.28    1.34   0
   3   3  23    4.38    1.75   0
   3   4  25   10.16    1.79   0
   3   5  26   37.62    2.28   0
   4  -1  12  104.99    1.51   0
   4   0  17   64.73    1.64   0
   4   1  20    5.20    1.24   0
   4   2  22   20.38    1.64   0
   4   5  27   58.42    2.59   0
   5  -1  13   24.33    1.01   0
   5   4  26   -0.85    1.68   0
   6   2  23   15.64    1.60   0
   6   3  25    5.11    1.66   0
   7  -1  13   87.61    1.44   0
   7   0  18    5.62    1.01   0
   7   1  21    2.59    1.23   0
   7   2  23    6.74    1.67   0
   8   2  23    0.83    1.57   0
   8   3  25    6.62    1.66   0
   9   0  17    3.44    0.99   0
   9   2  23   52.66    1.99   0
  -6   6   6   29.31    0.94   0
  -6   8  12  123.39    2.25   0
  -4   3   7  406.24    2.50   0
  -4   5  14    1.37    1.18   0
  -4  10  20    0.92    1.70   0
  -3   2   7 1165.54    4.01   0
  -2   1   2   29.97    0.42   0
  -2   1   5  243.13    1.56   0
  -2   1   6   17.95    0.63   0
  -2   3  15    1.12    1.17   0
  -2   9  23   16.54    2.35   0
  -1   1  11   19.31    0.93   0
  -1   2  15   20.44    1.23   0
  -1   5  21   15.81    1.68   0
  -1   6  22  129.21    3.13   0
  -1   8  24   -0.21    1.84   0
  -1   9  25   14.64    2.20   0
   0   3  19   70.15    2.16   0
   1   0  12  104.48    1.59   0
   1   1  16   60.55    1.63   0
   1   6  25   15.89    2.01   0
   1   7  26    1.76    1.91   0
   2  -1   5  117.15    0.91   0
   2  -1   6  619.10    2.23   0
   2   6  26   79.87    2.87   0
   2   7  27    0.50    1.95   0
   3  -1  10   11.77    0.65   0
   4   0  16    3.05    1.05   0
   4   4  25    6.15    1.74   0
   5   0  17   16.81    1.14   0
   5   1  20  135.77    2.48   0
   5   2  22  173.67    3.10   0
   5   3  24    0.37    1.52   0
   6   0  17   79.20    1.79   0
   6   1  20   10.09    1.44   0
   6   4  26    5.42    1.76   0
   7   0  17   10.78    1.12   0
   8   4  26   22.52    2.24   0
  -6   6   5   58.91    1.09   0
  -6   8  11  120.27    2.14   0
  -5   6  12    0.61    1.03   0
  -5  10  17   40.98    2.02   0
  -4   8  18    6.34    1.51   0
  -4  11  20   -0.49    1.79   0
  -3   2   6 1631.72    4.41   0
  -3   6  18   61.27    2.07   0
  -3   7  19   63.22    2.37   0
  -3   9  21   23.31    2.04   0
  -3  11  22    7.54    2.05   0
  -2   1   3   30.89    0.50   0
  -2   1   4  241.67    1.38   0
  -2   4  17   50.64    1.76   0
  -2   6  20    2.03    1.50   0
  -2   7  21   25.29    1.95   0
  -1   3  17   -0.64    1.09   0
   0   0   8  110.52    1.29   0
   0   5  22   11.28    1.68   0
   0   6  23   44.28    2.24   0
   0   7  24    0.44    1.78   0
   0   8  25   10.07    2.04   0
   1   2  18   45.70    1.66   0
   1   5  23   10.95    2.00   0
   1   8  26   12.49    2.12   0
   2   1  17  311.95    3.21   0
   3  -1   9  894.91    3.36   0
   3   3  22    8.13    1.74   0
   3   4  24   -0.32    1.56   0
   3   5  25   50.13    2.35   0
   3   6  26   18.55    2.35   0
   3   7  27    0.66    1.95   0
   4  -1  11    1.24    0.55   0
   4   2  21   43.78    1.82   0
   4   5  26    1.41    1.76   0
   4   6  27   11.44    1.99   0
   6  -1  12   31.20    0.95   0
   6   2  22    5.93    1.39   0
   6   3  24    2.33    1.52   0
   7   1  20   27.89    1.49   0
   7   2  22    6.22    1.60   0
   7   3  24    2.87    1.76   0
   7   5  27   72.38    2.71   0
   8  -1  11  228.01    1.80   0
   8   2  22   43.06    1.98   0
   8   3  24    2.80    1.73   0
   8   5  27    8.28    1.92   0
   9   2  22   18.43    1.54   0
   9   3  24   28.05    1.85   0
   9   5  27    4.49    1.88   0
  -6   6   1    0.63    0.35   0
  -6   6   2   10.80    0.53   0
  -6   6   3   62.67    0.92   0
  -6   6   4    8.80    0.63   0
  -5   5  -5   54.03    0.69   0
  -4   3   4  253.01    1.59   0
  -4   3   5   12.84    0.58   0
  -4   4  10    2.60    0.87   0
  -4   7  16   17.27    1.65   0
  -4  10  19   18.01    1.88   0
  -3   2   5  721.06    2.73   0
  -2   2  11   56.25    1.29   0
  -2   3  14   27.38    1.29   0
  -2   9  22    0.01    2.04   0
  -2  10  23    4.48    1.97   0
  -1   1  10    2.32    0.67   0
  -1   5  20  107.52    2.58   0
  -1   6  21    1.72    1.76   0
  -1   8  23    0.17    1.79   0
  -1   9  24    3.82    1.95   0
   0   0   7  388.63    2.12   0
   0   3  18    7.10    1.28   0
   0   4  20   10.18    1.51   0
   0   9  25   63.46    2.81   0
   1   0  -3    6.26    0.41   0
   1   6  24    5.59    1.80   0
   1   7  25    4.46    1.89   0
   2   1  16    1.86    1.14   0
   2   7  26    5.44    1.99   0
   3  -1   8 1006.59    3.30   0
   3   2  20   26.87    1.57   0
   4   1  18    3.61    1.24   0
   4   4  24   32.99    1.99   0
   5   1  19   11.23    1.26   0
   5   3  23   50.92    2.11   0
   5   6  27    3.00    1.90   0
   6   1  19    2.42    1.28   0
   6   4  25   44.83    2.21   0
   7  -1  11    1.52    0.60   0
   7   4  25   45.68    2.42   0
   8  -1  10  108.07    1.23   0
   8   1  19   50.02    1.74   0
   8   4  25    2.53    1.92   0
   9   1  19    6.87    1.24   0
   9   4  25   -0.07    1.85   0
  -6   7   8   23.44    1.04   0
  -5   5   8    3.30    0.75   0
  -5   8  14   -0.54    1.29   0
  -5   9  15    1.79    1.47   0
  -4   3   3   18.50    0.51   0
  -4   6  14    1.90    1.24   0
  -4   8  17    6.25    1.45   0
  -3   2   4  706.56    2.45   0
  -3   3  10   63.79    1.36   0
  -3   4  13  319.23    3.11   0
  -3   6  17    6.31    1.37   0
  -3   9  20    3.28    1.70   0
  -3  11  21    2.59    1.88   0
  -2   2  10  181.10    1.98   0
  -2   4  16   33.31    1.52   0
  -2   6  19   19.32    1.66   0
  -2   7  20   54.35    2.20   0
  -1   1   9  108.37    1.42   0
  -1   3  16   28.39    1.42   0
  -1  10  24    4.15    2.04   0
   0   0   6 8577.46    8.92   0
   0   5  21   22.53    1.77   0
   0   7  23    0.24    1.96   0
   0   8  24   22.80    2.17   0
   1   2  17    3.49    1.12   0
   1   3  19   59.21    1.92   0
   1   5  22   20.47    2.02   0
   3  -1   7  131.67    1.18   0
   3   4  23   22.25    1.82   0
   3   5  24   19.94    1.92   0
   4   5  25   47.83    2.31   0
   4   6  26    2.24    1.79   0
   5   4  24    5.03    1.65   0
   6   2  21  134.47    2.60   0
   6   5  26    1.39    1.75   0
   6   6  27    1.80    1.86   0
   7   3  23    0.95    1.65   0
   7   5  26   29.74    2.15   0
   7   6  27   15.13    2.34   0
   8   2  21   21.68    1.70   0
   8   3  23    8.64    1.73   0
   8   5  26   31.62    2.39   0
   9   3  23   58.21    2.28   0
   9   5  26    6.62    1.82   0
  -6   7   7   73.12    1.41   0
  -5   5   7  104.84    1.47   0
  -5   7  12    9.33    1.21   0
  -5  10  15   38.63    2.00   0
  -4   9  17    4.39    1.70   0
  -4  10  18    3.11    1.60   0
  -3   2   2    3.54    0.30   0
  -3   2   3 1633.18    3.30   0
  -3  10  20   85.19    2.75   0
  -2  10  22    3.92    1.89   0
  -2  11  22   -0.60    2.22   0
  -1   6  20    1.74    1.68   0
  -1   8  22   27.95    2.10   0
  -1   9  23    1.81    1.86   0
   0   2  15    5.66    1.03   0
   0   3  17   15.37    1.33   0
   0   9  24   -0.63    2.18   0
   1   6  23   12.68    1.84   0
   2   2  18    3.41    1.14   0
   3   0  13   16.85    0.91   0
   3   6  25  102.14    2.95   0
   4   4  23    1.87    1.51   0
   5  -1  10    1.94    0.55   0
   5   3  22   11.88    1.56   0
   5   7  27    1.39    1.93   0
   6   4  24    3.94    1.59   0
   8  -1   9    0.31    0.46   0
   9   1  18   10.10    1.22   0
   9   4  24   55.02    2.42   0
  -6   7   6   96.31    1.49   0
  -5   9  14   10.22    1.50   0
  -4   4   8  269.96    2.27   0
  -3   3   9   -0.12    0.70   0
  -3   5  14    9.79    1.28   0
  -3   8  18   62.25    2.34   0
  -3   9  19    0.89    1.57   0
  -3  11  20   68.70    2.65   0
  -3  12  20    3.94    2.21   0
  -2   6  18    5.70    1.40   0
  -2   7  19    6.58    1.54   0
  -2   8  20    0.72    1.57   0
  -2   9  21   33.60    2.18   0
  -1   1  -4   17.27    0.48   0
  -1   1   8  144.55    1.50   0
  -1   3  15   12.63    1.17   0
  -1   4  17   91.76    2.12   0
  -1  10  23   31.99    2.39   0
   0   0   4    3.81    0.35   0
   0   5  20    3.72    1.47   0
   0   6  21   17.47    1.94   0
   0   7  22  187.53    3.61   0
   1   3  18    4.22    1.22   0
   2   4  21   20.13    1.70   0
   3  -1   6  300.28    1.51   0
   3   4  22   -0.99    1.42   0
   3   5  23   13.78    1.96   0
   3   8  26    7.90    2.03   0
   4   5  24   -1.29    1.57   0
   4   7  26   -0.94    1.83   0
   5  -1   9    1.20    0.52   0
   6   3  22   32.41    1.79   0
   6   5  25   14.61    1.88   0
   6   6  26   20.81    2.07   0
   7   3  22   32.73    1.96   0
   7   4  24    3.38    1.61   0
   7   5  25   -0.07    1.90   0
   8  -1   8   11.56    0.50   0
   8   4  24    4.42    1.60   0
   8   5  25    6.03    2.00   0
   9   3  22   12.59    1.71   0
   9   5  25    8.23    2.02   0
  -5   7  11    7.31    1.10   0
  -5  10  14    0.40    1.44   0
  -4  10  17    6.41    1.57   0
  -2   4  14    4.46    1.17   0
  -2  10  21   23.64    2.11   0
   0   4  18   10.40    1.35   0
   0  10  24   29.30    2.37   0
   1   5  21   13.02    1.63   0
   1   7  23   29.14    2.09   0
   1   8  24   12.82    1.96   0
   2   7  24   28.57    2.14   0
   3  -1   5 2250.74    3.54   0
   3   0  12   -0.27    0.64   0
   3   6  24    6.27    1.78   0
   5   1  17    1.25    0.98   0
   5   3  21    8.34    1.60   0
   5   6  25    5.79    1.84   0
   6  -1   9   70.05    0.99   0
   6   4  23    5.30    1.77   0
   7  -1   9    8.31    0.56   0
   7   2  20    0.78    1.18   0
   7   6  26    8.41    1.91   0
   8   3  22    1.36    1.36   0
   9   6  26    0.11    1.77   0
  -6   7   5   35.90    1.00   0
  -5   5   5   40.11    0.91   0
  -5   8  12    9.21    1.12   0
  -5   9  13   26.73    1.60   0
  -4   4   7   12.46    0.76   0
  -4   8  15   66.18    2.00   0
  -4  11  17   -1.21    1.51   0
  -3   5  13    1.11    1.11   0
  -3   8  17  103.01    2.58   0
  -3   9  18    7.58    1.59   0
  -3  12  19    4.97    2.13   0
  -2   6  17   11.47    1.39   0
  -2   7  18   -0.41    1.54   0
  -2   8  19   34.29    1.97   0
  -2   9  20    1.92    1.64   0
  -2  11  21   12.23    2.01   0
  -2  12  21    3.95    2.01   0
  -1   2  11  209.42    2.15   0
  -1   6  19   34.85    1.82   0
  -1   7  20    0.72    1.49   0
   0   5  19   65.35    2.08   0
   0   8  22    0.14    1.67   0
   0   9  23   36.63    2.36   0
   1   2  15    1.91    0.99   0
   1   9  24   -1.70    1.79   0
   2   0  10    8.36    0.68   0
   4  -1   7   10.43    0.50   0
   4   3  20    7.62    1.36   0
   5  -1   8  203.62    1.46   0
   5   2  19    2.93    1.16   0
   6   3  21    6.13    1.55   0
   6   6  25    1.68    1.74   0
   6   7  26    0.18    1.83   0
   7   4  23    6.13    1.58   0
   8  -1   7   64.76    0.73   0
   8   1  17   13.67    1.21   0
   9   2  19    3.42    1.28   0
   9   3  21    9.35    1.59   0
   9   4  23   59.75    2.22   0
  10   5  24    5.32    1.91   0
  10   6  25    2.16    2.02   0
  -6   7   4   66.58    1.11   0
  -6   8   7   24.95    1.10   0
  -5   5   4   11.70    0.64   0
  -5  10  13    6.19    1.44   0
  -4   9  15   -0.29    1.45   0
  -2   3  11   68.70    1.41   0
  -2   5  15    1.79    1.09   0
  -1   1   6  150.13    1.33   0
  -1   9  21    3.26    1.73   0
  -1  11  22    5.44    1.97   0
   0   6  20   45.58    2.01   0
   0   7  21    7.20    1.62   0
   0  10  23    4.32    1.95   0
   1   0   7  165.91    1.38   0
   1   5  20   21.01    1.64   0
   1   6  21    0.27    1.49   0
   1   7  22    3.80    1.65   0
   2   3  18   37.06    1.59   0
   2   8  24   -0.01    1.77   0
   3   0  11    3.72    0.62   0
   3   3  19   20.07    1.44   0
   4   0  12  672.90    3.53   0
   5   4  22   11.72    1.60   0
   6  -1   8    6.32    0.51   0
   7  -1   8    1.04    0.41   0
   7   2  19   50.86    1.71   0
   7   3  21    1.09    1.28   0
   7   5  24    4.34    1.65   0
   7   7  26   -1.18    1.77   0
   8   0  13    2.27    0.80   0
   8   2  19   45.44    1.77   0
   8   3  21   -0.62    1.28   0
   8   6  25    3.47    1.74   0
   9   5  24   11.63    1.76   0
   9   6  25   11.60    1.87   0
  10   4  22   64.56    2.34   0
  -5   6   7   81.27    1.42   0
  -4   4   6   30.49    0.83   0
  -4   8  14    1.62    1.17   0
  -3   4  10  735.58    3.96   0
  -3   8  16    1.18    1.48   0
  -3   9  17    0.31    1.41   0
  -3  11  18   46.53    2.43   0
  -2   2   7  147.77    1.47   0
  -2   7  17    0.93    1.50   0
  -2   8  18   13.15    1.77   0
  -2   9  19  163.27    3.21   0
  -2  11  20    3.77    1.81   0
  -2  12  20    0.63    2.14   0
  -1   2  10   59.63    1.22   0
  -1   4  15  214.52    2.72   0
  -1   6  18   -1.03    1.24   0
  -1   8  20   82.65    2.53   0
  -1  10  21   36.63    2.26   0
   1   1  11  181.48    1.95   0
   1   9  23    1.66    1.77   0
   2   0   9   57.50    1.01   0
   2   9  24   10.15    2.01   0
   4  -1   6   48.55    0.66   0
   4   4  21   26.60    1.70   0
   5  -1   7    2.90    0.42   0
   5   3  20   21.63    1.53   0
   5   6  24   27.60    2.00   0
   6   1  16   10.23    1.12   0
   6   5  23   31.05    2.13   0
   6   7  25    7.74    2.12   0
   7   0  13    7.78    0.81   0
   7   1  16    6.85    1.05   0
   7   4  22   10.05    1.54   0
   8   1  16    9.29    1.07   0
   8   4  22   54.94    2.22   0
   9   4  22    5.44    1.68   0
  10   3  20   14.22    1.56   0
  10   5  23   95.84    2.75   0
  -6   8   6   21.75    0.98   0
  -5   5   3   28.15    0.67   0
  -4   7  12   12.13    1.23   0
  -4  10  15   12.46    1.51   0
  -3  10  17   27.06    2.01   0
  -3  12  18   19.23    1.97   0
  -2   3  10   11.62    0.81   0
  -2  10  19    5.33    1.72   0
  -1   5  16   10.24    1.25   0
  -1   9  20    7.44    1.70   0
  -1  11  21    1.31    1.85   0
  -1  12  21    3.17    2.23   0
   0   6  19  144.07    2.79   0
   0   7  20    1.28    1.47   0
   1   0   6   46.22    0.78   0
   1   6  20    0.36    1.40   0
   1  10  23    7.03    1.94   0
   2   2  15    9.66    1.05   0
   2  10  24    0.07    1.90   0
   3   0  10    4.69    0.65   0
   3   2  16   31.45    1.34   0
   4   2  17    1.90    1.02   0
   5   4  21    0.25    1.36   0
   6   3  20   15.58    1.43   0
   6   6  24    1.15    1.61   0
   7  -1   7   54.63    0.72   0
   7   3  20   -0.08    1.37   0
   7   5  23    9.46    1.62   0
   7   6  24    1.02    1.60   0
   7   7  25    7.97    1.85   0
   8  -1   6  228.38    1.08   0
   8   2  18    1.92    1.20   0
   8   3  20  399.20    4.11   0
   8   6  24   17.25    2.07   0
   8   7  25   28.26    2.33   0
   9   3  20    1.56    1.38   0
   9   6  24   49.95    2.47   0
   9   7  25   17.88    2.23   0
  10   6  24   12.37    1.82   0
  -6   8   5  211.11    2.00   0
  -5   6   6   -0.35    0.67   0
  -5   8  10  103.30    1.93   0
  -5   9  11   27.98    1.45   0
  -4   4   5   89.50    1.12   0
  -4   5   8    3.46    0.75   0
  -4   8  13    1.47    1.08   0
  -4  11  15    0.26    1.37   0
  -3   4   9  138.11    1.74   0
  -3   6  13   13.77    1.15   0
  -3   9  16   11.47    1.66   0
  -3  11  17   40.11    2.24   0
  -2   2   6  334.66    1.97   0
  -2   6  15   76.21    2.00   0
  -2   9  18   20.49    1.75   0
  -2  11  19  136.08    3.18   0
  -2  12  19    0.35    2.04   0
  -1   1   5    6.21    0.45   0
  -1   2   9   25.82    0.92   0
  -1   6  17   10.41    1.33   0
  -1   8  19    1.42    1.48   0
   0   5  17    8.70    1.43   0
   0  11  22   12.33    2.06   0
   1   4  17    1.44    1.12   0
   1  11  23    6.63    2.03   0
   4  -1   5   45.86    0.56   0
   4   4  20    5.19    1.33   0
   5   2  17  224.23    2.78   0
   6  -1   7   25.86    0.56   0
   6   8  25   22.66    2.12   0
   8   0  12   42.06    1.08   0
   9   4  21   18.73    1.74   0
  10   3  19   26.24    1.60   0
  10   4  21   42.74    2.01   0
  -5   5   2    0.26    0.38   0
  -4  10  14   -0.03    1.39   0
  -3   7  14   42.78    1.59   0
  -3   8  15  286.86    3.46   0
  -3  10  16   34.71    2.00   0
  -3  12  17   11.13    1.77   0
  -2   7  16    3.77    1.24   0
  -2   8  17    0.99    1.32   0
  -2  10  18   40.30    2.23   0
  -2  13  19   47.50    2.48   0
  -1   5  15   67.22    1.84   0
  -1   9  19   46.48    2.26   0
  -1  11  20    0.40    1.74   0
   0   2  11    5.06    0.77   0
   0   6  18   64.14    2.00   0
   0   8  20    4.43    1.53   0
   0  10  21    3.76    1.79   0
   1   1  10   40.47    0.99   0
   4   2  16    6.10    1.00   0
   5  -1   6   14.10    0.42   0
   5   0  11   23.05    0.87   0
   5   4  20  130.83    2.63   0
   6   3  19   11.78    1.29   0
   7   3  19   26.12    1.60   0
   7   7  24   25.77    2.17   0
   8   4  21   27.00    1.68   0
   8   5  22   10.42    1.77   0
   9   0  11   13.32    0.76   0
   9   3  19    3.42    1.31   0
   9   5  22    7.04    1.70   0
  10   5  22    5.54    1.50   0
  10   6  23   11.21    1.92   0
  10   7  24   -1.00    1.88   0
  -4   4   4   60.50    0.88   0
  -4   5   7   60.52    1.16   0
  -4   7  11  102.92    1.85   0
  -4   8  12    3.86    1.19   0
  -4  11  14    3.41    1.54   0
  -3   3   5  253.85    1.67   0
  -3   9  15   22.93    1.69   0
  -2   2   5  228.12    1.51   0
  -2   9  17    2.71    1.57   0
  -2  11  18   18.13    1.85   0
  -1   1   4   60.36    0.70   0
  -1   3  11    0.95    0.71   0
  -1   7  17   77.73    2.19   0
  -1   8  18   41.10    1.89   0
  -1  12  20    6.73    1.89   0
   0  11  21   -0.02    1.77   0
   1   0   5    0.66    0.33   0
   1  11  22   36.55    2.54   0
   2   1  11  216.88    2.00   0
   2  10  23    1.88    1.80   0
   4   0  10   42.78    0.95   0
   5   3  18    0.50    1.20   0
   8   0  11   29.97    0.93   0
   8   2  17    1.13    1.09   0
   8   3  19   -0.25    1.11   0
   9   6  23    0.09    1.53   0
   9   7  24   51.00    2.31   0
  10   4  20    2.59    1.43   0
  -5   6   5   36.40    0.91   0
  -5   7   7  327.33    2.55   0
  -4   6   9    7.52    0.82   0
  -4  10  13    3.50    1.35   0
  -3   8  14  112.51    2.25   0
  -3  12  16   47.22    2.30   0
  -2   6  14    0.53    0.99   0
  -2   7  15   23.81    1.40   0
  -2  10  17    7.59    1.71   0
  -2  12  18   35.97    2.16   0
  -2  13  18   15.83    1.97   0
  -1   2   8  698.63    3.11   0
  -1  10  19  222.19    3.64   0
  -1  11  19  108.80    3.01   0
   0   1   7   65.71    0.97   0
   0   8  19    9.94    1.53   0
   0  10  20   -0.74    1.82   0
   0  12  21    3.36    1.90   0
   1   1   9  251.89    1.91   0
   1   2  12  203.12    2.11   0
   5   2  16  101.36    1.86   0
   6  -1   6  286.24    1.30   0
   6   3  18    3.87    1.24   0
   7   0  11  123.96    1.49   0
   8   4  20    8.47    1.51   0
  10   2  16    3.18    1.02   0
  10   3  18    7.83    1.27   0
  10   5  21    5.08    1.59   0
  -5   9   9  131.39    2.04   0
  -4   9  12   19.99    1.41   0
  -4  11  13   58.93    2.03   0
  -3  10  15  142.57    2.71   0
  -2   3   8  287.37    2.11   0
  -2   4  10   14.34    0.91   0
  -2  11  17   20.89    1.95   0
  -1   8  17   40.50    1.90   0
  -1   9  18   -0.36    1.38   0
  -1  12  19  156.98    3.39   0
  -1  13  19   72.26    2.88   0
   0  11  20   32.85    2.30   0
   5   0  10  483.17    2.57   0
   5   1  13    1.96    0.78   0
   6   2  16    3.95    0.92   0
   7   2  16    1.93    1.02   0
   7   3  18   39.66    1.63   0
   7   6  22   36.87    1.90   0
   8   3  18   13.77    1.34   0
   8   5  21    0.58    1.31   0
   9   0  10    3.95    0.58   0
   9   2  16   60.63    1.58   0
   9   3  18   26.76    1.50   0
   9   5  21   56.79    2.01   0
   9   6  22    1.62    1.65   0
   9   7  23   94.84    2.77   0
   9   8  24   10.10    1.78   0
  10   6  22    3.99    1.51   0
  10   7  23    1.43    1.57   0
  -5   6   4  174.50    1.51   0
  -5   7   6   31.92    1.00   0
  -4   5   6   89.05    1.22   0
  -4   6   8   65.26    1.30   0
  -4  10  12    1.12    1.20   0
  -3   3   4  120.81    1.06   0
  -3   4   7  513.82    2.72   0
  -3   5   9    5.95    0.80   0
  -3   7  12  136.59    2.15   0
  -3   8  13  201.02    2.72   0
  -3  11  15   43.17    1.88   0
  -3  12  15    7.60    1.70   0
  -3  13  15   25.34    2.02   0
  -2   6  13   -0.17    0.89   0
  -2   7  14   39.02    1.56   0
  -2   8  15    0.58    1.30   0
  -2   9  16    3.35    1.28   0
  -2  12  17    2.83    1.60   0
  -2  13  17    7.85    2.00   0
  -2  14  17    2.85    2.01   0
  -1   1   3  154.64    0.90   0
  -1   3  10    9.53    0.74   0
  -1   6  15    1.75    1.03   0
  -1   7  16  192.42    2.79   0
  -1  10  18    4.66    1.51   0
   0  12  20    2.80    1.79   0
   0  13  20    1.24    1.83   0
   1  12  21    6.15    1.87   0
   2   1  10    6.84    0.63   0
   3   0   8    2.53    0.43   0
   4   0   9   20.96    0.68   0
   4   1  12  205.65    2.00   0
   5   3  17  187.92    2.51   0
   7   4  19   51.09    1.83   0
   9   4  19   59.52    1.93   0
  10   2  15    1.04    0.99   0
  10   4  19    2.54    1.32   0
  -5  10   9   61.72    1.60   0
  -4   9  11    1.25    1.07   0
  -4  11  12  106.91    2.29   0
  -3  10  14   62.44    2.04   0
  -2   3   7  486.67    2.49   0
  -2  10  16   19.12    1.55   0
  -1   2   7    0.69    0.45   0
  -1   5  13   29.04    1.27   0
  -1   9  17    8.74    1.40   0
  -1  12  18    0.73    1.85   0
   0  10  19  180.80    3.25   0
   1   0   4   48.91    0.55   0
   1   1   8  203.32    1.58   0
   1  10  20    3.13    1.54   0
   2   0   6  788.77    2.44   0
   3   1  11  508.07    2.88   0
   6   1  13   52.26    1.18   0
   6   3  17    7.65    1.05   0
   7   1  13   14.83    0.87   0
   8   1  13    3.93    0.75   0
   8   4  19    0.26    1.12   0
   9   8  23   13.06    1.69   0
  10   3  17   84.89    1.91   0
  10   5  20   16.66    1.61   0
  10   6  21    8.45    1.62   0
  10   8  23    7.48    1.65   0
  -4   8  10  126.61    1.92   0
  -2  11  16   37.34    1.82   0
  -1   6  14    0.07    0.91   0
  -1   7  15    1.81    1.06   0
   0  12  19   50.52    2.27   0
   2   2  12   91.79    1.43   0
   7   3  17   71.47    1.69   0
   9   3  17  254.85    2.85   0
 -12 -12   3    9.70    2.44   0
 -11 -11   0   43.84    2.63   0
 -11 -10  -3   48.76    2.34   0
 -10 -12   4    0.28    2.06   0
 -10 -12   5    2.58    2.47   0
 -10 -11   0  129.77    3.22   0
  -9 -11   1   -1.07    1.67   0
  -8 -12   8    4.48    2.15   0
  -8 -10  -1   12.96    1.59   0
  -8  -9  -3    1.44    1.37   0
  -8  -8  -5    2.00    1.15   0
  -7 -11   4   50.61    2.34   0
  -6 -11   7   22.97    2.04   0
  -6 -10   2   11.14    1.52   0
  -5 -11  12   13.46    2.05   0
  -4 -10   9   13.54    1.93   0
  -4 -10  18    0.65    1.96   0
  -4  -9  23   22.56    2.38   0
  -3  -9   7    6.09    1.35   0
  -3  -9  20   10.14    1.94   0
   0  -6   9   34.77    1.23   0
   0  -6  19   10.16    1.41   0
   1  -5  13    7.94    0.88   0
 -13 -11   0    2.27    2.07   0
 -12 -11   0   22.56    2.27   0
 -12 -10  -3   23.91    1.96   0
 -11 -12   5    8.39    2.37   0
 -10 -12   7   -0.53    2.50   0
 -10 -11   1   71.64    2.71   0
 -10 -10  -2   -0.01    1.72   0
 -10  -8  -6   83.93    2.07   0
  -9 -12   7   77.72    3.11   0
  -9 -12   8    2.07    2.14   0
  -9 -12   9   36.60    2.76   0
  -9 -11   2   23.46    2.07   0
  -9 -10  -1    1.48    1.67   0
  -8 -12  10    2.24    2.19   0
  -8 -12  11   37.38    2.77   0
  -8 -12  13    9.80    2.48   0
  -8 -10   0    9.34    1.76   0
  -7 -11   5   15.42    1.91   0
  -7 -10   1    1.52    1.38   0
  -6 -11  15   32.44    2.82   0
  -6 -11  16  137.29    3.79   0
  -6 -11  17    2.37    2.24   0
  -6 -10   3   34.23    1.84   0
  -5 -10  20    1.74    2.13   0
  -5  -9   2    0.10    1.16   0
  -4 -10  10    0.10    1.54   0
  -4 -10  11   52.92    2.27   0
  -4 -10  12   17.93    1.88   0
  -4 -10  13    8.35    1.78   0
  -4 -10  14   20.70    2.02   0
  -4 -10  16   -1.22    1.78   0
  -4  -9   4    8.02    1.29   0
  -4  -9  22   -0.07    1.97   0
  -4  -4  -5  127.74    1.26   0
  -3  -9   8    2.88    1.30   0
  -3  -9   9   55.63    2.12   0
  -3  -9  18    3.16    1.72   0
  -3  -9  19    3.29    1.77   0
  -3  -8  23   10.67    1.98   0
  -2  -8   8   25.00    1.42   0
  -2  -8  19    1.25    1.75   0
  -2  -8  20   21.66    1.84   0
  -2  -6   2    2.54    0.84   0
  -2  -5   0    8.40    0.69   0
  -1  -7  19    1.07    1.51   0
  -1  -6   5  344.71    2.83   0
  -1  -4   1   10.44    0.64   0
   0  -6  17   33.68    1.59   0
   1  -2   5  371.39    1.68   0
 -13 -11   1    1.87    2.38   0
 -12 -11   1    9.66    2.39   0
 -12 -10  -2   52.38    2.52   0
 -11 -10  -2   21.30    2.08   0
 -10 -12   8    9.38    2.36   0
 -10 -11   2   67.80    2.70   0
  -9 -12  11   -0.01    2.31   0
  -9 -11   3   32.87    2.21   0
  -8  -9  -2   20.76    1.63   0
  -7 -11   7    9.78    1.89   0
  -7 -10   2    2.73    1.41   0
  -7  -8  -3    6.03    1.21   0
  -6 -11  11   22.38    2.21   0
  -6 -11  14    7.92    2.08   0
  -5 -10   7  184.92    3.27   0
  -5 -10  18    0.51    1.95   0
  -5 -10  19   -0.57    2.01   0
  -4  -9  20  218.60    4.19   0
  -4  -9  21   42.16    2.51   0
  -4  -8   2  130.73    2.21   0
  -3  -9  11   11.70    1.52   0
  -3  -9  17    2.37    1.65   0
  -3  -8  22    1.10    1.73   0
  -2  -8   9    5.16    1.19   0
  -2  -8  10   50.11    1.75   0
  -2  -8  17   36.74    2.04   0
  -2  -8  18   11.29    1.60   0
  -2  -7  22    3.52    1.75   0
  -1  -7  10   73.02    1.76   0
  -1  -7  18   54.05    1.94   0
  -1  -3   0    6.24    0.46   0
  -1  -2  -1    5.57    0.35   0
   0  -6  14   52.99    1.64   0
   0  -6  15    7.67    1.19   0
   0  -6  16  109.43    2.09   0
   0  -5   7  167.04    1.87   0
   0  -3   3 9538.19    9.59   0
   1  -4  10  168.24    1.77   0
   2  -2  12    0.93    0.47   0
   2  -2  13    6.51    0.60   0
   2  -2  17    3.73    0.70   0
   2  -2  18    5.98    0.69   0
 -13 -11   2   24.68    2.48   0
 -12 -11   2    0.80    2.01   0
 -11 -11   2    2.66    1.92   0
 -11  -9  -4    5.08    1.61   0
 -11  -8  -6   33.92    1.69   0
 -10 -11   3  210.60    3.97   0
 -10 -10  -1    5.07    1.58   0
  -9 -10   0    0.44    1.44   0
  -8 -11   6   19.88    2.04   0
  -8  -6  -7  160.98    2.02   0
  -7 -11   8   11.15    1.95   0
  -7 -11   9   50.94    2.52   0
  -7 -11  11    2.01    1.97   0
  -7 -11  14   11.78    2.25   0
  -7 -11  16   37.44    2.72   0
  -7 -10   3    4.35    1.49   0
  -7  -6  -6    3.14    0.86   0
  -6 -10   5   53.29    2.13   0
  -6 -10  19   34.59    2.89   0
  -5 -10  15    1.30    2.14   0
  -5 -10  16   56.05    2.61   0
  -5 -10  17    1.14    1.90   0
  -5  -9   3   47.58    1.74   0
  -5  -9  22   15.61    2.27   0
  -5  -5  -5    6.13    0.65   0
  -5  -3  -7   69.43    0.80   0
  -4  -9   6   68.86    2.01   0
  -4  -9  19   27.12    2.44   0
  -4  -8  23   28.04    2.49   0
  -3  -9  12    6.98    1.48   0
  -3  -9  13   26.69    1.78   0
  -3  -9  14   -0.20    1.46   0
  -3  -8  21   -0.35    1.63   0
  -3  -6   0   12.03    0.84   0
  -3  -4  -3 2750.24    5.57   0
  -3  -3  -4  412.71    1.81   0
  -2  -8  11   26.42    1.51   0
  -2  -8  12   17.28    1.42   0
  -2  -8  14   25.88    1.62   0
  -2  -8  15   17.95    1.57   0
  -2  -8  16   39.18    1.87   0
  -2  -7  21   20.82    1.93   0
  -1  -7  13    1.21    1.07   0
  -1  -7  14   10.80    1.24   0
  -1  -7  16    8.48    1.31   0
  -1  -6   6   38.91    1.19   0
  -1  -6  21   22.39    1.70   0
   0  -5  20   17.39    1.36   0
   0  -4   5  144.96    1.50   0
   1  -4  12  320.16    2.50   0
   2  -2  14  444.85    2.40   0
   2  -2  15   88.25    1.21   0
   2  -2  16  295.34    2.11   0
 -13 -10  -1   -0.47    2.07   0
 -12 -11   3    2.77    2.04   0
 -11 -11   3   39.33    2.47   0
 -11 -10  -1   56.67    2.31   0
 -10 -11   4    2.69    1.91   0
 -10 -10   0   64.21    2.51   0
 -10  -9  -3   12.99    1.64   0
  -9 -11   5   17.82    2.07   0
  -9 -11   6    3.45    1.92   0
  -9  -9  -2    6.73    1.54   0
  -9  -7  -6    5.69    1.18   0
  -8 -11   7    2.04    1.82   0
  -8 -11   8    2.17    1.88   0
  -8 -11  14   16.93    2.45   0
  -8  -9  -1  156.06    2.81   0
  -8  -5  -8    7.58    0.77   0
  -8  -4  -9   16.81    0.75   0
  -7  -9   0    0.58    1.18   0
  -6 -10   6   11.08    1.65   0
  -6 -10  18   -0.78    2.03   0
  -6  -9   2   35.27    1.64   0
  -6  -8  -1    0.95    0.98   0
  -6  -5  -6 1268.48    4.46   0
  -5 -10  13   55.93    2.41   0
  -5 -10  14   -0.29    1.68   0
  -5  -9   4    1.04    1.19   0
  -5  -9  21    9.12    2.12   0
  -5  -8   1   25.82    1.43   0
  -5  -4  -6  312.90    1.92   0
  -4  -9   8  268.68    3.51   0
  -4  -9  17    2.73    1.95   0
  -4  -8   3   29.47    1.37   0
  -4  -8  22    9.78    2.20   0
  -3  -8   6  157.89    2.47   0
  -3  -8  20   11.03    1.75   0
  -2  -7  20   67.17    2.34   0
  -2  -6   3    1.69    0.74   0
  -2  -5   1  389.67    2.54   0
  -2  -3  -2  266.60    1.51   0
  -2  -2  -3    9.16    0.34   0
  -1  -6   7    2.71    0.81   0
  -1  -6  20  113.14    2.47   0
  -1  -5   4    0.30    0.62   0
   0  -5   9   14.38    0.92   0
   0  -5  19   52.86    1.68   0
   1  -4  13  105.83    1.59   0
   1  -4  14  144.65    1.86   0
   1  -4  16  196.34    2.23   0
 -12 -11   4    1.78    2.08   0
 -12 -11   5   12.35    2.62   0
 -12 -10   0   49.29    2.60   0
 -11 -10   0   34.52    2.10   0
 -11  -9  -3  118.53    2.77   0
 -11  -8  -5  101.53    2.34   0
 -10 -10   1   10.40    1.93   0
  -9 -11   9    5.84    2.37   0
  -9  -8  -4   51.42    1.77   0
  -8 -11  10    9.94    2.09   0
  -8 -11  12    7.04    2.15   0
  -8 -11  13   35.72    2.63   0
  -8 -10   3    1.30    1.53   0
  -8  -8  -3   15.64    1.36   0
  -7 -10   5   13.45    1.68   0
  -7 -10  18    9.70    2.61   0
  -7  -9   1    2.81    1.41   0
  -7  -8  -2   12.67    1.18   0
  -7  -5  -7   22.26    0.89   0
  -7  -4  -8   40.42    0.88   0
  -6 -10   7    4.10    1.56   0
  -6 -10   8    5.95    1.62   0
  -6 -10  16   38.52    2.49   0
  -6 -10  17    2.84    2.02   0
  -6  -4  -7  115.61    1.27   0
  -6  -3  -8  138.82    1.11   0
  -5  -9   5   22.11    1.53   0
  -5  -9  19    5.99    2.20   0
  -5  -9  20   72.98    2.86   0
  -5  -8  23    0.23    2.24   0
  -5  -6  -3   10.18    0.86   0
  -4  -9   9    6.28    1.42   0
  -4  -9  10    8.98    1.50   0
  -4  -9  11   12.05    1.77   0
  -4  -9  15   12.66    1.79   0
  -4  -9  16    0.85    1.62   0
  -4  -8  21    2.20    2.04   0
  -3  -8   7  139.96    2.38   0
  -3  -8   8   38.92    1.60   0
  -3  -8  18   38.43    2.19   0
  -3  -8  19    9.89    1.69   0
  -2  -7  19   11.42    1.70   0
  -1  -6  19   14.59    1.50   0
   0  -5  10  124.19    1.77   0
   0  -5  18   20.51    1.31   0
   0  -4   6  168.47    1.66   0
   0  -2   2    1.31    0.30   0
   0   2  -1    1.20    0.33   0
 -14 -10   1    9.34    2.46   0
 -13 -10   1    6.83    2.27   0
 -11 -11   6    5.91    2.13   0
 -11 -11   7   11.04    2.25   0
 -11 -11   8    0.19    2.49   0
 -10 -11   7    8.79    2.15   0
 -10 -11   8   -0.52    2.05   0
 -10 -11   9  142.53    3.77   0
 -10 -11  10    0.85    2.18   0
 -10  -9  -2    5.19    1.40   0
  -9 -11  10   64.25    2.92   0
  -9 -11  11   20.57    2.42   0
  -9 -10   2   17.22    1.76   0
  -9  -9  -1   28.00    1.82   0
  -8 -10   4   44.46    2.10   0
  -8  -9   0   -0.72    1.23   0
  -6 -10  11    2.38    1.71   0
  -6 -10  12   18.99    2.01   0
  -6 -10  13   34.32    2.24   0
  -6  -9   3   11.17    1.36   0
  -6  -9  20   97.77    3.43   0
  -6  -9  21    5.04    2.15   0
  -6  -8   0  104.87    2.04   0
  -5  -9   6    6.60    1.35   0
  -5  -9  18    1.56    1.80   0
  -5  -8   2   49.10    1.59   0
  -4  -9  13   17.01    1.74   0
  -4  -8  20    8.37    2.05   0
  -4  -6  -1  214.09    2.15   0
  -3  -8   9    5.40    1.20   0
  -3  -8  10   14.51    1.52   0
  -3  -8  16    0.32    1.59   0
  -3  -8  17    9.24    1.55   0
  -3  -7  22   41.86    2.12   0
  -3  -6   1    0.84    0.70   0
  -3  -5  -1    3.93    0.60   0
  -2  -7   9  222.78    2.78   0
  -2  -7  18    0.26    1.30   0
  -2  -6   4   12.50    0.89   0
  -1  -6  18   76.84    2.08   0
  -1  -5   5    6.01    0.70   0
   0  -5  11   44.29    1.21   0
   0  -5  12  128.75    1.91   0
   0  -5  17   41.17    1.47   0
   0  -3   4    5.04    0.54   0
   1  -3   9  383.15    2.25   0
   2  -1  11  119.78    1.00   0
 -13 -10   2    0.57    2.26   0
 -13  -9  -2   10.09    1.98   0
 -12 -10   1   78.58    2.77   0
 -12  -9  -2  162.82    3.30   0
 -11  -9  -2   -0.39    1.40   0
 -10 -10   2   18.15    1.85   0
 -10  -9  -1    7.60    1.66   0
 -10  -8  -4   54.46    1.90   0
  -9 -10   3    4.19    1.62   0
  -9 -10   4    9.91    1.99   0
  -9  -8  -3   23.24    1.54   0
  -8 -10   5    6.55    1.66   0
  -8  -6  -6    0.34    0.90   0
  -7 -10   7    2.58    1.58   0
  -7 -10   8   49.20    2.26   0
  -7 -10   9    3.99    1.75   0
  -7 -10  13   16.19    2.34   0
  -7 -10  15    6.66    2.02   0
  -7 -10  16   -0.85    1.98   0
  -7  -8  -1    4.19    1.09   0
  -6  -9   4   13.70    1.43   0
  -6  -9  19   15.77    2.21   0
  -6  -6  -4    7.07    0.85   0
  -5  -9   7   31.95    1.71   0
  -5  -9   8   39.78    1.86   0
  -5  -9  16    0.52    1.71   0
  -5  -9  17   32.58    2.18   0
  -5  -8  22   63.25    2.72   0
  -4  -8   5   55.72    1.70   0
  -4  -7  23    5.75    2.04   0
  -4  -4  -4  212.43    1.62   0
  -3  -8  11   12.73    1.37   0
  -3  -8  12  165.28    2.80   0
  -3  -8  13   92.38    2.29   0
  -3  -8  14    9.70    1.46   0
  -3  -7  21   62.46    2.31   0
  -2  -7  10  137.99    2.27   0
  -2  -7  15    7.58    1.43   0
  -2  -7  16   12.78    1.39   0
  -2  -7  17    5.25    1.32   0
  -2  -6  21   21.59    1.77   0
  -2  -5   2   46.12    1.05   0
  -2  -4   0  196.17    1.62   0
  -1  -6  15    0.08    1.14   0
  -1  -6  16   34.67    1.58   0
  -1  -6  17   44.49    1.62   0
  -1  -5  21    1.10    1.28   0
   0  -4   7  241.25    1.98   0
   1  -3  10  366.30    2.26   0
   1  -3  18    0.13    0.83   0
   2  -1  17  147.92    1.45   0
 -12 -10   2   54.24    2.55   0
 -12 -10   3   26.84    2.51   0
 -12  -8  -4   31.08    1.88   0
 -11 -10   3   30.67    2.22   0
 -11  -9  -1  131.36    3.00   0
 -11  -8  -4    3.28    1.41   0
 -11  -7  -6  184.33    2.69   0
 -10 -10   3    9.54    1.79   0
 -10 -10   4   21.86    2.27   0
  -9  -9   0  106.37    2.48   0
  -9  -7  -5   84.93    1.85   0
  -8 -10   7  114.81    2.97   0
  -8 -10   8   37.53    2.42   0
  -8 -10  14   10.01    2.45   0
  -8 -10  15    0.71    2.06   0
  -8 -10  16   11.79    2.28   0
  -7 -10  11   38.42    2.27   0
  -7 -10  12    6.55    1.91   0
  -7  -9   3   24.66    1.60   0
  -6  -9   5   66.57    2.08   0
  -6  -9   6   20.92    1.79   0
  -6  -9  18    6.74    1.98   0
  -6  -8   1    3.71    1.08   0
  -6  -8  22   40.78    2.84   0
  -5  -9   9    4.81    1.44   0
  -5  -9  10    0.25    1.42   0
  -5  -9  11   14.01    1.66   0
  -5  -9  12   13.54    1.70   0
  -5  -9  14   46.72    2.23   0
  -5  -9  15    1.49    1.68   0
  -5  -8   3   15.34    1.23   0
  -5  -8  21    4.23    1.90   0
  -5  -5  -4    6.48    0.68   0
  -4  -8   7    3.50    1.17   0
  -4  -8  18    1.14    1.59   0
  -4  -7  22   17.20    2.14   0
  -3  -7  20   40.48    2.00   0
  -3  -6   2    0.43    0.72   0
  -3  -6  23   44.75    2.26   0
  -3  -4  -2  594.63    2.67   0
  -2  -7  12   21.42    1.33   0
  -2  -7  13   27.56    1.44   0
  -2  -6   5  404.31    3.05   0
  -1  -6  13    4.81    1.01   0
  -1  -6  14   53.54    1.58   0
  -1  -5   6    0.81    0.65   0
  -1  -4   3    7.74    0.61   0
  -1  -3   1   53.52    0.80   0
   0  -4  20  124.59    2.15   0
   1  -3  11  386.54    2.39   0
   2  -1  12   10.19    0.47   0
   2  -1  16    2.40    0.56   0
 -14  -9   0    5.42    2.23   0
 -13 -10   4   29.16    2.48   0
 -13  -9  -1    8.30    1.77   0
 -12 -10   4    1.90    1.95   0
 -12  -9  -1   85.64    2.60   0
 -10  -9   0   35.50    1.87   0
 -10  -8  -3   21.62    1.61   0
  -9 -10   6    5.03    1.73   0
  -9 -10   7    0.59    1.72   0
  -9 -10  14    3.28    2.18   0
  -9  -9   1  158.17    2.94   0
  -9  -8  -2    2.59    1.33   0
  -8 -10   9    0.28    1.76   0
  -8 -10  10    0.88    1.80   0
  -8 -10  12   20.02    2.18   0
  -8 -10  13   47.56    2.62   0
  -8  -9   2  477.94    4.64   0
  -8  -8  -1   60.14    1.91   0
  -7  -9   4   16.57    1.54   0
  -7  -9  19   -0.77    2.05   0
  -7  -8   0   11.42    1.19   0
  -6  -9   7    8.24    1.50   0
  -6  -9  16    6.87    1.88   0
  -6  -9  17    1.40    1.84   0
  -6  -8  21    2.15    2.25   0
  -6  -5  -5  539.34    3.03   0
  -5  -8   4   56.81    1.72   0
  -5  -8  20   35.81    2.28   0
  -5  -7  23   14.27    2.30   0
  -5  -6  -2   -0.19    0.66   0
  -4  -8   8   41.34    1.66   0
  -4  -8  16   24.63    1.83   0
  -4  -6   0   79.31    1.44   0
  -4  -5  -2  172.08    1.75   0
  -4  -3  -5   24.80    0.57   0
  -3  -7  18   42.41    2.08   0
  -3  -7  19   62.25    2.19   0
  -2  -6   6  942.31    4.66   0
  -1  -5  20   68.85    1.86   0
   0  -4   8   61.69    1.12   0
   0  -4  19   66.14    1.66   0
   1  -3  12   82.73    1.25   0
   1  -3  14   98.77    1.47   0
   1  -3  15   12.92    0.89   0
   1  -2   7   -0.01    0.38   0
   2  -1  13   26.65    0.63   0
   2  -1  14    3.26    0.47   0
   2  -1  15    0.28    0.47   0
   3   3  10  122.42    0.88   0
 -14  -9   1    1.65    2.24   0
 -13  -9   0    8.67    1.87   0
 -12 -10   5   10.94    2.16   0
 -12 -10   6   14.42    2.28   0
 -12 -10   7   24.68    2.74   0
 -12  -9   0   -1.49    1.58   0
 -12  -8  -3   32.19    1.95   0
 -11 -10   5   21.56    2.16   0
 -11 -10   6   42.55    2.53   0
 -11 -10   7    0.11    2.28   0
 -11  -9   0    5.00    1.58   0
 -11  -8  -3   81.78    2.31   0
 -10 -10   6   51.37    2.50   0
 -10 -10   7   18.01    2.12   0
 -10 -10   8   -0.17    1.88   0
 -10 -10   9    3.29    2.28   0
 -10 -10  10   52.85    2.99   0
 -10 -10  12   95.15    3.37   0
 -10  -9   1    0.20    1.64   0
 -10  -7  -5    6.20    1.19   0
  -9 -10   8    7.02    1.87   0
  -9 -10   9   10.91    2.01   0
  -9 -10  10    3.51    1.95   0
  -9 -10  11    1.76    1.96   0
  -9 -10  13   31.47    2.53   0
  -9  -9   2   64.68    2.35   0
  -9  -7  -4   32.46    1.45   0
  -9  -4  -9   45.24    1.05   0
  -8  -9   3   54.13    2.03   0
  -8  -5  -7    2.22    0.69   0
  -7  -9   5   30.88    1.76   0
  -7  -9  17   18.93    2.25   0
  -7  -5  -6    4.22    0.69   0
  -6  -9  10   30.48    1.94   0
  -6  -9  11   13.53    1.74   0
  -6  -9  12   16.96    1.85   0
  -6  -9  13    4.24    1.69   0
  -6  -9  14   70.36    2.55   0
  -6  -9  15    0.41    1.71   0
  -6  -8  20   -0.01    2.17   0
  -6  -6  -3   42.41    1.23   0
  -5  -8   5  223.47    2.96   0
  -5  -8  18    0.40    1.89   0
  -5  -8  19   14.68    1.95   0
  -5  -4  -5    1.84    0.55   0
  -4  -8   9   70.58    1.97   0
  -4  -8  11   48.38    1.84   0
  -4  -8  12    0.45    1.28   0
  -4  -8  13   12.15    1.50   0
  -4  -8  14    3.10    1.42   0
  -4  -7  21   28.28    2.01   0
  -4  -2  -6  184.93    0.96   0
  -3  -7   7  100.03    1.95   0
  -3  -7   8  141.62    2.27   0
  -3  -7  17   72.64    2.19   0
  -3  -6   3  181.63    2.09   0
  -3  -6  22   19.31    1.73   0
  -2  -6  18   78.46    2.20   0
  -2  -6  19   -0.67    1.21   0
  -2  -5   3   11.46    0.77   0
  -2  -5  22   19.42    1.70   0
  -1  -5   7   94.11    1.48   0
  -1  -5  19  107.41    2.15   0
   0  -3   5   13.61    0.56   0
   1  -1   5    0.19    0.24   0
 -14  -9   2    5.74    2.33   0
 -13  -9   1   15.02    2.02   0
 -12 -10   8   23.24    2.51   0
 -12  -9   1    3.81    1.96   0
 -11 -10   8   -0.39    2.01   0
 -11 -10   9   11.19    2.23   0
 -11 -10  10    1.52    2.15   0
 -11  -7  -5   18.89    1.45   0
 -10  -9   2    2.25    1.73   0
  -9  -9   3  211.17    3.54   0
  -9  -8  -1  130.97    2.58   0
  -8  -9   4   10.55    1.55   0
  -8  -9  17   24.87    2.43   0
  -8  -8   0  188.99    2.82   0
  -7  -9   6    5.49    1.49   0
  -7  -9  14   68.52    2.86   0
  -7  -9  15  102.43    3.08   0
  -7  -9  16    1.02    1.91   0
  -7  -8   1    7.99    1.19   0
  -7  -6  -4  193.59    2.22   0
  -6  -8   3  411.36    3.88   0
  -6  -7  23   11.38    2.13   0
  -5  -8   6  177.01    2.73   0
  -5  -8  17    9.05    1.75   0
  -5  -7  22   11.27    1.95   0
  -5  -6  -1   19.42    1.03   0
  -4  -7  19   29.20    2.11   0
  -4  -6   1   25.72    1.03   0
  -4  -6  23   80.45    2.76   0
  -3  -7   9  110.55    2.10   0
  -3  -7  10   15.45    1.27   0
  -3  -7  14    4.92    1.45   0
  -3  -7  15  140.10    2.65   0
  -3  -7  16   52.63    1.96   0
  -3  -6  21    7.91    1.53   0
  -3  -3  -3    0.62    0.39   0
  -2  -6  17  173.46    2.83   0
  -2  -4   1  104.49    1.25   0
  -1  -5   8    0.20    0.67   0
  -1  -5  17   53.55    1.69   0
  -1  -5  18   73.54    1.83   0
  -1  -4   4  159.10    1.56   0
   0  -4  10   36.13    1.04   0
   0  -2   3    4.32    0.35   0
   1  -2  19   71.73    1.41   0
 -14  -9   3    4.65    2.12   0
 -13  -9   2    0.82    1.87   0
 -13  -8  -2    7.63    1.84   0
 -12  -9   2   59.63    2.51   0
 -12  -8  -2    4.36    1.69   0
 -11  -9   2    2.84    1.67   0
 -11  -8  -2   10.30    1.45   0
 -10  -9   3    3.49    1.59   0
 -10  -8  -1   40.73    1.94   0
 -10  -7  -4    4.89    1.23   0
 -10  -6  -6  163.61    2.36   0
  -9  -9   4   10.08    1.65   0
  -9  -9  16    6.54    2.55   0
  -8  -9   5   44.32    2.01   0
  -8  -9   6   62.27    2.27   0
  -8  -9  15    2.47    1.98   0
  -8  -9  16    4.22    2.04   0
  -8  -4  -8    3.11    0.62   0
  -7  -9   8   96.37    2.61   0
  -7  -9   9  145.11    3.09   0
  -7  -9  12    0.14    1.71   0
  -7  -9  13   -0.38    1.73   0
  -7  -8   2   17.03    1.36   0
  -7  -8  20   65.46    2.91   0
  -7  -4  -7    2.46    0.65   0
  -6  -8   4  225.89    3.02   0
  -6  -8  18   72.86    2.72   0
  -6  -7  22    7.05    2.29   0
  -5  -8   9   35.39    1.88   0
  -5  -8  14  110.45    2.85   0
  -5  -8  15    4.11    1.62   0
  -5  -8  16  141.37    3.11   0
  -5  -7  21   16.24    1.96   0
  -5  -6  24    3.26    1.85   0
  -5  -5  -3   12.45    0.78   0
  -4  -7   5   70.27    1.69   0
  -4  -6  22   36.41    2.28   0
  -3  -7  11   36.93    1.55   0
  -3  -7  12  146.54    2.52   0
  -3  -6   4  110.42    1.74   0
  -3  -6  20    1.52    1.60   0
  -3  -5   1  902.21    3.91   0
  -3  -5  23    1.35    1.66   0
  -2  -6  14    0.47    1.19   0
  -2  -6  15   91.43    2.13   0
  -2  -6  16   -0.85    1.10   0
  -2  -5   4  259.23    2.23   0
  -2  -5  21   23.86    1.69   0
  -1  -5   9   41.18    1.16   0
  -1  -5  16   24.76    1.35   0
  -1  -2   0  613.04    1.85   0
   0  -4  11    7.48    0.72   0
   0  -4  12  128.98    1.75   0
   0  -4  13  283.32    2.54   0
   0  -4  14  204.58    2.26   0
   0  -3   6   12.34    0.63   0
   0  -3  20    8.87    1.17   0
   0   1  -1    7.52    0.26   0
   1  -2  18    4.81    0.86   0
 -13  -9   4   17.15    2.22   0
 -13  -8  -1   38.06    2.29   0
 -12  -8  -1   68.41    2.48   0
 -11  -9   3  268.70    4.15   0
 -11  -7  -4  143.26    2.59   0
 -10  -9   4    0.04    1.60   0
  -9  -9   5   10.65    1.69   0
  -9  -9   6   21.44    1.91   0
  -9  -9  14   -0.80    2.05   0
  -9  -9  15   26.60    2.49   0
  -9  -8   0  101.26    2.32   0
  -9  -7  -3    4.07    1.17   0
  -9  -5  -7  323.76    2.70   0
  -8  -9   7   24.36    1.88   0
  -8  -9   8  399.45    4.79   0
  -8  -9   9   13.00    1.85   0
  -8  -9  10   -0.01    1.70   0
  -8  -9  12   52.55    2.51   0
  -8  -9  13    3.42    1.92   0
  -8  -9  14   75.56    2.90   0
  -8  -8   1   29.09    1.55   0
  -8  -7  -2  154.59    2.41   0
  -8  -3  -9    0.31    0.51   0
  -7  -8   3   73.03    2.00   0
  -7  -8  18   73.00    3.09   0
  -6  -8   5    5.14    1.25   0
  -6  -8  17    1.38    1.77   0
  -6  -7   1  177.29    2.49   0
  -6  -7  21   -0.35    2.12   0
  -6  -6  24    1.85    2.26   0
  -5  -8  10  112.23    2.52   0
  -5  -8  11  224.93    3.37   0
  -5  -8  13   -0.62    1.42   0
  -5  -7   3  101.21    1.95   0
  -5  -7  20   10.56    1.85   0
  -5  -6  23    2.70    2.06   0
  -5  -3  -6   41.85    0.70   0
  -5   1 -10    1.42    0.33   0
  -4  -7  17   12.05    1.59   0
  -4  -6   2   88.04    1.58   0
  -4  -5  -1   56.17    1.12   0
  -4  -4  -3   90.84    1.17   0
  -3  -6  19   33.37    1.93   0
  -3  -4  -1   45.73    0.91   0
  -2  -6  11  410.98    3.52   0
  -2  -6  12  537.22    4.08   0
  -2  -6  13   48.39    1.56   0
  -2  -5  20    0.58    1.36   0
  -1  -4  20  358.89    3.57   0
 -14  -8   0    6.25    1.87   0
 -13  -9   5    1.84    2.06   0
 -13  -9   6   -1.36    2.08   0
 -12  -9   5   74.29    2.85   0
 -12  -9   6    7.98    2.36   0
 -12  -7  -4  139.93    2.65   0
 -11  -9   5   73.26    2.71   0
 -11  -9   6   -0.16    2.11   0
 -10  -9   5    2.99    1.71   0
 -10  -9   7    3.72    2.04   0
 -10  -9  12   16.00    2.59   0
 -10  -9  14    3.49    2.21   0
 -10  -8   0   85.65    2.29   0
  -9  -9   7  187.94    3.56   0
  -9  -9   8   13.94    1.91   0
  -9  -9   9   62.75    2.58   0
  -9  -9  10   21.18    2.14   0
  -9  -9  11    0.76    1.87   0
  -9  -9  13  209.69    4.17   0
  -9  -8   1  102.58    2.38   0
  -8  -8  18    4.63    2.41   0
  -8  -8  19    1.99    2.12   0
  -7  -8  17    0.66    1.90   0
  -7  -7   0   53.68    1.68   0
  -7  -5  -5   13.09    0.92   0
  -6  -8   7  100.38    2.35   0
  -6  -8   8   23.46    1.83   0
  -6  -8  14    0.93    1.60   0
  -6  -8  15   20.89    1.94   0
  -6  -7  20    0.82    2.12   0
  -6  -5  -4   80.81    1.36   0
  -5  -7   4  433.28    3.70   0
  -5  -7  19    3.54    1.69   0
  -5  -6   0  188.10    2.17   0
  -4  -7   7  181.47    2.57   0
  -4  -7   8    4.33    1.13   0
  -4  -7  15   16.05    1.58   0
  -4  -7  16   59.83    2.14   0
  -4  -6  21  270.87    3.96   0
  -3  -6  18   28.20    1.66   0
  -3  -5   2  357.02    2.61   0
  -3  -5  22   10.06    1.72   0
  -2  -5   5    0.50    0.66   0
  -2  -5  19   19.52    1.57   0
  -1  -4  19    2.22    1.15   0
   1  -2  17   21.11    0.95   0
 -14  -8   1   32.38    2.31   0
 -13  -8   0    2.40    1.67   0
 -13  -7  -3    2.40    1.65   0
 -12  -9   7    2.23    2.05   0
 -12  -9   8   47.09    2.74   0
 -12  -9   9   -0.39    2.14   0
 -12  -8   0   29.39    1.94   0
 -12  -7  -3   94.61    2.49   0
 -11  -9   7    5.60    1.99   0
 -11  -9   8    8.85    2.08   0
 -11  -9   9  136.31    3.58   0
 -11  -9  10   68.20    2.97   0
 -11  -9  11   -1.22    2.11   0
 -11  -9  12    7.83    2.28   0
 -11  -8   0   94.12    2.51   0
 -11  -7  -3   20.12    1.61   0
 -10  -9   8    1.23    1.81   0
 -10  -9   9   -0.18    1.85   0
 -10  -9  10    5.59    2.02   0
 -10  -9  11   41.11    2.56   0
 -10  -8   1   90.55    2.52   0
 -10  -6  -5    2.40    1.07   0
  -9  -8   2   70.40    2.29   0
  -9  -7  -2  140.22    2.45   0
  -8  -8  17    2.23    2.03   0
  -8  -7  -1   49.62    1.60   0
  -7  -8   5    8.86    1.38   0
  -7  -8  16    1.79    1.86   0
  -7  -7  21   10.17    2.13   0
  -7  -3  -8   41.95    0.80   0
  -6  -8   9  160.37    2.95   0
  -6  -8  10  360.49    4.22   0
  -6  -8  11   13.35    1.67   0
  -6  -8  12   67.06    2.32   0
  -6  -7   2  187.32    2.55   0
  -6  -6  23   66.42    2.75   0
  -5  -7  17    7.34    1.87   0
  -5  -6  22    0.14    1.71   0
  -5  -5  -2  253.42    2.21   0
  -5  -2  -7   12.54    0.39   0
  -4  -7   9    2.36    1.10   0
  -4  -7  10   -0.28    1.11   0
  -4  -7  11   24.96    1.49   0
  -4  -7  12   32.52    1.62   0
  -4  -7  13   -0.22    1.23   0
  -4  -7  14   -0.57    1.24   0
  -4  -6  20    5.75    1.57   0
  -4  -5  23   33.86    2.20   0
  -3  -6  16  115.23    2.52   0
  -3  -6  17   10.07    1.40   0
  -3  -5  21   83.01    2.44   0
  -3  -2  -4  219.62    1.09   0
  -2  -5   6   87.18    1.48   0
  -2  -5  18    8.50    1.40   0
  -2  -4   2   55.03    1.01   0
  -2  -4  22    1.47    1.39   0
  -1  -4   6    3.21    0.61   0
   0  -3   7   46.41    0.87   0
   1  -2  10  512.43    2.39   0
   1  -2  11  139.12    1.38   0
   1  -2  15    2.99    0.70   0
   1  -2  16   92.33    1.39   0
 -14  -8   2   11.24    2.09   0
 -13  -8   2    6.38    2.13   0
 -12  -8   1   -1.71    1.54   0
 -11  -8   1   70.16    2.34   0
 -11  -6  -5   14.75    1.33   0
 -10  -8   2   41.00    1.97   0
 -10  -7  -2    5.31    1.38   0
  -9  -8  16   98.14    3.50   0
  -9  -8  17   18.30    2.40   0
  -9  -6  -4   83.67    1.82   0
  -9  -4  -8  108.95    1.52   0
  -8  -8   4   31.45    1.72   0
  -8  -8  15   15.58    2.37   0
  -8  -8  16   14.38    2.12   0
  -7  -8   6   72.07    2.16   0
  -7  -8   7    1.60    1.39   0
  -7  -8   8   21.99    1.74   0
  -7  -8  12  183.06    3.58   0
  -7  -8  13   49.49    2.32   0
  -7  -8  14   19.50    1.99   0
  -7  -7   1   24.16    1.32   0
  -7  -7  20   71.26    2.88   0
  -6  -7   3   62.95    1.73   0
  -6  -7  18   47.44    2.55   0
  -5  -7   6   34.06    1.50   0
  -5  -7  16   20.08    1.79   0
  -5  -6  21   -0.70    1.63   0
  -5  -5  24    7.29    1.86   0
  -5  -4  -4   50.87    0.97   0
  -4  -6  19   18.85    1.72   0
  -4  -5   0  400.14    2.71   0
  -3  -6  14    7.39    1.39   0
  -3  -6  15   59.33    1.88   0
  -3  -5  20   50.13    2.08   0
  -2  -5  17  218.90    2.92   0
  -2  -4  21   17.40    1.54   0
  -2  -3   0   27.75    0.71   0
  -2  -2  -2  269.91    1.22   0
  -1  -4   7    4.55    0.72   0
  -1  -4  17   49.23    1.55   0
  -1  -4  18    0.64    0.92   0
  -1  -3   3   28.04    0.71   0
   1  -2  12  168.96    1.56   0
   1  -2  13    3.88    0.62   0
   1  -2  14  110.44    1.41   0
   2   0  16    1.10    0.47   0
 -14  -8   4    5.94    2.16   0
 -14  -8   5   25.40    2.75   0
 -14  -7  -1   26.34    2.24   0
 -13  -8   3    0.73    1.84   0
 -13  -7  -2    1.53    1.70   0
 -12  -8   2   78.02    2.64   0
 -12  -8   3   71.25    2.83   0
 -12  -7  -2   33.95    1.97   0
 -12  -6  -5  145.73    2.61   0
 -11  -8   2   48.83    2.17   0
 -11  -8   3   55.54    2.49   0
 -11  -7  -2   25.54    1.73   0
 -10  -8   3   89.81    2.54   0
  -9  -8   4   24.60    1.76   0
  -9  -8  15   23.86    2.36   0
  -9  -7  -1    1.74    1.12   0
  -9  -5  -6   37.28    1.24   0
  -8  -8   6   82.16    2.39   0
  -8  -8   7   31.10    2.08   0
  -8  -8  13    1.81    1.84   0
  -8  -8  14    4.37    1.89   0
  -8  -7   0   13.23    1.24   0
  -8  -7  20    5.47    2.16   0
  -8  -4  -7    0.24    0.67   0
  -7  -8   9  343.02    4.24   0
  -7  -8  10    4.22    1.59   0
  -7  -8  11    1.15    1.58   0
  -7  -7   2    9.59    1.33   0
  -7  -7  19    7.78    1.99   0
  -7  -6  22    1.24    2.31   0
  -6  -7   4   48.33    1.63   0
  -6  -7  17   88.05    2.76   0
  -6  -6  21   33.67    2.51   0
  -6  -5  -3   94.75    1.51   0
  -6  -5  24    7.98    2.28   0
  -6  -4  -5  371.76    2.37   0
  -6  -2  -8  703.47    2.14   0
  -5  -7   8  317.15    3.52   0
  -5  -7  13    1.70    1.58   0
  -5  -7  14  213.20    3.39   0
  -5  -7  15    0.31    1.47   0
  -5  -5  23   47.62    2.53   0
  -4  -6  18  128.73    2.78   0
  -4  -5  22    8.90    1.65   0
  -4  -4  -2  158.72    1.55   0
  -4  -3  -4    4.38    0.44   0
  -3  -6  11   14.92    1.21   0
  -3  -6  12    8.54    1.16   0
  -3  -6  13    3.92    1.12   0
  -3  -5   3  433.00    2.91   0
  -3  -4   0 2914.01    6.23   0
  -2  -5   8    2.70    0.77   0
  -2  -5  15    0.02    1.14   0
  -2  -5  16   21.63    1.33   0
  -1  -4   8  659.26    3.46   0
  -1  -3  21   22.61    1.39   0
   0  -3   9 3195.93    6.74   0
   0  -3  16  233.07    2.41   0
   1  -1  19   45.30    1.19   0
 -15  -7   1   99.89    3.37   0
 -13  -8   5   50.40    2.66   0
 -13  -8   6    9.88    2.48   0
 -13  -8   7    3.57    2.49   0
 -13  -7  -1    5.98    1.87   0
 -12  -8   4    0.86    1.78   0
 -12  -7  -1  176.77    3.28   0
 -11  -8   4   23.85    2.00   0
 -11  -8  13    3.60    2.25   0
 -11  -7  -1    6.81    1.59   0
 -10  -8   4   60.99    2.31   0
 -10  -8   5   33.82    2.06   0
 -10  -8  14   60.26    2.94   0
 -10  -7  -1   15.42    1.41   0
 -10  -6  -4   25.01    1.39   0
  -9  -8   5  111.66    2.71   0
  -9  -8   6   18.25    1.78   0
  -9  -8   7   99.18    2.88   0
  -9  -8  12   12.02    2.05   0
  -9  -8  13   28.00    2.33   0
  -9  -8  14   31.61    2.42   0
  -9  -7   0    0.45    1.33   0
  -8  -8   9    5.24    1.65   0
  -8  -8  10    3.05    1.66   0
  -8  -8  11    1.05    1.68   0
  -8  -8  12   62.36    2.54   0
  -8  -7   1    8.98    1.23   0
  -8  -5  -5  459.38    3.21   0
  -7  -7  17   72.99    2.92   0
  -7  -7  18    0.89    1.85   0
  -7  -5  -4    5.58    0.82   0
  -7  -4  -6   60.90    1.15   0
  -6  -7   5    0.79    1.11   0
  -6  -7  15   10.85    1.95   0
  -6  -7  16    2.27    1.65   0
  -5  -7   9  110.20    2.33   0
  -5  -7  10   83.86    2.15   0
  -5  -7  11   56.53    1.96   0
  -5  -6  19    4.51    1.64   0
  -5  -5  -1   45.33    1.18   0
  -4  -6  16   93.49    2.52   0
  -4  -6  17  297.73    3.85   0
  -4  -5   1    0.17    0.65   0
  -4  -5  21   -1.29    1.44   0
  -3  -5   4  358.83    2.75   0
  -3  -5  19   62.69    2.03   0
  -3  -4  22   32.09    1.92   0
  -2  -5  13  108.01    1.97   0
  -2  -5  14    7.84    1.08   0
  -2  -4  20    1.00    1.12   0
  -1  -4   9   17.91    0.93   0
   0  -3  10   86.56    1.30   0
   0  -3  11   21.85    0.87   0
   0  -3  13    0.04    0.71   0
   0  -3  14   46.41    1.22   0
   2   0  13  172.53    1.18   0
   2   0  14    3.46    0.43   0
 -15  -7   2   44.65    2.63   0
 -14  -7   0   -0.01    1.73   0
 -14  -7   1   -0.64    2.10   0
 -13  -8   8    5.56    2.23   0
 -13  -7   0   77.33    2.73   0
 -12  -8   6    0.88    1.90   0
 -12  -8   7    2.93    2.02   0
 -12  -8  10   -1.20    2.10   0
 -12  -8  11   11.75    2.38   0
 -12  -6  -4  356.19    3.92   0
 -11  -8   5   -0.07    1.71   0
 -11  -8   6   64.30    2.62   0
 -11  -8   7  136.41    3.39   0
 -11  -8   8   37.18    2.40   0
 -11  -8   9   15.16    2.15   0
 -11  -8  10   -0.26    1.97   0
 -11  -8  11    4.53    2.15   0
 -11  -6  -4    0.94    1.21   0
 -10  -8   7    5.19    1.75   0
 -10  -8   8   22.45    2.06   0
 -10  -8   9  102.96    3.05   0
 -10  -8  10   10.65    2.04   0
 -10  -8  11   24.60    2.29   0
 -10  -7   0    6.60    1.53   0
  -9  -8   8   28.57    2.03   0
  -9  -8   9    4.92    1.75   0
  -9  -8  10   46.31    2.39   0
  -9  -8  11   51.66    2.50   0
  -9  -7  18   -0.03    2.13   0
  -9  -6  -3  142.71    2.29   0
  -9  -3  -9   39.19    0.96   0
  -8  -7   2    4.29    1.36   0
  -8  -7  17   15.57    2.21   0
  -8  -6  21   33.80    2.86   0
  -7  -7   4   17.88    1.54   0
  -7  -7  16   30.18    2.18   0
  -7  -6  21    3.08    1.99   0
  -6  -7   6    0.41    1.16   0
  -6  -7   7  461.37    4.28   0
  -6  -7  13  237.24    3.64   0
  -6  -6  20   11.89    1.95   0
  -5  -6  18   -0.29    1.51   0
  -5  -5  22    2.93    1.69   0
  -4  -6  14   26.28    1.73   0
  -4  -6  15  347.16    3.94   0
  -4  -5  20   69.68    2.43   0
  -4  -4  23   11.59    1.87   0
  -3  -5  18   17.25    1.46   0
  -2  -4   4  322.67    2.32   0
  -2  -4  19   69.29    1.99   0
  -2  -3  22   20.41    1.56   0
  -1  -4  10   33.11    1.05   0
  -1  -4  11  207.04    2.19   0
  -1  -4  12   32.43    1.19   0
  -1  -3   4  223.28    1.65   0
  -1  -2   1    4.66    0.36   0
   1  -1  18    2.88    0.71   0
 -15  -7   3    3.50    2.15   0
 -13  -7   1   43.69    2.45   0
 -13  -6  -3   21.28    1.85   0
 -12  -7   0   18.23    1.76   0
 -11  -7   0   70.95    2.22   0
 -11  -5  -6   23.84    1.32   0
 -10  -7   1   19.77    1.76   0
 -10  -6  -3   33.93    1.59   0
  -9  -7   1   66.77    1.98   0
  -9  -7  17    2.50    2.10   0
  -8  -7   3    5.25    1.45   0
  -8  -7  16   31.00    2.32   0
  -8  -6  20   10.26    2.51   0
  -7  -7   5   17.98    1.45   0
  -7  -7  15    2.15    1.69   0
  -7  -6  20   -0.85    1.86   0
  -7  -5  23    1.69    2.04   0
  -6  -7   9   55.32    1.96   0
  -6  -7  10    1.86    1.36   0
  -6  -7  11   92.96    2.44   0
  -6  -7  12   19.66    1.72   0
  -6  -6  19   11.36    1.84   0
  -6  -5  -2    6.55    0.85   0
  -6  -5  22   62.57    2.83   0
  -5  -6  17    3.99    1.52   0
  -5  -5  21    7.96    1.71   0
  -5  -4  -3   61.52    1.10   0
  -5  -4  24   96.59    2.84   0
  -5  -3  -5    8.68    0.53   0
  -4  -6   8   43.45    1.51   0
  -4  -6   9  316.10    3.29   0
  -4  -6  10    1.30    1.10   0
  -4  -6  11  302.31    3.44   0
  -4  -6  12   62.73    1.87   0
  -4  -6  13    2.79    1.22   0
  -4  -5   2   48.20    1.20   0
  -4  -5  19   14.11    1.79   0
  -3  -5   5    6.10    0.80   0
  -3  -5  16  227.69    3.16   0
  -3  -5  17    8.99    1.32   0
  -3  -4  21   26.80    1.65   0
  -2  -4  18    2.29    1.26   0
  -1  -3  19  178.81    2.50   0
   1  -1   7   27.02    0.51   0
   1  -1  17  120.14    1.57   0
 -14  -7   3  148.62    3.63   0
 -14  -7   4   15.13    2.49   0
 -14  -7   5   19.83    2.65   0
 -14  -6  -2    4.12    1.85   0
 -12  -7   1    1.96    1.58   0
 -12  -7   2  114.19    3.06   0
 -12  -6  -3   -0.12    1.43   0
 -11  -7   1    0.71    1.40   0
 -11  -6  -3   26.45    1.48   0
 -10  -7   2    8.27    1.67   0
 -10  -7  15   59.39    3.20   0
 -10  -7  16   56.13    2.95   0
  -9  -7   2   57.16    1.94   0
  -9  -7   3   25.32    1.80   0
  -9  -6  -2  220.15    2.79   0
  -9  -4  -7   40.78    1.14   0
  -8  -7   4  220.65    3.18   0
  -8  -7  14    2.07    1.79   0
  -8  -7  15   19.60    2.09   0
  -8  -6  -1  250.80    2.92   0
  -8  -5  -4    2.77    0.90   0
  -8  -3  -8   63.58    1.08   0
  -7  -7   7    1.73    1.33   0
  -7  -7   8   98.47    2.55   0
  -7  -7  12   51.18    2.21   0
  -7  -7  13    5.67    1.66   0
  -7  -6  19    4.84    1.88   0
  -7  -5  -3   -0.78    0.81   0
  -7  -5  22  235.95    4.46   0
  -6  -4  24    5.60    2.20   0
  -6  -1  -9  311.15    1.08   0
  -5  -6  15   79.05    2.44   0
  -5  -6  16    3.49    1.46   0
  -5  -5   0   -0.40    0.67   0
  -5  -5  20    0.19    1.78   0
  -5  -4  23    1.06    1.90   0
  -4  -5  18   46.10    2.09   0
  -4  -4  22   39.43    2.17   0
  -3  -5   6    1.74    0.78   0
  -3  -5  15   80.12    2.10   0
  -3  -4  20   60.42    2.13   0
  -3  -3  23   31.73    1.91   0
  -2  -4   5   23.05    0.86   0
  -2  -4  17   61.32    1.82   0
  -2  -3   1  347.08    1.94   0
  -2  -3  21    0.73    1.26   0
  -1  -3  18    6.98    1.10   0
 -14  -7   7   13.05    2.42   0
 -14  -6  -1    6.78    1.96   0
 -13  -7   3    7.60    1.94   0
 -13  -7   4   29.78    2.31   0
 -13  -7   5    9.41    2.34   0
 -13  -6  -2  101.88    2.72   0
 -12  -7   3   27.24    2.06   0
 -12  -7  12    1.24    2.59   0
 -12  -6  -2    6.11    1.60   0
 -11  -7   2   22.53    1.78   0
 -11  -7   3   19.68    2.00   0
 -11  -7  13   21.67    2.80   0
 -11  -7  14    0.90    2.19   0
 -11  -6  -2   53.36    2.00   0
 -11  -5  -5    5.65    1.29   0
 -10  -7   3    0.42    1.42   0
 -10  -7  14   29.63    2.49   0
  -9  -7   4  111.66    2.56   0
  -9  -7  13    1.41    1.90   0
  -9  -7  14   33.91    2.39   0
  -9  -6  19    1.64    2.14   0
  -8  -7   6    2.12    1.38   0
  -8  -7   7    5.27    1.69   0
  -8  -7  11   66.03    2.63   0
  -8  -7  12    6.16    1.75   0
  -8  -7  13   24.18    2.07   0
  -8  -6  19    2.37    2.01   0
  -8  -5  22   13.87    2.33   0
  -8  -4  -6   17.27    0.94   0
  -7  -7  10    3.66    1.49   0
  -7  -6   1   19.93    1.23   0
  -7  -6  18   93.69    2.94   0
  -7  -4  -5   90.40    1.42   0
  -7  -4  24    8.27    2.14   0
  -7  -3  -7   90.15    1.19   0
  -6  -6   3   13.10    1.15   0
  -6  -6  16    8.91    1.92   0
  -6  -6  17   56.19    2.34   0
  -6  -5  21  105.40    3.02   0
  -6  -4  -4  166.32    1.72   0
  -6  -3  -6    9.22    0.57   0
  -5  -6   6    0.29    1.00   0
  -5  -6  13    8.75    1.58   0
  -5  -6  14   27.79    1.70   0
  -5  -5  19   94.45    2.76   0
  -4  -5   3   86.57    1.53   0
  -4  -5  17   49.96    2.09   0
  -4  -4  21   10.74    1.78   0
  -3  -5   7  172.10    2.15   0
  -3  -5  12   55.02    1.72   0
  -3  -5  13   14.22    1.35   0
  -3  -5  14    6.09    1.14   0
  -1  -2  21    1.14    1.08   0
   0  -2  17   64.91    1.47   0
   1  -1   8   32.43    0.61   0
   1  -1  16    0.24    0.63   0
 -15  -6   1   18.24    2.19   0
 -15  -6   2   21.40    2.58   0
 -14  -6   0   13.44    2.13   0
 -13  -7   6   43.61    2.60   0
 -13  -7   7   42.96    2.67   0
 -13  -7   9    3.08    2.21   0
 -13  -6  -1   -0.34    1.74   0
 -12  -7   4   58.89    2.51   0
 -12  -7   6    1.97    1.90   0
 -12  -7   8   40.83    2.81   0
 -12  -7   9    1.03    2.04   0
 -12  -7  11   28.87    2.57   0
 -12  -5  -5    6.74    1.32   0
 -11  -7   4    1.94    1.62   0
 -11  -7   5    1.77    1.69   0
 -11  -7  12   -0.19    2.07   0
 -10  -7   4   45.33    2.07   0
 -10  -7   5   39.15    2.04   0
 -10  -7  11    4.10    1.95   0
 -10  -7  12   10.67    2.10   0
 -10  -6  -1    8.11    1.43   0
 -10  -4  -7    9.61    0.92   0
  -9  -7   5   25.38    1.74   0
  -9  -7   6    4.25    1.52   0
  -9  -7   7    3.81    1.58   0
  -9  -7   8   41.59    2.32   0
  -9  -7   9    8.92    1.98   0
  -9  -7  10    3.63    1.74   0
  -9  -7  11    8.04    1.85   0
  -9  -6  -1  318.34    3.39   0
  -8  -7   8    1.64    1.48   0
  -8  -7   9   71.44    2.39   0
  -8  -6   0    2.54    1.03   0
  -8  -6  17    3.34    2.23   0
  -8  -6  18   33.44    2.44   0
  -8  -5  21   37.43    2.59   0
  -7  -6   2  202.12    2.73   0
  -7  -6  17    4.42    1.82   0
  -6  -6   4    9.89    1.14   0
  -6  -6  15   20.48    1.79   0
  -6  -5  -1  119.90    1.75   0
  -6  -5  20   18.80    2.00   0
  -6  -4  23    1.39    1.85   0
  -5  -6   8   58.82    1.76   0
  -5  -6   9   19.61    1.39   0
  -5  -6  12   18.49    1.49   0
  -5  -5   1  206.96    2.21   0
  -5  -4  22    5.94    1.70   0
  -4  -5   4   51.30    1.31   0
  -4  -5  16   22.83    1.73   0
  -4  -3  -3   10.38    0.55   0
  -4  -2  -5   54.09    0.65   0
  -3  -4   2    2.82    0.62   0
  -3  -3  -1    8.13    0.57   0
  -3  -3  22    4.17    1.52   0
  -2  -4   6   96.86    1.44   0
  -2  -4  15    2.90    0.99   0
  -2  -3  20  192.63    2.84   0
  -1  -3   6   74.24    1.15   0
   0  -2  16  105.82    1.69   0
 -15  -6   3    0.81    2.06   0
 -15  -6   4   19.91    2.72   0
 -14  -6   1  145.36    3.39   0
 -13  -6   0   24.57    2.10   0
 -13  -5  -4   19.33    1.70   0
 -11  -7   6   12.76    1.91   0
 -11  -7   8    9.38    1.96   0
 -11  -7   9    4.73    1.94   0
 -11  -7  10    5.56    2.02   0
 -10  -7   6    2.77    1.60   0
 -10  -7   7   41.84    2.20   0
 -10  -7   8   40.92    2.26   0
 -10  -7   9   48.41    2.42   0
 -10  -7  10   14.55    2.04   0
 -10  -6  17    2.67    2.17   0
 -10  -5  -4   37.14    1.49   0
  -9  -6   0  205.78    2.87   0
  -9  -6  17   46.92    2.69   0
  -8  -6  16   22.02    2.13   0
  -8  -5  20   23.61    2.62   0
  -7  -6   3   30.81    1.55   0
  -7  -6  15    0.70    1.64   0
  -7  -5  -2   39.63    1.21   0
  -7  -5  20   10.97    2.02   0
  -7  -4  23   14.31    2.16   0
  -6  -6   5  156.66    2.44   0
  -6  -6  13    5.46    1.49   0
  -6  -6  14    1.57    1.47   0
  -6  -5  19  137.18    3.16   0
  -6  -4  22  183.84    3.82   0
  -5  -5  18    0.53    1.46   0
  -5  -4  -2  602.78    3.10   0
  -5  -4  21   16.75    2.00   0
  -5  -3  24    4.42    1.70   0
  -4  -5  15    0.75    1.21   0
  -4  -4  20    7.94    1.51   0
  -4  -3  23    0.58    1.45   0
  -3  -4  18  159.66    2.70   0
  -3  -3  21   23.42    1.72   0
  -2  -4   7   15.67    0.84   0
  -2  -3   2  242.58    1.72   0
  -2  -3  19   49.82    1.76   0
  -2  -2  -1    9.10    0.42   0
  -2  -2  22    0.37    1.25   0
  -1  -2  20   90.84    1.91   0
   0  -2   7  189.59    1.46   0
   0  -2  15   26.87    1.07   0
   1  -1  14   58.92    1.04   0
 -14  -6   2   11.48    2.02   0
 -14  -6   3   36.22    2.64   0
 -13  -6   1   38.72    2.15   0
 -12  -6   0   13.43    1.65   0
 -12  -5  -4   -0.13    1.29   0
 -11  -6   0  135.96    2.73   0
 -11  -6  15   19.57    2.49   0
 -11  -5  -4    8.61    1.28   0
 -10  -6   0   96.92    2.26   0
 -10  -6  16   18.14    2.37   0
  -9  -6   1   18.37    1.54   0
  -9  -6  15   11.74    2.36   0
  -9  -5  20   40.20    2.72   0
  -9  -4  -6   61.06    1.38   0
  -9  -3  -8   95.44    1.40   0
  -8  -6   2   44.19    1.63   0
  -8  -2  -9  117.70    1.20   0
  -7  -6   4    2.76    1.13   0
  -7  -5  19    0.05    1.76   0
  -7  -4  22   10.34    2.08   0
  -6  -6   6    5.02    1.15   0
  -6  -6   7    3.76    1.18   0
  -6  -6   9   19.52    1.49   0
  -6  -6  10    1.04    1.28   0
  -6  -6  11   31.02    1.73   0
  -6  -5   0 1667.75    6.17   0
  -6  -5  18    1.78    1.64   0
  -6  -4  -3  622.82    3.30   0
  -6  -3  24   79.85    2.81   0
  -5  -5   2  190.26    2.20   0
  -5  -5  16    2.12    1.61   0
  -5  -5  17   38.41    1.93   0
  -5  -3  23    9.61    1.97   0
  -4  -5  13   15.93    1.49   0
  -4  -4  19  108.44    2.65   0
  -3  -4   3 1307.71    4.68   0
  -3  -4  17    4.31    1.22   0
  -3  -2  -3 1057.12    2.58   0
  -2  -4   9    1.38    0.72   0
  -2  -4  10    9.80    0.89   0
  -2  -3  18   18.84    1.39   0
  -1  -3   7   56.14    1.04   0
  -1  -2  19   24.05    1.28   0
   0  -2  14    0.92    0.69   0
   1  -1  10    0.62    0.42   0
   1  -1  11    7.62    0.52   0
   1  -1  12    1.24    0.48   0
   1  -1  13   22.16    0.72   0
 -14  -6   4    9.68    2.10   0
 -14  -6   5   20.24    2.32   0
 -14  -6   7   11.61    2.34   0
 -14  -6   8    3.62    2.28   0
 -13  -6   2   13.49    1.90   0
 -13  -6   3    4.92    2.09   0
 -13  -6  10   54.12    3.21   0
 -13  -5  -3    6.88    1.62   0
 -12  -6   1  132.01    2.94   0
 -12  -6   2  220.89    3.78   0
 -12  -5  -3   -0.17    1.36   0
 -11  -6   1    0.81    1.37   0
 -11  -6  14   13.03    2.35   0
 -11  -4  -6   59.78    1.71   0
 -10  -6   1   10.71    1.42   0
 -10  -6  14   48.98    2.68   0
 -10  -5  -3   41.57    1.59   0
 -10  -3  -8   65.42    1.41   0
  -9  -6   2   26.36    1.54   0
  -9  -6  14    2.39    1.88   0
  -9  -5  19   22.01    2.41   0
  -8  -6   3   59.43    1.84   0
  -8  -6  13    1.28    1.68   0
  -8  -5  19   12.20    2.11   0
  -8  -4  -5  283.40    2.47   0
  -8  -4  22    4.54    2.13   0
  -7  -6  12  117.93    2.78   0
  -7  -6  13    1.64    1.54   0
  -7  -5  18   95.57    2.90   0
  -7  -4  -4    3.61    0.74   0
  -7  -3  24    0.05    1.95   0
  -6  -5  17    0.59    1.58   0
  -6  -4  21    9.39    1.86   0
  -5  -5   3    0.65    0.83   0
  -5  -5  15   28.23    1.86   0
  -5  -4  20   36.25    2.01   0
  -5  -3  -4  117.56    1.24   0
  -4  -5   9    8.34    1.10   0
  -4  -5  10    3.01    1.05   0
  -4  -5  11   44.58    1.57   0
  -4  -4  18    4.20    1.54   0
  -3  -3  20   59.18    2.06   0
  -2  -2  21   13.10    1.38   0
  -1  -3   8  414.98    2.59   0
  -1  -3   9  321.65    2.40   0
  -1  -3  10   64.68    1.28   0
  -1  -3  11  204.92    2.09   0
  -1  -3  12   80.71    1.49   0
  -1  -3  13    8.55    0.83   0
   0  -2   8    0.63    0.42   0
   0  -2   9    1.55    0.53   0
   0  -2  13    0.98    0.64   0
   1   0  18    4.54    0.75   0
   2   1  16   -0.15    0.45   0
   2   2   3   10.13    0.40   0
 -15  -5   1   -0.77    2.16   0
 -14  -5  -1   38.79    2.33   0
 -13  -6   4    4.91    1.90   0
 -13  -6   5   13.61    2.06   0
 -13  -6   6    2.13    1.96   0
 -13  -6   7    6.09    2.13   0
 -13  -6   8   16.71    2.34   0
 -13  -6   9    1.08    2.14   0
 -13  -5  -2  104.72    2.69   0
 -12  -6   3    6.09    1.73   0
 -12  -6   4   16.75    2.14   0
 -12  -6  10   43.61    2.64   0
 -12  -6  11   16.72    2.36   0
 -11  -6   2   30.14    1.83   0
 -11  -6   3    1.42    1.71   0
 -11  -6  13    9.24    2.24   0
 -11  -5  -3    6.94    1.19   0
 -10  -6   2   51.67    1.96   0
 -10  -6  13   41.52    2.51   0
 -10  -5  18   23.76    2.54   0
  -9  -6   3   37.50    1.73   0
  -9  -6  13   16.34    2.07   0
  -9  -5  -2    1.97    1.11   0
  -9  -5  18   35.76    2.58   0
  -8  -6   4  101.43    2.27   0
  -8  -6   5  278.33    3.49   0
  -8  -6  12    7.20    1.70   0
  -8  -5  18   -0.26    1.87   0
  -8  -4  21    1.94    2.02   0
  -8  -3  -7   57.60    1.12   0
  -7  -6   7   29.68    1.61   0
  -7  -6   8   74.80    2.14   0
  -7  -6  10    7.15    1.48   0
  -7  -5  17   30.17    2.14   0
  -7  -4  21    0.83    1.85   0
  -7  -3  23   10.46    2.34   0
  -7  -2  -8   17.65    0.61   0
  -6  -5  16   40.54    2.05   0
  -6  -4  20   27.27    2.05   0
  -6  -3  23   31.48    2.21   0
  -5  -5  14   42.67    1.81   0
  -5  -4  -1  156.43    1.71   0
  -5  -4  19    8.02    1.57   0
  -5  -3  22   44.67    2.33   0
  -5  -2  -6   37.81    0.62   0
  -4  -4  17   26.25    1.76   0
  -4  -3  21   75.22    2.28   0
  -3  -4   5   56.19    1.24   0
  -3  -4  14   43.50    1.64   0
  -3  -3   0 1223.24    3.73   0
  -3  -3  19  267.46    3.43   0
  -3  -2  22   59.84    2.10   0
  -2  -3  17   20.34    1.21   0
  -1  -1  21    0.00    1.02   0
   0  -2  10   56.47    1.02   0
   0  -2  11   42.11    0.97   0
   0  -2  12    0.55    0.61   0
   0  -1  18   22.22    1.10   0
 -15  -5   2    2.36    1.99   0
 -15  -5   3    0.48    2.02   0
 -15  -5   4    3.27    2.46   0
 -15  -5   5  105.12    3.68   0
 -13  -5  -1   22.30    1.94   0
 -12  -6   5    7.03    1.84   0
 -12  -6   6    8.39    1.94   0
 -12  -6   7   74.25    2.83   0
 -11  -6   4   -0.11    1.54   0
 -11  -6   5   41.15    2.18   0
 -11  -6   6  242.82    3.97   0
 -11  -6   8   18.71    2.02   0
 -11  -6   9    0.44    1.82   0
 -11  -6  10    0.41    1.89   0
 -11  -6  11   28.78    2.37   0
 -11  -5  -2   39.83    1.79   0
 -10  -6   4   19.05    1.68   0
 -10  -6   5   39.63    2.01   0
 -10  -6   6  114.13    2.92   0
 -10  -6  10   31.67    2.21   0
 -10  -6  11    2.16    1.84   0
 -10  -5  -2   92.04    2.10   0
  -9  -6   4  469.08    4.55   0
  -9  -6   5  193.43    3.17   0
  -9  -6   6  122.25    2.72   0
  -9  -6   8    1.46    1.54   0
  -9  -6   9   -0.88    1.57   0
  -9  -6  10  296.87    4.24   0
  -9  -5  17   40.41    2.54   0
  -9  -4  -5   76.46    1.56   0
  -9  -4  20    0.38    2.43   0
  -8  -6   7   24.07    1.68   0
  -8  -6   8   11.31    1.56   0
  -8  -6   9  217.27    3.45   0
  -8  -5  17   -0.88    1.81   0
  -8  -4  20    9.25    2.33   0
  -8  -3  23   -0.81    2.07   0
  -7  -5  16  173.70    3.42   0
  -7  -4  20    3.08    1.83   0
  -7  -3  -6  197.40    1.74   0
  -6  -5  15  101.43    2.59   0
  -6  -4  -2  375.21    2.69   0
  -6  -4  19    0.85    1.85   0
  -6  -3  22   10.96    2.11   0
  -6  -2  -7  119.35    1.06   0
  -5  -5  12   23.80    1.51   0
  -5  -5  13  163.17    2.78   0
  -5  -4  18   58.19    2.28   0
  -5  -2  24   14.70    1.81   0
  -4  -4   2   51.46    1.19   0
  -4  -4  16    2.93    1.43   0
  -4  -3  -2   91.95    1.10   0
  -4  -3  20  397.29    4.40   0
  -4  -2  23   12.19    1.78   0
  -3  -4   6 1239.65    5.00   0
  -3  -4  13  173.11    2.45   0
  -2  -2  20   57.13    1.79   0
   1   0  17   42.21    1.03   0
 -15  -5   6   44.00    2.85   0
 -14  -5   1   43.61    2.32   0
 -13  -5   0    4.67    1.80   0
 -12  -5  -1  239.63    3.54   0
 -12  -4  -5    8.16    1.30   0
 -11  -5  -1    8.45    1.48   0
 -11  -5  15   10.43    2.32   0
 -11  -4  -5   62.35    1.72   0
 -10  -6   7   23.17    1.90   0
 -10  -6   8   19.25    1.88   0
 -10  -5  16    0.97    2.03   0
  -9  -5  -1  179.75    2.54   0
  -9  -5  16   68.47    2.79   0
  -9  -3  -7  125.95    1.68   0
  -9  -2  -9    0.35    0.65   0
  -8  -5  16   19.11    2.00   0
  -8  -4  -4   24.28    1.07   0
  -7  -5  15   64.01    2.39   0
  -7  -4  -3  565.10    3.40   0
  -7  -4  19   21.64    2.03   0
  -7  -3  22   -1.20    1.83   0
  -7  -2  24   14.23    2.40   0
  -6  -5  13  462.25    4.61   0
  -6  -5  14    3.23    1.44   0
  -6  -2  24   86.82    2.83   0
  -5  -5   8  143.26    2.32   0
  -5  -5   9   27.40    1.41   0
  -5  -5  10   50.36    1.69   0
  -5  -5  11   18.94    1.39   0
  -5  -4  17   67.59    2.31   0
  -5  -3  21    0.95    1.51   0
  -5  -2  23   18.62    2.03   0
  -4  -4  15   28.90    1.66   0
  -3  -4   7   24.38    1.02   0
  -3  -4   8   48.80    1.29   0
  -3  -3  18   -1.29    1.10   0
  -3  -2  21    6.61    1.47   0
  -2  -3   4   32.11    0.84   0
  -2  -2  19  137.55    2.36   0
  -2  -1  22   52.67    1.81   0
  -1  -1  20   39.85    1.42   0
   0  -1  17  135.51    1.80   0
   1   1   1    0.19    0.21   0
   2   1  15   23.18    0.60   0
 -16  -4   2    0.49    2.06   0
 -14  -5   3   16.57    2.10   0
 -14  -5   4   94.33    3.09   0
 -14  -5   5    5.94    2.06   0
 -14  -5   6    5.15    2.15   0
 -14  -5   7   32.38    2.59   0
 -14  -5   8    0.76    2.16   0
 -14  -5   9    1.98    2.26   0
 -14  -4  -3    1.72    1.67   0
 -13  -5   1   19.56    1.85   0
 -13  -5   2   33.37    2.31   0
 -13  -5  10   14.16    2.65   0
 -13  -4  -4   29.79    1.77   0
 -12  -5   0   23.61    1.89   0
 -12  -5  13   36.70    2.71   0
 -11  -5  14    2.59    2.13   0
 -10  -5  14    2.04    2.27   0
 -10  -5  15   57.96    2.78   0
  -9  -4  19    0.79    2.03   0
  -8  -5   1  213.94    2.76   0
  -8  -5  14   34.54    2.13   0
  -8  -5  15    0.19    1.67   0
  -8  -4  19    2.92    1.88   0
  -7  -5  13    4.03    1.75   0
  -7  -5  14    1.60    1.54   0
  -7  -4  18   15.67    2.13   0
  -6  -5   5    1.48    1.02   0
  -6  -5  11   15.62    1.46   0
  -6  -5  12    7.68    1.41   0
  -6  -4  18    6.15    1.61   0
  -6  -3  21    4.40    1.72   0
  -5  -4  16   19.70    1.77   0
  -5  -3  -3   54.22    1.01   0
  -5  -3  20    2.29    1.70   0
  -4  -4   3  337.93    2.60   0
  -4  -4  14    3.88    1.29   0
  -4  -3  19   67.96    2.12   0
  -4  -2  22   39.58    1.89   0
  -3  -3   1  247.79    1.81   0
  -3  -3  17   19.99    1.47   0
  -2  -3   5   51.68    1.02   0
  -2  -2   0    4.49    0.38   0
   1   0  16   13.24    0.75   0
 -15  -4   0    3.02    2.04   0
 -13  -5   3   10.64    1.86   0
 -13  -5   5    2.56    2.09   0
 -13  -5   6    5.62    2.20   0
 -13  -5   7   77.77    3.16   0
 -13  -5   8   71.89    2.97   0
 -13  -5   9    2.24    2.11   0
 -12  -5   1    9.98    1.58   0
 -12  -5   2   56.47    2.35   0
 -12  -5  12   12.71    2.32   0
 -12  -4  -4  181.60    2.81   0
 -11  -5   0    2.34    1.27   0
 -11  -5   1   83.82    2.38   0
 -11  -4  -4  131.73    2.31   0
 -11  -4  17   93.69    3.43   0
 -10  -5   0   18.53    1.40   0
 -10  -4  18   40.52    2.69   0
 -10  -3  -7    7.21    0.85   0
  -9  -5  13   26.69    2.10   0
  -9  -5  14  101.12    2.99   0
  -9  -4  18    8.16    2.09   0
  -9  -3  21   25.82    2.48   0
  -8  -5   2    0.99    1.17   0
  -8  -4  -3   11.94    0.98   0
  -8  -3  -6    8.42    0.78   0
  -8  -2  23   87.72    3.33   0
  -7  -5   3  119.07    2.10   0
  -7  -5   4    4.41    1.22   0
  -7  -5  12  226.47    3.46   0
  -7  -4  -2   67.34    1.42   0
  -7  -3  21   89.94    2.90   0
  -7  -2  23    2.54    2.17   0
  -6  -5   6  164.30    2.46   0
  -6  -5   7  869.33    5.35   0
  -6  -5   9  315.00    3.51   0
  -6  -5  10   44.37    1.74   0
  -6  -4  -1  128.36    1.69   0
  -6  -3  20   37.63    2.28   0
  -6  -2  23   54.19    2.44   0
  -5  -4   1  290.38    2.42   0
  -5  -4  15   56.22    2.06   0
  -5  -2  22   42.25    2.24   0
  -4  -4   4   96.65    1.55   0
  -4  -4  13   81.29    1.93   0
  -4  -3  -1   35.40    0.84   0
  -4  -3  18  224.40    3.26   0
  -4  -2  -4   22.61    0.53   0
  -4  -2  21   11.86    1.67   0
  -3  -3  16    1.66    1.19   0
  -3  -2  20   46.91    1.86   0
  -2  -3   6    1.41    0.68   0
  -2  -3  12    2.77    0.91   0
  -2  -2  18    5.84    1.14   0
  -2  -1  21    1.05    1.17   0
  -1  -2   4    2.40    0.43   0
   0  -1  16  229.04    2.18   0
 -15  -4   2  196.21    3.96   0
 -14  -4  -1    0.50    1.76   0
 -13  -4  -2   21.57    1.80   0
 -12  -5   4   32.96    2.06   0
 -12  -5   5  168.39    3.56   0
 -12  -5   6   21.49    2.27   0
 -12  -5   7   63.36    2.81   0
 -12  -5   9   14.63    2.11   0
 -12  -5  10   27.68    2.37   0
 -12  -4  -3   18.06    1.54   0
 -11  -5   2    3.12    1.40   0
 -11  -5  11   27.11    2.29   0
 -11  -4  16    2.55    2.18   0
 -10  -5   2  154.04    2.81   0
 -10  -5  11   44.78    2.36   0
 -10  -4  17    8.24    2.14   0
  -9  -5   2   95.98    2.13   0
  -9  -5  12   15.61    1.90   0
  -9  -4  17   20.50    2.20   0
  -9  -3  20  102.36    3.30   0
  -8  -5   3   86.93    1.98   0
  -8  -5  12    8.68    1.65   0
  -8  -3  20   33.93    2.56   0
  -8  -2  -8  302.36    1.99   0
  -7  -5   5    3.27    1.10   0
  -7  -5   6   29.59    1.49   0
  -7  -5   7   14.41    1.35   0
  -7  -5   8    2.40    1.24   0
  -7  -5  10   48.56    1.90   0
  -7  -5  11   15.26    1.57   0
  -7  -4  17  102.47    2.80   0
  -7  -3  -5   21.19    0.80   0
  -6  -4  16  178.55    3.18   0
  -6  -3  -4  440.59    2.50   0
  -6  -2  22   36.85    2.34   0
  -5  -4  14   38.81    1.81   0
  -5  -3  19    0.11    1.36   0
  -5  -1  24   42.92    2.14   0
  -4  -4   6   19.46    1.09   0
  -4  -4  11    1.07    1.00   0
  -4  -4  12   19.63    1.28   0
  -3  -3   2  159.78    1.56   0
  -3  -2  -2 1025.41    2.71   0
  -3  -1  22   70.14    2.13   0
  -2  -3   7  731.15    3.50   0
  -2  -3   8  556.40    3.18   0
  -2  -3   9  353.93    2.67   0
  -2  -3  10   20.44    1.00   0
  -2  -3  11    0.98    0.73   0
  -1  -2  14  110.62    1.69   0
   0  -1  15   29.33    1.01   0
   0   0  19  214.23    2.26   0
   1   0  15   77.11    1.12   0
 -15  -4   4   57.46    2.77   0
 -15  -4   5   58.87    2.87   0
 -15  -4   6    1.71    2.15   0
 -14  -4   1   -0.81    1.87   0
 -14  -4   9    6.07    2.56   0
 -13  -4  -1   42.45    2.09   0
 -13  -4  12    6.86    2.32   0
 -11  -5   3   40.51    1.93   0
 -11  -5   4   11.13    1.61   0
 -11  -5   5   36.37    2.02   0
 -11  -5   6   34.25    2.04   0
 -11  -5   7   72.24    2.52   0
 -11  -5   8   15.45    1.89   0
 -11  -4  -3  114.30    2.26   0
 -11  -4  15    0.92    2.11   0
 -10  -5   3    2.99    1.31   0
 -10  -5   4    3.10    1.35   0
 -10  -5   5   71.26    2.35   0
 -10  -5   8   14.01    1.75   0
 -10  -5   9   66.91    2.45   0
 -10  -4  -3    6.45    1.11   0
 -10  -3  19    2.79    2.14   0
  -9  -5   3   18.55    1.41   0
  -9  -5   4  133.38    2.54   0
  -9  -5   5  173.70    2.98   0
  -9  -5   8   65.19    2.36   0
  -9  -5   9    3.35    1.53   0
  -9  -5  10  129.59    2.93   0
  -9  -4  16   17.81    2.07   0
  -9  -3  -6   82.20    1.45   0
  -8  -5   4   43.69    1.64   0
  -8  -5   5   29.12    1.53   0
  -8  -5   6   29.07    1.58   0
  -8  -5   8    1.69    1.32   0
  -8  -5   9  135.29    2.74   0
  -8  -4  16    1.30    1.66   0
  -8  -2  22    1.08    1.93   0
  -7  -4  16   61.49    2.32   0
  -7  -3  19    8.95    2.00   0
  -7  -2  22    2.66    1.82   0
  -7  -1  24    1.12    2.12   0
  -6  -4  15    7.36    1.46   0
  -6  -3  19   -0.51    1.49   0
  -5  -4  13   23.28    1.46   0
  -5  -3  18   46.39    1.93   0
  -5  -2  21   28.40    2.02   0
  -4  -3  17    9.93    1.32   0
  -3  -3  14    3.17    1.15   0
  -3  -2  19   89.46    2.08   0
  -2  -2  17    1.49    0.89   0
  -2  -1  20  138.52    2.33   0
  -1  -2   5    2.05    0.45   0
  -1  -2  13   38.48    1.13   0
  -1   0  21    8.73    1.08   0
   0  -1  14    3.77    0.72   0
 -16  -3   1    6.59    2.05   0
 -16  -3   2    1.01    2.32   0
 -16  -3   3   88.34    3.39   0
 -14  -4   2   58.85    2.48   0
 -14  -4   3   26.03    2.15   0
 -14  -4   4   34.88    2.55   0
 -14  -4   5   26.60    2.51   0
 -14  -4   6   61.54    2.80   0
 -14  -4   7    0.52    2.02   0
 -14  -4   8    5.66    2.17   0
 -13  -4   0   12.98    1.82   0
 -13  -4  11   68.09    3.03   0
 -12  -4  13   28.39    2.51   0
 -11  -4  -2   28.48    1.59   0
 -11  -4  14    9.10    2.11   0
 -10  -5   6   37.94    1.92   0
 -10  -5   7    1.32    1.50   0
 -10  -4  -2    0.89    1.09   0
 -10  -3  18   25.86    2.66   0
  -9  -4  15   13.88    1.95   0
  -9  -2  21   16.26    2.56   0
  -8  -4  15   37.52    2.12   0
  -8  -3  19    3.33    1.82   0
  -6  -4   1  528.25    3.42   0
  -6  -4  14   41.79    1.82   0
  -6  -3  18   29.50    1.85   0
  -6  -1  23    0.28    1.89   0
  -5  -4   3  212.27    2.22   0
  -5  -4   4   43.79    1.33   0
  -5  -4  11  124.51    2.32   0
  -5  -4  12    3.56    1.14   0
  -5  -3  -2  143.49    1.48   0
  -5  -3  17    3.48    1.51   0
  -5  -1  23    0.26    1.48   0
  -4  -3   0   93.86    1.24   0
  -4  -3  16   30.64    1.52   0
  -3  -1  21   54.07    1.88   0
  -1  -2   6   17.41    0.66   0
  -1  -2  11   73.28    1.27   0
  -1  -2  12  140.35    1.72   0
 -15  -3  -1   95.15    2.77   0
 -13  -4   1    9.33    1.62   0
 -13  -4   9   22.49    2.31   0
 -13  -4  10   12.71    2.18   0
 -12  -4  11   34.04    2.45   0
 -12  -4  12    0.72    2.05   0
 -10  -4  14   36.68    2.36   0
  -9  -4  14   67.88    2.54   0
  -9  -3  18    1.07    1.88   0
  -8  -4  14   19.81    1.81   0
  -8  -3  18   88.05    2.80   0
  -8  -2  21   12.36    2.03   0
  -8  -1  23   -0.13    1.92   0
  -7  -4   0   50.43    1.31   0
  -7  -3  18    2.09    1.61   0
  -7  -2  21   54.09    2.41   0
  -7  -1  23   -0.67    1.76   0
  -6  -4  12   -1.12    1.17   0
  -5  -4   9   64.15    1.66   0
  -5  -4  10   22.07    1.29   0
  -5  -2  20   22.34    1.69   0
  -4  -3  15   74.66    1.89   0
  -4  -2  19   12.56    1.39   0
 -12   5   3    5.25    1.28   0
 -11   5   4   12.60    1.47   0
 -10   4   9   16.85    1.73   0
 -10   5   4   60.17    1.75   0
  -9   3  12    4.00    1.59   0
  -9   5   4   33.38    1.46   0
  -8   4   8   22.77    1.35   0
  -8   5   3   77.57    1.68   0
  -7   0  17    3.22    1.37   0
  -7   3  11    5.29    1.14   0
  -7   5  -1  172.14    1.83   0
  -6  -2  19   39.09    1.97   0
  -6   2  13   96.28    2.17   0
  -6   3  10    7.42    1.04   0
  -6   4   6   46.13    1.31   0
  -5  -4  20   32.37    1.76   0
  -5  -1  17   27.65    1.49   0
  -5   1  14   58.95    1.70   0
  -5   2  12   20.26    1.32   0
  -5   3   9   29.46    1.27   0
  -5   4   3   -0.37    0.59   0
  -4   0 -15    5.20    0.61   0
  -4   1  13    2.81    1.07   0
  -3  -1  15  102.77    1.84   0
  -3   3  -1   96.47    0.89   0
  -2  -5  18   10.07    1.09   0
  -2  -2  15  144.70    2.00   0
  -1  -1 -10   37.11    0.80   0
  -1   0   9   29.32    0.85   0
  -1   1   4   62.93    0.81   0
   1  -3  -6   25.28    0.76   0
   1  -2  -3    0.41    0.32   0
 -12   5   4    0.31    1.25   0
 -12   5   5    2.57    1.56   0
 -11   5   5   29.30    1.60   0
 -10   5   5   13.01    1.27   0
  -9   5   5    7.39    1.26   0
  -8   3  12   13.85    1.45   0
  -8   4   9  139.54    2.46   0
  -8   5   4   99.34    1.92   0
  -7   1  16   69.26    2.30   0
  -7   2  14    0.89    1.24   0
  -7   4   8    0.16    0.97   0
  -7   5  -3   66.45    1.12   0
  -7   5  -2  261.75    2.07   0
  -7   5   0   14.97    0.86   0
  -7   5   1  224.95    2.23   0
  -7   5   2   42.63    1.25   0
  -6  -1  18   -1.55    1.27   0
  -6   0  17    1.53    1.45   0
  -6   4   7   40.31    1.41   0
  -5   0  16    0.73    1.09   0
  -5   2 -12    1.94    0.39   0
  -5   4   4  556.97    3.27   0
  -4  -3  19   65.11    1.97   0
  -4  -2  18   24.43    1.51   0
  -4   0  15  180.50    2.51   0
  -4   2  11   38.10    1.26   0
  -4   3   7  391.18    2.85   0
  -3  -3  18    0.46    1.07   0
  -3  -2  17   -0.39    1.04   0
  -3   0  14   19.04    1.18   0
  -3   3  -2    1.23    0.33   0
  -2  -1  14  109.32    1.77   0
  -2   0  12    0.58    0.68   0
  -1  -4  16   10.77    0.93   0
  -1  -3  15   10.54    0.94   0
   2  -5  -3   40.60    0.88   0
 -11   5   6   13.06    1.45   0
 -10   4  10   69.44    2.22   0
  -9   3  13  106.19    2.63   0
  -9   4  10   22.73    1.57   0
  -8   2  15    4.79    1.47   0
  -8   4  10  127.44    2.55   0
  -8   5   5    2.08    0.94   0
  -7   5  -4   80.71    1.14   0
  -7   5   3   52.10    1.39   0
  -6   1  16  121.47    2.60   0
  -6   2  14   25.66    1.62   0
  -6   3  11   66.56    1.74   0
  -5  -3  20    1.98    1.44   0
  -5  -2  19    1.61    1.22   0
  -5  -1  18  125.08    2.48   0
  -5   1  15   58.51    1.77   0
  -5   2  13  172.84    2.59   0
  -5   3  10   44.31    1.39   0
  -5   4   5  214.68    2.19   0
  -4  -4  20    8.34    1.38   0
  -4   1  14    1.09    1.11   0
  -3  -1  16  108.43    2.03   0
  -3   1  12  106.11    1.75   0
  -3   3   3    0.41    0.49   0
  -3   3   4  123.04    1.43   0
  -2  -3  17   19.49    1.16   0
  -2  -1 -12  178.81    1.72   0
  -2   0 -10    8.14    0.49   0
  -1  -5  17   52.12    1.31   0
  -1  -2 -11    4.06    0.64   0
  -1  -2  14  117.28    1.67   0
  -1  -1  12   47.15    1.06   0
   0  -5  15   -0.35    0.58   0
   0  -3  13   -0.17    0.59   0
   0   0   3    3.01    0.28   0
   1  -4  -7    1.99    0.54   0
   2  -6  -4  882.55    3.86   0
 -11   5   7   19.76    1.62   0
 -10   4  11   -0.51    1.23   0
 -10   5   7   38.45    1.72   0
  -9   4  11   86.48    2.33   0
  -8   3  13    4.20    1.39   0
  -7   1  17   -0.98    1.61   0
  -7   2  15   89.63    2.34   0
  -7   3  13   10.60    1.53   0
  -7   4  10   13.25    1.39   0
  -7   5   4  100.80    1.76   0
  -7   5   5  158.40    2.25   0
  -6   0  18   89.16    2.46   0
  -5  -4  21   13.66    1.49   0
  -5   0  17   28.30    1.52   0
  -5   4   6  136.45    1.87   0
  -4   2  12   40.75    1.36   0
  -3   3   5  245.31    2.02   0
  -2  -2  16   29.11    1.16   0
  -1  -1  -9  235.19    1.70   0
   0   0   4    4.34    0.39   0
 -10   5   8   14.88    1.51   0
 -10   6  -1   20.49    1.27   0
 -10   6   0   17.68    1.31   0
  -9   5   8   15.78    1.58   0
  -8   3  14    7.33    1.47   0
  -8   4  11   41.71    1.78   0
  -7   5   6   36.12    1.43   0
  -6   1  17   17.64    1.74   0
  -6   2  15   17.51    1.46   0
  -6   4   9   58.70    1.63   0
  -6   5  -1  424.00    2.58   0
  -6   5   0  734.39    3.50   0
  -6   5   1  487.63    3.02   0
  -6   5   2  965.22    4.37   0
  -5  -2  20   22.75    1.76   0
  -5  -1  19    1.08    1.46   0
  -5   3  11   61.73    1.62   0
  -4  -2  19   14.48    1.32   0
  -4  -1  18    8.07    1.39   0
  -4   1  15   25.53    1.47   0
  -4   4   1   15.78    0.69   0
  -4   4   2  318.56    2.17   0
  -3  -2  18   45.86    1.63   0
  -3   0 -12   -0.45    0.50   0
  -3   0  15   -0.45    0.88   0
  -3   1 -10   11.34    0.45   0
  -3   1  13  335.06    3.03   0
  -3   3   6  486.44    2.90   0
  -2  -1  15   19.47    1.05   0
  -2   1  11    4.25    0.85   0
  -2   2   7  144.72    1.58   0
  -1  -3  16   64.17    1.47   0
  -1  -1  13   50.96    1.21   0
   0  -2  -7    7.05    0.51   0
   1  -4  -6   68.03    1.11   0
   2  -6  -3  224.11    1.91   0
   2  -5  -1   22.23    0.64   0
 -11   6   3   74.07    2.11   0
 -10   5   9   59.63    2.12   0
 -10   6   1   68.28    1.76   0
 -10   6   2    7.49    1.22   0
 -10   6   3  125.49    2.35   0
  -9   4  12    8.99    1.53   0
  -9   5   9   51.93    2.06   0
  -9   6  -1  274.00    2.67   0
  -9   6   0    7.70    1.09   0
  -8   4  12    5.98    1.39   0
  -8   5   8  181.12    2.74   0
  -7   2  16  258.05    3.66   0
  -7   3  14   17.85    1.55   0
  -7   4  11   14.71    1.35   0
  -6   3  13    5.45    1.19   0
  -6   4  10  256.03    3.01   0
  -6   5  -2   53.43    1.02   0
  -6   5   3   71.29    1.41   0
  -5  -3  21   -0.22    1.32   0
  -5   0  18   32.07    1.66   0
  -5   4   8   40.69    1.32   0
  -4   0  17  368.57    3.73   0
  -4   2  13    5.63    1.04   0
  -4   3  10    0.40    0.79   0
  -4   4   3  263.07    2.08   0
  -4   4   4   61.95    1.23   0
  -3  -1  17   47.49    1.55   0
  -2  -3  18   17.80    1.22   0
  -2  -2  17    1.33    0.99   0
  -2   0  14   11.78    1.05   0
  -1  -4  17   48.03    1.29   0
  -1  -2 -10   98.79    1.34   0
  -1  -2  15   -0.12    0.80   0
  -1   0  -6   45.79    0.62   0
   0  -4  15    1.72    0.69   0
   0  -1  10  189.81    1.63   0
   1  -3  -4  368.57    1.98   0
   2  -7   8   16.66    0.31   0
   2  -5   0  651.50    2.51   0
 -11   6   4  107.44    2.36   0
 -11   6   5   34.90    1.86   0
 -10   5  10   66.95    2.28   0
 -10   6   4   44.84    1.80   0
  -9   5  10  120.44    2.73   0
  -9   6  -3   72.19    1.46   0
  -9   6  -2   22.28    1.09   0
  -9   6   2    2.00    1.05   0
  -9   6   3   13.01    1.26   0
  -8   3  15    0.28    1.47   0
  -8   5   9   69.79    1.97   0
  -7   4  12  119.31    2.46   0
  -7   5   8   46.43    1.68   0
  -6   1  18    8.51    1.69   0
  -6   2  16  303.63    3.77   0
  -6   4  11   49.01    1.77   0
  -5   0 -15    6.34    0.71   0
  -5   1  17    1.89    1.23   0
  -5   2  15   76.26    2.00   0
  -5   4   9   -1.23    0.89   0
  -4  -2  20   86.51    2.28   0
  -4  -1  19   74.54    2.14   0
  -4   1  16   17.35    1.45   0
  -4   4   5   88.10    1.43   0
  -3  -1 -13   83.46    1.33   0
  -3   1  14    7.21    0.99   0
  -2  -4  19   68.43    1.71   0
  -2  -1 -11  227.30    1.84   0
  -2   1  12  171.43    2.06   0
  -1   1   8  144.09    1.50   0
   0  -5  16    6.01    0.72   0
   0  -3  -8    7.25    0.60   0
   2  -7  -2   54.03    1.10   0
   2  -6  -1  288.53    1.98   0
   2  -5   1  203.89    1.34   0
   2  -5   5    0.78    0.21   0
 -11   6   6   27.76    1.87   0
 -10   6   6   79.01    2.25   0
  -9   6   5  493.04    4.28   0
  -8   4  13    0.54    1.38   0
  -8   5  10  103.53    2.34   0
  -8   6  -1  360.53    2.83   0
  -8   6   0   12.42    0.97   0
  -8   6   1   82.27    1.65   0
  -8   6   2    0.74    0.94   0
  -8   6   3    0.03    1.00   0
  -7   2  17   -0.41    1.47   0
  -7   5   9   52.41    1.82   0
  -6   5   7  323.34    3.17   0
  -5  -2  21   26.88    1.75   0
  -5  -1  20    0.22    1.33   0
  -5   0  19   16.94    1.55   0
  -5   3  13   87.57    2.00   0
  -5   4  10  118.93    2.16   0
  -4   0  18   78.62    2.06   0
  -4   2  14   80.47    1.88   0
  -4   4  -2   13.11    0.52   0
  -4   4   6   29.51    1.03   0
  -4   4   7   12.97    1.01   0
  -3  -2  19   87.74    2.01   0
  -3  -1  18   35.50    1.49   0
  -1  -3  17   73.76    1.56   0
  -1  -1  -8  206.67    1.53   0
  -1  -1  14  375.79    2.87   0
  -1   0  12   20.19    0.88   0
   0  -2  -6   65.36    0.95   0
   0  -2  13    1.47    0.61   0
   0  -1  -4   89.66    0.80   0
   1  -5  -6  159.40    1.73   0
   2  -8  -1  514.83    3.06   0
   2  -7  -1   35.43    0.90   0
 -11   6   7    1.03    1.41   0
 -10   6   7   27.99    1.81   0
  -9   5  11    4.65    1.44   0
  -9   6   6   10.87    1.29   0
  -9   6   7    3.22    1.39   0
  -8   4  14   10.56    1.59   0
  -8   6  -2   10.03    0.87   0
  -8   6   4   14.92    1.14   0
  -8   6   5  203.91    2.75   0
  -7   4  13   13.14    1.48   0
  -7   5  10   -0.14    1.31   0
  -6   1  19    8.87    1.70   0
  -6   2  17  134.64    2.79   0
  -6   3  15  147.09    2.75   0
  -6   5   8  239.85    2.89   0
  -5   1  18    7.23    1.39   0
  -5   2  16    9.39    1.34   0
  -5   3  14   97.42    2.16   0
  -5   5   2   -0.45    0.66   0
  -5   5   3   28.77    1.03   0
  -4   0 -13   95.87    1.28   0
  -4   2  15   24.74    1.55   0
  -4   3  12   86.79    1.85   0
  -4   4   8  259.06    2.63   0
  -3   0  17   10.61    1.20   0
  -3   1  15    1.21    0.96   0
  -3   2  13  592.58    4.11   0
  -2  -3  19   49.54    1.61   0
  -2  -2  18    5.21    1.11   0
  -2  -1  17    8.31    1.13   0
  -2   0  15  120.70    1.95   0
  -2   1  13  135.84    1.95   0
  -1  -4  18   -0.17    0.83   0
  -1  -2  16   89.96    1.68   0
   0  -4  16    0.53    0.71   0
   0  -3  15 1473.09    5.19   0
   2  -7   0    5.83    0.63   0
 -10   6   8   11.24    1.51   0
  -9   5  12   33.12    1.92   0
  -9   6   8   16.68    1.64   0
  -8   6  -3   28.68    0.97   0
  -8   6   6    6.77    1.14   0
  -7   4  14    3.23    1.38   0
  -7   6   1   54.11    1.39   0
  -7   6   2   53.03    1.41   0
  -7   6   3  124.54    1.98   0
  -6   4  13  146.26    2.65   0
  -6   5   9   14.90    1.24   0
  -5  -1  21  152.82    3.00   0
  -5   0  20   11.83    1.76   0
  -5   1 -13   23.26    0.69   0
  -5   4  11   55.81    1.65   0
  -5   5   0  141.91    1.53   0
  -5   5   1   45.88    1.05   0
  -5   5   4   11.12    0.84   0
  -4  -3  22   34.92    1.91   0
  -4  -1  20   15.90    1.45   0
  -4   0  19   20.12    1.67   0
  -4   3  13  529.48    4.22   0
  -4   4  -3  100.28    0.92   0
  -4   4   9  181.46    2.35   0
  -3  -3  21   22.68    1.58   0
  -3  -2  20   46.93    1.83   0
  -3  -1  19  105.42    2.29   0
  -3   0 -11    2.98    0.46   0
  -3   1  -9  881.46    2.53   0
  -3   1  16  179.01    2.64   0
  -1  -3 -10  313.35    2.42   0
  -1  -2  -9  258.73    1.95   0
  -1  -1  15  266.46    2.60   0
  -1   0  13   35.39    1.09   0
   0  -4  -8   18.85    0.80   0
   0  -3  -7   62.27    1.04   0
   1  -5  -5  154.89    1.64   0
   1  -4  -4   66.04    1.00   0
   1  -2   9    2.87    0.46   0
   2  -9   1    5.04    0.67   0
   2  -9   2  116.04    1.49   0
   2  -8   0  216.77    1.95   0
   2  -8   1   27.39    0.87   0
   2  -6   1  125.78    1.20   0
 -10   6   9   10.69    1.57   0
  -9   6   9    1.99    1.55   0
  -8   5  12    0.20    1.36   0
  -8   6   7  249.29    3.16   0
  -8   6   8   34.07    1.75   0
  -7   4  15    8.41    1.73   0
  -7   5  -7    2.56    0.42   0
  -7   5  11  137.24    2.59   0
  -7   6   0   57.19    1.28   0
  -7   6   4    9.68    0.98   0
  -7   6   5   17.24    1.26   0
  -6   2  18   41.28    2.00   0
  -6   3  16   11.54    1.52   0
  -6   4  14    4.84    1.52   0
  -6   5  10   77.36    1.93   0
  -5   2  17   12.34    1.46   0
  -5   5  -1   43.66    0.94   0
  -5   5   6  300.98    2.79   0
  -5   5   7  107.22    1.86   0
  -4   1 -11    0.45    0.41   0
  -4   1  18   55.44    2.00   0
  -4   2  16  166.25    2.69   0
  -4   4  10    4.41    1.08   0
  -3   0  18   39.78    1.60   0
  -3   2  14   62.49    1.67   0
  -2  -3  20  194.89    2.72   0
  -2  -2  19  141.48    2.37   0
  -2  -1 -10    5.65    0.56   0
  -2   0  16  204.45    2.55   0
  -2   1  14    9.85    0.98   0
  -1  -3  18    7.31    1.00   0
   0  -2  14    0.91    0.68   0
   2  -9   3    3.85    0.62   0
   2  -8   2   83.92    1.19   0
   2  -8   7    2.81    0.39   0
   2  -7   1    0.41    0.46   0
   2  -7   2   92.85    1.14   0
   2  -7   7   22.52    0.43   0
  -9   6  10   24.59    1.75   0
  -8   5  13  139.14    2.93   0
  -8   6  -4   73.95    1.24   0
  -8   6   9   36.14    1.72   0
  -7   5  12   63.20    2.05   0
  -7   6  -1    2.40    0.70   0
  -7   6   6   13.10    1.15   0
  -7   6   7   23.66    1.48   0
  -6   3  17   88.01    2.45   0
  -6   5  11    0.59    1.12   0
  -5   0 -14   38.08    0.96   0
  -5   2  18   46.99    1.96   0
  -5   3  16   44.90    1.99   0
  -5   4  13  146.24    2.53   0
  -5   5   8    3.32    0.95   0
  -4  -2  22   39.58    2.01   0
  -4  -1  21   -0.67    1.28   0
  -4   0  20    1.32    1.50   0
  -4   3  14  171.02    2.62   0
  -3  -2  21    6.84    1.45   0
  -3  -1  20   21.51    1.59   0
  -3   1  17   82.78    2.08   0
  -3   2  15  141.73    2.42   0
  -3   3  12   30.51    1.36   0
  -3   4   4  776.43    3.53   0
  -3   4   5   36.00    1.06   0
  -2  -2 -11   63.75    1.14   0
  -2  -1  18    2.54    0.98   0
  -2   3   5   21.22    0.79   0
  -2   3   6  734.74    3.42   0
  -1  -4  19    3.09    0.96   0
  -1  -1  -7  886.13    2.91   0
  -1  -1  16   43.11    1.40   0
  -1   0  -5    0.70    0.27   0
  -1   0  14   21.71    1.01   0
   0  -4  17   26.56    1.05   0
   0  -3  16  246.02    2.34   0
   0  -2  -5    6.92    0.47   0
   1  -4  -3  355.74    2.05   0
   1  -2   1    7.13    0.21   0
   2  -8   4  242.38    1.70   0
   2  -8   6  167.09    1.23   0
   2  -7   3    8.90    0.52   0
 -11   7   5   -0.16    1.54   0
 -10   7   2    7.89    1.29   0
 -10   7   3    6.69    1.34   0
 -10   7   4   17.67    1.54   0
 -10   7   5   75.21    2.21   0
  -9   6  11  124.65    2.85   0
  -8   6  10    5.76    1.39   0
  -7   4  16   44.77    2.12   0
  -7   5  13  297.32    3.84   0
  -7   6  -2   15.67    0.84   0
  -7   6   8   73.56    1.92   0
  -6   4  15   31.06    1.76   0
  -6   6   3   60.85    1.46   0
  -6   6   4    8.27    1.02   0
  -5   5   9   -0.54    0.98   0
  -4   1  19    0.99    1.27   0
  -4   2  17   49.01    1.82   0
  -4   4  11   76.18    1.76   0
  -3   0  19    7.38    1.25   0
  -3   4   3   68.21    1.11   0
  -3   4   6  127.80    1.68   0
  -3   4   7  539.43    3.38   0
  -2   0  -8   39.97    0.67   0
  -2   2  13  203.43    2.47   0
  -1  -2  -8    1.87    0.55   0
  -1  -2  18    1.42    0.98   0
  -1   2   3    0.26    0.50   0
  -1   2   7    0.38    0.65   0
   0  -4  -7  203.38    1.88   0
   0  -2  15   24.50    1.00   0
   0  -1  13   19.72    0.82   0
   0   0  10   48.31    0.97   0
   2  -7   4   36.03    0.70   0
   2  -7   5    4.70    0.42   0
   2  -7   6   76.72    0.76   0
 -10   7   6   17.35    1.53   0
 -10   7   7   15.47    1.74   0
  -9   7   0   28.65    1.35   0
  -9   7   1   17.64    1.22   0
  -9   7   2  286.42    3.12   0
  -9   7   3   14.81    1.34   0
  -9   7   5  203.00    3.00   0
  -8   6  11   64.48    2.17   0
  -7   5  14    2.24    1.46   0
  -7   6  -3   71.22    1.21   0
  -7   6  10   76.36    2.19   0
  -6   3  18   35.35    2.00   0
  -6   4  16   45.72    2.01   0
  -6   5  13  207.11    3.24   0
  -6   6   1    0.51    0.74   0
  -6   6   2    9.53    0.92   0
  -6   6   5   57.14    1.49   0
  -6   6   6   27.34    1.24   0
  -6   6   7   50.62    1.63   0
  -5   2  19   21.24    1.72   0
  -5   3  17    2.20    1.38   0
  -5   5  10   46.98    1.58   0
  -4  -1  22   41.91    2.11   0
  -4   0 -12  620.67    2.88   0
  -4   0  21  135.93    2.92   0
  -4   2  18    3.11    1.48   0
  -4   4  12  220.28    2.80   0
  -4   5   4   73.06    1.39   0
  -4   5   5   32.74    1.14   0
  -3   1  18   63.19    1.89   0
  -3   2  16   36.20    1.53   0
  -3   4   8   80.02    1.53   0
  -2  -3  21   -0.45    1.17   0
  -2  -2  20   56.48    1.71   0
  -2  -1  19    3.52    1.07   0
  -2   1  16    0.39    0.93   0
  -2   3   1  531.98    2.16   0
  -1  -3  19  175.95    2.39   0
  -1  -1  17  656.04    4.27   0
  -1   0  15   60.69    1.44   0
  -1   1  13  137.69    1.95   0
   0  -1  14    2.97    0.78   0
   1  -6  -4   30.09    0.89   0
 -10   7   8    8.76    1.55   0
  -9   7   6    9.24    1.33   0
  -9   7   7    7.48    1.36   0
  -8   6  12   -0.98    1.38   0
  -8   7   4   13.30    1.30   0
  -8   7   5    1.38    1.19   0
  -7   5  15   -0.01    1.46   0
  -7   6  11   25.39    1.60   0
  -6   2 -12  213.54    1.40   0
  -6   6   0    0.22    0.66   0
  -6   6   8  156.78    2.45   0
  -5   4  15    2.57    1.30   0
  -5   5  11    0.16    1.08   0
  -5   5  12  134.07    2.54   0
  -4  -1 -13  241.73    2.09   0
  -4   1  20    3.21    1.40   0
  -4   3  16   28.60    1.57   0
  -4   4  -4   65.64    0.68   0
  -4   5   2   35.35    0.97   0
  -4   5   6   88.41    1.58   0
  -4   5   7   60.51    1.44   0
  -4   5   8    3.00    1.02   0
  -3  -2  22   60.42    1.99   0
  -3  -1  21   54.32    1.91   0
  -3   0  20   12.82    1.38   0
  -3   3  14    1.30    1.05   0
  -3   4  10  686.97    4.26   0
  -2  -1  -9  158.27    1.44   0
  -2   0  18   15.28    1.23   0
  -2   2  14  193.27    2.48   0
  -1   0  16   61.37    1.59   0
  -1   2   9   26.08    0.93   0
   0  -4  18   28.25    1.13   0
   0  -3  17  165.67    2.03   0
   0  -2  16  108.65    1.70   0
  -8   6  13  130.51    2.93   0
  -8   7   1    5.24    0.98   0
  -8   7   2   51.76    1.55   0
  -8   7   6   -0.06    1.09   0
  -8   7   7   51.49    1.92   0
  -7   6  12   15.49    1.56   0
  -6   5  14  156.62    2.91   0
  -6   6  -1    3.46    0.71   0
  -6   6   9   49.58    1.67   0
[truncated: 1,998,130 more chars]
