# Supplementary material for: New hydrated phases of potassium orthovanadate: K3(VO4)(H2O)0.56 and K3(VO4)(H2O)4
Source: Acta Crystallogr E Crystallogr Commun. 2025 Oct 9;81(Pt 11):1008–13. doi: 10.1107/S2056989025008722 (PMC12589838; doi:10.1107/S2056989025008722)
Supplement: Supplementary file 2 [file e-81-01008-K3VO4_0.56H2Osup2.hkl]

data_K3VO4_0.56H2O                                                              
_shelx_title ' 100k             P -1         R = 0.02'                          
_shelx_refln_list_code          4                                               
_shelx_F_calc_maximum      599.62                                               
_exptl_crystal_F_000      1411.20                                               
_reflns_d_resolution_high  0.5925                                               
                                                                                
loop_                                                                           
 _space_group_symop_operation_xyz                                               
 'x, y, z'                                                                      
 '-x, -y, -z'                                                                   
                                                                                
_cell_length_a    10.0469                                                       
_cell_length_b    10.5183                                                       
_cell_length_c    18.0052                                                       
_cell_angle_alpha  88.069                                                       
_cell_angle_beta   80.105                                                       
_cell_angle_gamma  87.310                                                       
                                                                                
_shelx_F_squared_multiplier     1.000                                           
                                                                                
loop_                                                                           
 _refln_index_h                                                                 
 _refln_index_k                                                                 
 _refln_index_l                                                                 
 _refln_F_squared_calc                                                          
 _refln_F_squared_meas                                                          
 _refln_F_squared_sigma                                                         
 _refln_observed_status                                                         
   1   0   0        312.91        277.88         6.08 o                         
   2   0   0      45742.83      47588.67      1010.98 o                         
   3   0   0          5.55          5.81         4.57 o                         
   4   0   0         13.03          2.75        14.02 o                         
   5   0   0       2886.79       3085.96        18.87 o                         
   6   0   0        775.07        712.80        17.25 o                         
   7   0   0        221.70        196.93        10.38 o                         
   8   0   0       4697.13       4802.74        26.76 o                         
   9   0   0      11962.66      12249.32        65.45 o                         
  10   0   0       1846.66       1841.05        32.32 o                         
  11   0   0        160.47        175.93        20.11 o                         
  12   0   0       1400.10       1537.20        34.63 o                         
  13   0   0         23.74          5.83        29.72 o                         
  14   0   0         82.93         73.59        35.78 o                         
  15   0   0       1133.29       1112.60        59.56 o                         
  16   0   0        119.41         94.43        42.91 o                         
 -16   1   0        678.02        663.72        48.35 o                         
 -15   1   0        799.00        783.41        48.48 o                         
 -14   1   0         13.83         36.19        44.05 o                         
 -13   1   0       1617.20       1608.25        41.25 o                         
 -12   1   0        464.76        518.45        31.00 o                         
 -11   1   0        642.89        648.87        22.86 o                         
 -10   1   0       1627.71       1637.67        26.53 o                         
  -9   1   0        253.95        214.20        16.35 o                         
  -8   1   0        283.56        296.22        12.78 o                         
  -7   1   0        241.68        225.75        10.34 o                         
  -6   1   0      10431.92      10394.83       108.75 o                         
  -5   1   0         38.16         17.35         7.01 o                         
  -4   1   0      26631.13      28143.58        88.00 o                         
  -3   1   0      14078.61      13486.74       157.15 o                         
  -2   1   0       2767.81       2769.06        45.89 o                         
  -1   1   0       1885.92       2027.77        31.91 o                         
   0   1   0        100.20        224.73         3.93 o                         
   1   1   0       3988.28       4389.55        44.95 o                         
   2   1   0       4623.04       4786.92        56.83 o                         
   3   1   0      39783.10      36923.57       259.20 o                         
   4   1   0       4440.11       4082.72        24.84 o                         
   5   1   0        495.15        648.15        11.47 o                         
   6   1   0       8206.55       8178.02        59.59 o                         
   7   1   0       1285.29       1240.28        24.93 o                         
   8   1   0         64.07         27.56        15.77 o                         
   9   1   0       3624.88       3659.29        29.71 o                         
  10   1   0        132.92        138.26        16.41 o                         
  11   1   0        475.15        481.18        24.51 o                         
  12   1   0       3796.84       3716.42        43.81 o                         
  13   1   0         58.89        102.77        25.51 o                         
  14   1   0         82.84        123.46        36.79 o                         
  15   1   0       2484.52       2470.27        75.81 o                         
  16   1   0        149.67        165.70        44.66 o                         
 -16   2   0        396.75        402.95        58.62 o                         
 -15   2   0          4.32        -29.49        43.07 o                         
 -14   2   0         19.42         38.37        39.27 o                         
 -13   2   0        180.21        206.93        38.66 o                         
 -12   2   0       1882.56       1751.27        45.33 o                         
 -11   2   0          2.49        101.10        26.20 o                         
 -10   2   0        990.07       1004.46        26.14 o                         
  -9   2   0       2216.90       2289.09        30.62 o                         
  -8   2   0        140.47        123.19        22.33 o                         
  -7   2   0         49.11         64.64        19.54 o                         
  -6   2   0      17250.36      17512.77       226.73 o                         
  -5   2   0        348.13        333.20        16.63 o                         
  -4   2   0       5913.48       5894.03        28.06 o                         
  -3   2   0      78738.20      72878.23       631.22 o                         
  -2   2   0       5236.44       5402.35        48.54 o                         
  -1   2   0      21668.60      22526.84       479.18 o                         
   0   2   0       9733.87      10947.74        81.41 o                         
   1   2   0      23177.70      22635.75       287.77 o                         
   2   2   0        249.17        154.35         4.40 o                         
   3   2   0      31907.09      28532.48       462.52 o                         
   4   2   0      14924.52      15369.02       229.59 o                         
   5   2   0       5932.99       6049.76       114.42 o                         
   6   2   0       4893.14       4775.42        68.17 o                         
   7   2   0       7905.57       7806.37        74.62 o                         
   8   2   0       8210.95       8073.01        48.39 o                         
   9   2   0      16162.55      15983.38       132.51 o                         
  10   2   0       2464.41       2470.60        29.06 o                         
  11   2   0        643.54        636.62        20.07 o                         
  12   2   0        461.33        459.39        24.28 o                         
  13   2   0        595.25        617.88        30.83 o                         
  14   2   0       1189.49       1190.84        47.81 o                         
  15   2   0         57.13         84.12        40.11 o                         
  16   2   0        263.93        286.45        57.02 o                         
 -16   3   0        774.81        815.92       102.25 o                         
 -15   3   0        407.88        378.00        59.20 o                         
 -14   3   0       5058.56       5177.20        92.44 o                         
 -13   3   0          1.97          7.97        35.16 o                         
 -12   3   0       1887.46       2058.14        57.39 o                         
 -11   3   0         77.52         95.96        33.75 o                         
 -10   3   0       5356.52       5157.49        49.16 o                         
  -9   3   0          7.31         -3.88        16.57 o                         
  -8   3   0       1185.22       1220.05        25.54 o                         
  -7   3   0       3597.09       3587.71        37.98 o                         
  -6   3   0       4327.05       4215.33        44.74 o                         
  -5   3   0       2158.43       2048.16        24.17 o                         
  -4   3   0        752.88        811.70        13.02 o                         
  -3   3   0      60617.34      60582.46       113.03 o                         
  -2   3   0       6990.27       7415.44       112.65 o                         
  -1   3   0        686.13        836.49        10.35 o                         
   0   3   0       2347.00       2205.75        11.52 o                         
   1   3   0        276.17        235.66         5.74 o                         
   2   3   0        923.62        973.97        10.68 o                         
   3   3   0      44465.05      43860.50       291.36 o                         
   4   3   0       3603.65       3240.59        23.45 o                         
   5   3   0         89.93         67.34         6.24 o                         
   6   3   0       1745.37       1624.15        15.14 o                         
   7   3   0          8.01          1.72         8.55 o                         
   8   3   0       1744.14       1691.91        18.18 o                         
   9   3   0        573.36        667.44        33.16 o                         
  10   3   0       2740.59       2787.18        34.07 o                         
  11   3   0        688.26        684.94        20.59 o                         
  12   3   0       1407.02       1475.47        36.17 o                         
  13   3   0        500.88        482.94        29.83 o                         
  14   3   0        148.66        221.50        46.41 o                         
  15   3   0        335.21        410.34        53.78 o                         
  16   3   0         16.41         31.39        57.26 o                         
 -15   4   0         54.42         61.56        45.24 o                         
 -14   4   0       1959.73       1970.77        71.65 o                         
 -13   4   0       1090.92       1190.40        56.62 o                         
 -12   4   0       1317.46       1388.63        45.76 o                         
 -11   4   0          0.83         18.38        30.23 o                         
 -10   4   0        170.38        176.88        38.44 o                         
  -9   4   0       1888.81       1814.11        25.10 o                         
  -8   4   0        725.07        680.90        22.29 o                         
  -7   4   0         91.82         94.88        18.12 o                         
  -6   4   0       4214.64       4322.83        55.96 o                         
  -5   4   0      17627.45      17066.12       103.29 o                         
  -4   4   0       8353.40       8146.23        81.17 o                         
  -3   4   0       4921.16       4688.88        47.28 o                         
  -2   4   0      46777.81      49403.16       333.97 o                         
  -1   4   0       1578.56       2034.73        32.08 o                         
   0   4   0         83.23        570.34        51.02 o                         
   1   4   0        927.00        869.18        14.84 o                         
   2   4   0       5990.21       6716.24        45.42 o                         
   3   4   0     108577.52     105766.04       742.99 o                         
   4   4   0        336.13        230.68        10.43 o                         
   5   4   0       2183.49       2115.80        19.77 o                         
   6   4   0        710.70        749.64        22.29 o                         
   7   4   0       1746.10       1788.34        27.64 o                         
   8   4   0        854.16        862.83        23.69 o                         
   9   4   0        256.09        252.16        29.73 o                         
  10   4   0        587.68        588.18        21.18 o                         
  11   4   0        210.50        192.65        19.95 o                         
  12   4   0       4607.33       4514.55        40.82 o                         
  13   4   0        396.01        420.66        24.61 o                         
  14   4   0        783.17        832.58        52.83 o                         
  15   4   0         15.46         68.35        40.52 o                         
  16   4   0        306.03        357.67        95.40 o                         
 -15   5   0        766.46        844.90        50.86 o                         
 -14   5   0       6375.07       6635.15       106.26 o                         
 -13   5   0       2688.37       2610.42        76.60 o                         
 -12   5   0        134.13        119.21        37.60 o                         
 -11   5   0       1039.29        967.29       105.67 o                         
 -10   5   0         55.55        114.19        41.29 o                         
  -9   5   0       2772.48       2685.43        56.42 o                         
  -8   5   0         34.92         71.77        21.94 o                         
  -7   5   0        485.90        504.10        14.50 o                         
  -6   5   0      26094.46      26154.30       377.13 o                         
  -5   5   0       4786.05       4789.27        76.68 o                         
  -4   5   0       9175.10       9407.99       186.13 o                         
  -3   5   0      20227.48      20428.21       223.78 o                         
  -2   5   0      22914.85      22682.44        93.10 o                         
  -1   5   0      12448.20      12524.23        90.15 o                         
   0   5   0       2686.86       2676.19        15.46 o                         
   1   5   0       4830.81       4703.62        24.71 o                         
   2   5   0        325.15        313.05         9.47 o                         
   3   5   0       8403.04       8383.36        38.15 o                         
   4   5   0      14413.78      13996.00        92.67 o                         
   5   5   0         18.52         -7.13         7.13 o                         
   6   5   0      58209.05      58100.75       398.38 o                         
   7   5   0       3208.01       3155.86        32.43 o                         
   8   5   0       1179.31       1196.51        26.13 o                         
   9   5   0        238.40        242.16        28.12 o                         
  10   5   0        541.92        594.89        24.96 o                         
  11   5   0         39.79         82.24        18.57 o                         
  12   5   0        717.94        773.74        23.87 o                         
  13   5   0        112.20        133.86        29.80 o                         
  14   5   0       1698.67       1801.04        62.15 o                         
  15   5   0        868.10        866.67        58.95 o                         
 -14   6   0         38.48         95.01        42.33 o                         
 -13   6   0         63.92         80.02        38.29 o                         
 -12   6   0         44.67         72.42        45.28 o                         
 -11   6   0         88.09        108.54        42.67 o                         
 -10   6   0        596.74        600.89        35.00 o                         
  -9   6   0        268.62        254.82        25.70 o                         
  -8   6   0        414.19        439.31        24.31 o                         
  -7   6   0       2000.68       1988.01        27.18 o                         
  -6   6   0         15.41         15.84         7.94 o                         
  -5   6   0       2786.26       2759.26        34.93 o                         
  -4   6   0         27.28         55.19        21.88 o                         
  -3   6   0       7454.93       7412.26        67.15 o                         
  -2   6   0        211.97        239.21        14.30 o                         
  -1   6   0       6194.94       6129.57        37.28 o                         
   0   6   0      92323.54      90725.78       424.59 o                         
   1   6   0        847.62        680.98        11.89 o                         
   2   6   0      28910.83      27953.14       240.69 o                         
   3   6   0        346.95        387.01         8.93 o                         
   4   6   0       2802.34       2672.57        17.85 o                         
   5   6   0       6735.63       6528.13        31.57 o                         
   6   6   0         91.82        141.46        20.55 o                         
   7   6   0       2967.77       2893.54        41.08 o                         
   8   6   0         25.98         58.15        16.86 o                         
   9   6   0       6894.82       6881.06       179.73 o                         
  10   6   0       3198.03       3281.16        38.51 o                         
  11   6   0       4286.37       4524.39        47.09 o                         
  12   6   0        543.36        528.36        26.78 o                         
  13   6   0        820.90        794.74        40.59 o                         
  14   6   0        425.86        445.86        41.38 o                         
  15   6   0        735.81        734.80        58.38 o                         
 -14   7   0        465.92        446.97        47.02 o                         
 -13   7   0          0.15         19.73        35.20 o                         
 -12   7   0       1540.62       1545.62        59.44 o                         
 -11   7   0       1642.39       1635.82        45.82 o                         
 -10   7   0        137.92        161.68        30.89 o                         
  -9   7   0        970.33        995.78        28.24 o                         
  -8   7   0       2624.64       2692.71        41.47 o                         
  -7   7   0         12.99         26.79        17.10 o                         
  -6   7   0       5159.63       5413.62        76.33 o                         
  -5   7   0         11.84         15.87        14.59 o                         
  -4   7   0       8155.15       8581.59       256.74 o                         
  -3   7   0        228.76        251.20        18.98 o                         
  -2   7   0        192.55        211.96        15.91 o                         
  -1   7   0       1778.81       1765.89        17.17 o                         
   0   7   0       1706.49       1663.26        14.58 o                         
   1   7   0        237.78        277.14        12.07 o                         
   2   7   0         18.75         32.09        10.93 o                         
   3   7   0      43838.37      43854.10       317.31 o                         
   4   7   0          2.39         -0.42        11.12 o                         
   5   7   0       1365.11       1346.93        16.44 o                         
   6   7   0       4308.10       4343.36        24.26 o                         
   7   7   0       1683.90       1809.07        24.72 o                         
   8   7   0        460.71        500.90        49.93 o                         
   9   7   0          7.20         11.16        22.49 o                         
  10   7   0        234.49        217.20        22.67 o                         
  11   7   0       2533.32       2488.48        36.90 o                         
  12   7   0        627.57        651.72        30.90 o                         
  13   7   0       2521.22       2605.04        65.54 o                         
  14   7   0         41.51         48.08        38.23 o                         
  15   7   0         78.16         82.02        55.52 o                         
 -14   8   0        211.51        153.19        73.17 o                         
 -13   8   0        128.30        170.85        40.26 o                         
 -12   8   0        543.39        551.08        50.64 o                         
 -11   8   0       1281.79       1299.22        76.95 o                         
 -10   8   0         35.28          9.86        31.32 o                         
  -9   8   0       3342.92       3326.18        50.25 o                         
  -8   8   0       1096.21       1136.88        31.17 o                         
  -7   8   0       2773.31       2824.66        32.99 o                         
  -6   8   0         13.18         40.84        20.79 o                         
  -5   8   0         21.41          2.41        17.91 o                         
  -4   8   0       3790.89       3863.16        39.97 o                         
  -3   8   0      22776.71      22411.20       226.62 o                         
  -2   8   0       7426.43       7393.73        44.10 o                         
  -1   8   0       2485.52       2404.76        23.01 o                         
   0   8   0       2221.16       2195.00        20.21 o                         
   1   8   0       2002.03       1881.22        27.50 o                         
   2   8   0      12744.61      12539.27       237.30 o                         
   3   8   0      22774.09      22638.93        91.38 o                         
   4   8   0        822.37        818.91        16.78 o                         
   5   8   0       4365.84       4480.22        34.97 o                         
   6   8   0       3467.33       3629.86        32.41 o                         
   7   8   0        371.15        389.72        29.80 o                         
   8   8   0       6691.08       6592.88        74.93 o                         
   9   8   0       3391.45       3510.94        37.28 o                         
  10   8   0       2731.96       2944.23        43.77 o                         
  11   8   0       3256.71       3259.34        64.73 o                         
  12   8   0       1008.10       1010.09        35.05 o                         
  13   8   0         77.24         93.73        44.69 o                         
  14   8   0        242.99        238.04        48.05 o                         
 -13   9   0       3563.12       3561.36        80.64 o                         
 -12   9   0        291.14        301.47        50.26 o                         
 -11   9   0       3482.92       3691.46        62.11 o                         
 -10   9   0        780.60        824.12        34.35 o                         
  -9   9   0       1070.92       1086.35        34.01 o                         
  -8   9   0        171.77        212.21        25.41 o                         
  -7   9   0       4128.64       4362.51        65.57 o                         
  -6   9   0         11.83          1.53        18.91 o                         
  -5   9   0       2510.38       2431.18        39.34 o                         
  -4   9   0       1750.26       1803.74        34.54 o                         
  -3   9   0      10933.45      10988.79        65.24 o                         
  -2   9   0       4653.94       4542.53        32.82 o                         
  -1   9   0         27.65         25.08        16.32 o                         
   0   9   0       6677.42       6627.73        44.53 o                         
   1   9   0       7959.91       8052.10        72.71 o                         
   2   9   0       4546.63       4499.51        40.95 o                         
   3   9   0       1021.66       1036.06        23.78 o                         
   4   9   0        264.28        268.03        19.62 o                         
   5   9   0         29.59         33.11        14.77 o                         
   6   9   0       1224.44       1270.94        23.08 o                         
   7   9   0          1.13         19.01        14.49 o                         
   8   9   0          5.83         -3.88        18.18 o                         
   9   9   0       3379.24       3610.82        63.11 o                         
  10   9   0       1145.55       1186.36        49.53 o                         
  11   9   0        161.24        191.39        33.91 o                         
  12   9   0          8.34        -17.36        35.22 o                         
  13   9   0        343.01        273.23        42.69 o                         
  14   9   0        185.25        169.49        52.92 o                         
 -12  10   0       1168.07       1284.99        52.74 o                         
 -11  10   0        500.05        516.24        42.49 o                         
 -10  10   0        285.99        347.62        40.29 o                         
  -9  10   0         25.36         52.68        32.75 o                         
  -8  10   0        566.50        587.86        30.66 o                         
  -7  10   0        267.69        264.92        37.50 o                         
  -6  10   0       1409.00       1394.72        27.48 o                         
  -5  10   0        901.61        870.53        26.66 o                         
  -4  10   0        194.53        212.60        17.61 o                         
  -3  10   0       2206.81       2296.92        37.38 o                         
  -2  10   0       1317.92       1404.33        42.88 o                         
  -1  10   0        399.00        396.96        19.33 o                         
   0  10   0       5526.48       5402.18        31.33 o                         
   1  10   0       3617.02       3583.59        28.32 o                         
   2  10   0       7078.99       7041.12        52.48 o                         
   3  10   0       3171.79       3185.18        46.67 o                         
   4  10   0       5157.22       5163.00        46.22 o                         
   5  10   0       4636.04       4652.36        35.40 o                         
   6  10   0       2676.47       2722.35        37.93 o                         
   7  10   0        564.92        603.57        24.56 o                         
   8  10   0        221.54        326.24        29.58 o                         
   9  10   0         29.00         29.82        36.18 o                         
  10  10   0       2088.95       2190.75        60.95 o                         
  11  10   0       1059.20       1129.46        68.05 o                         
  12  10   0       1718.03       1741.71        49.84 o                         
  13  10   0       1491.62       1458.48        64.51 o                         
 -12  11   0        150.81        201.40        77.28 o                         
 -11  11   0         76.25         45.69        40.56 o                         
 -10  11   0       1096.20       1056.15        41.84 o                         
  -9  11   0        106.53        117.51        34.10 o                         
  -8  11   0         26.24          4.07        29.66 o                         
  -7  11   0        680.95        711.06        27.31 o                         
  -6  11   0       5667.36       5774.44        54.48 o                         
  -5  11   0          5.86          6.46        19.09 o                         
  -4  11   0         22.02         47.33        18.02 o                         
  -3  11   0       4575.83       4462.17        38.53 o                         
  -2  11   0        404.51        398.05        23.83 o                         
  -1  11   0        471.77        494.61        26.70 o                         
   0  11   0        824.82        804.45        24.27 o                         
   1  11   0       2244.42       2223.00        44.65 o                         
   2  11   0        376.56        393.81        26.53 o                         
   3  11   0          7.19         20.53        18.40 o                         
   4  11   0       1477.71       1597.40        34.44 o                         
   5  11   0         73.54         64.89        22.68 o                         
   6  11   0      20127.33      20041.43       126.81 o                         
   7  11   0       2074.71       2036.18        38.85 o                         
   8  11   0       2284.82       2368.18        43.89 o                         
   9  11   0          6.44         49.92        57.10 o                         
  10  11   0       3819.89       4168.05       280.70 o                         
  11  11   0       1435.12       1452.94        62.10 o                         
  12  11   0        732.63        791.80        55.13 o                         
  13  11   0          3.22         42.31        52.61 o                         
 -11  12   0          2.17         23.70        43.03 o                         
 -10  12   0        743.74        798.98        57.56 o                         
  -9  12   0          0.04          1.74        33.81 o                         
  -8  12   0        192.25        198.40        29.94 o                         
  -7  12   0        424.45        395.82        31.49 o                         
  -6  12   0         14.70         62.81        22.17 o                         
  -5  12   0       1044.77       1076.37        25.79 o                         
  -4  12   0       3149.90       3213.27        34.56 o                         
  -3  12   0        882.66        922.75        27.79 o                         
  -2  12   0        800.18        819.19        22.25 o                         
  -1  12   0       3730.55       3699.29        36.33 o                         
   0  12   0      10076.54      10217.21        62.38 o                         
   1  12   0       4407.20       4437.02        65.53 o                         
   2  12   0        954.76        949.76        24.85 o                         
   3  12   0        247.21        227.13        19.86 o                         
   4  12   0        169.75        193.45        32.51 o                         
   5  12   0       3424.81       3638.27        49.04 o                         
   6  12   0        450.71        482.41        28.28 o                         
   7  12   0        492.00        462.29        33.34 o                         
   8  12   0       1492.65       1571.19        76.44 o                         
   9  12   0       2907.07       2881.89        94.41 o                         
  10  12   0         40.84         37.27        63.94 o                         
  11  12   0       2533.24       2384.71       109.45 o                         
  12  12   0        515.07        480.77        57.82 o                         
 -10  13   0        306.45        304.94        57.66 o                         
  -9  13   0        257.88        250.27        59.50 o                         
  -8  13   0        106.58        112.29        40.37 o                         
  -7  13   0        678.34        625.09        35.24 o                         
  -6  13   0       1487.24       1534.43        39.39 o                         
  -5  13   0        426.82        445.76        28.04 o                         
  -4  13   0        558.76        585.17        35.74 o                         
  -3  13   0       1512.96       1567.51        41.97 o                         
  -2  13   0       2005.84       1996.90        39.42 o                         
  -1  13   0        890.10        928.69        32.22 o                         
   0  13   0       2067.54       2074.32        42.71 o                         
   1  13   0       3061.15       3108.28        42.00 o                         
   2  13   0       1297.94       1289.96        31.93 o                         
   3  13   0      14192.20      14258.44        74.53 o                         
   4  13   0        722.72        843.09        44.09 o                         
   5  13   0       1729.84       1688.28        36.47 o                         
   6  13   0         29.70         44.03        26.77 o                         
   7  13   0        696.24        746.42        46.97 o                         
   8  13   0        145.13        146.35        59.84 o                         
   9  13   0       1021.59       1168.87        79.68 o                         
  10  13   0        141.49        122.41        80.01 o                         
  11  13   0        522.79        503.69        81.38 o                         
  -9  14   0        360.79        454.10        97.45 o                         
  -8  14   0        435.41        463.38        48.37 o                         
  -7  14   0          1.17         24.80        42.78 o                         
  -6  14   0        433.30        405.77        44.76 o                         
  -5  14   0        940.70        932.00        55.69 o                         
  -4  14   0        271.87        277.58        31.98 o                         
  -3  14   0          5.88         -1.60        28.31 o                         
  -2  14   0       2273.89       2315.38        39.02 o                         
  -1  14   0        684.76        692.89        50.52 o                         
   0  14   0         14.98         15.17        30.83 o                         
   1  14   0       1484.05       1338.53        51.02 o                         
   2  14   0       1360.91       1372.98        48.28 o                         
   3  14   0       2735.74       2676.41        60.46 o                         
   4  14   0       1939.29       1926.46        46.18 o                         
   5  14   0       4578.64       4562.90        60.83 o                         
   6  14   0       1284.93       1145.46        55.26 o                         
   7  14   0        603.03        632.90        46.86 o                         
   8  14   0         62.74         80.35        63.60 o                         
   9  14   0        710.71        708.20        77.28 o                         
  10  14   0       3180.38       3150.08       111.86 o                         
  -7  15   0          0.50         -5.40        55.00 o                         
  -6  15   0        872.84        854.55        51.76 o                         
  -5  15   0        638.40        558.69        49.68 o                         
  -4  15   0         32.97         76.53        42.59 o                         
  -3  15   0        164.22        204.87        35.67 o                         
  -2  15   0          1.39          6.01        30.63 o                         
  -1  15   0        640.50        616.78        38.68 o                         
   0  15   0       2506.95       2402.33        50.75 o                         
   1  15   0         66.16         61.79        30.52 o                         
   2  15   0          2.04         -2.59        38.63 o                         
   3  15   0         27.16         57.46        41.78 o                         
   4  15   0         47.95         46.11        34.81 o                         
   5  15   0        596.29        630.19        48.74 o                         
   6  15   0        383.90        361.43        48.93 o                         
   7  15   0         49.70         71.12        63.60 o                         
   8  15   0       2912.79       2843.85       109.46 o                         
   9  15   0       2982.60       2892.09       106.38 o                         
  -6  16   0        184.23        173.36        91.64 o                         
  -5  16   0        773.71        777.63        51.55 o                         
  -4  16   0        470.71        461.72        40.23 o                         
  -3  16   0        332.31        337.13        45.44 o                         
  -2  16   0        210.14        282.27        42.92 o                         
  -1  16   0         28.67         46.29        47.45 o                         
   0  16   0        708.09        746.54        43.45 o                         
   1  16   0       2613.23       2617.33        95.77 o                         
   2  16   0       1058.30       1102.79        53.62 o                         
   3  16   0        411.09        391.70        41.95 o                         
   4  16   0       2386.53       2388.60        54.67 o                         
   5  16   0        155.67        135.93        49.28 o                         
   6  16   0         72.80         57.76        49.26 o                         
   7  16   0         30.09        -19.83        77.96 o                         
  -2  17   0         83.93         56.08        51.14 o                         
  -1  17   0        392.03        398.92        58.88 o                         
   0  17   0         16.97         11.36        50.25 o                         
   1  17   0          2.03         19.02        45.78 o                         
   2  17   0       1298.94       1232.85        60.81 o                         
   3  17   0         36.33         48.84        53.33 o                         
   4  17   0         79.73        116.87        51.84 o                         
   5  17   0        923.54        839.87        91.65 o                         
  -5 -17   1        156.67        137.80        71.12 o                         
  -4 -17   1        196.65        211.58        49.95 o                         
  -3 -17   1         24.39         -4.63        44.15 o                         
  -2 -17   1         15.99         12.01        42.45 o                         
  -1 -17   1       4718.80       4738.10        85.98 o                         
   0 -17   1        823.61        880.48        59.93 o                         
   1 -17   1        336.64        360.61        45.51 o                         
   2 -17   1       2231.27       2137.81        68.95 o                         
  -7 -16   1         27.54         35.56        68.04 o                         
  -6 -16   1        175.41        166.58        51.39 o                         
  -5 -16   1        219.63        247.33        50.28 o                         
  -4 -16   1       1335.16       1406.00        62.45 o                         
  -3 -16   1        872.68        890.87        52.03 o                         
  -2 -16   1       2883.71       2804.33        69.11 o                         
  -1 -16   1        952.26        953.07        77.29 o                         
   0 -16   1       1234.34       1210.95        47.41 o                         
   1 -16   1          8.08        -26.79        46.13 o                         
   2 -16   1        453.43        492.69        52.89 o                         
   3 -16   1        545.75        601.24        57.49 o                         
   4 -16   1       1523.64       1507.94        68.63 o                         
   5 -16   1       1537.64       1571.51        57.34 o                         
   6 -16   1        174.10        138.83        79.33 o                         
  -9 -15   1         10.27        -11.63        71.46 o                         
  -8 -15   1        465.68        522.84        74.89 o                         
  -7 -15   1         17.63        108.64        46.05 o                         
  -6 -15   1          5.99         59.27        46.27 o                         
  -5 -15   1       2353.00       2283.81        54.20 o                         
  -4 -15   1       1819.35       1725.74        46.52 o                         
  -3 -15   1         10.04         -1.81        32.24 o                         
  -2 -15   1          1.09        -14.26        41.07 o                         
  -1 -15   1         33.40         14.13        28.28 o                         
   0 -15   1        511.05        475.44        36.90 o                         
   1 -15   1       2066.89       2114.08        89.61 o                         
   2 -15   1       1529.39       1503.88        49.50 o                         
   3 -15   1       1848.36       1921.65        46.55 o                         
   4 -15   1        524.23        615.94        38.96 o                         
   5 -15   1        471.21        491.12        45.84 o                         
   6 -15   1        747.17        785.30        60.51 o                         
   7 -15   1       1188.92       1295.25        55.45 o                         
 -10 -14   1         29.20          7.18        84.11 o                         
  -9 -14   1         94.72         27.01        66.33 o                         
  -8 -14   1         34.43         81.38        72.49 o                         
  -7 -14   1        232.93        232.45        49.56 o                         
  -6 -14   1        958.93       1007.04        48.71 o                         
  -5 -14   1        320.37        310.85        36.49 o                         
  -4 -14   1          0.22        -38.31        41.03 o                         
  -3 -14   1       1517.08       1492.59       100.72 o                         
  -2 -14   1        242.21        234.50        41.28 o                         
  -1 -14   1       5821.33       5832.42        61.87 o                         
   0 -14   1          0.02        -28.43        36.07 o                         
   1 -14   1        263.77        256.10        40.75 o                         
   2 -14   1         60.03        110.94        26.11 o                         
   3 -14   1         16.79         10.01        28.79 o                         
   4 -14   1        319.48        354.61        41.99 o                         
   5 -14   1       2322.62       2323.43        56.26 o                         
   6 -14   1       8631.25       8430.23        89.92 o                         
   7 -14   1       3565.05       3696.36        67.59 o                         
   8 -14   1       3336.23       3493.95        85.74 o                         
   9 -14   1        427.01        446.92        87.54 o                         
 -11 -13   1        740.00        806.34        85.49 o                         
 -10 -13   1        297.04        361.77        73.52 o                         
  -9 -13   1        175.52        201.40        66.34 o                         
  -8 -13   1       1627.70       1711.38        81.05 o                         
  -7 -13   1       2684.81       2688.71        52.23 o                         
  -6 -13   1        791.88        774.02        39.15 o                         
  -5 -13   1        758.74        725.44        31.27 o                         
  -4 -13   1       1998.27       2045.84        43.03 o                         
  -3 -13   1        150.01        185.58        25.10 o                         
  -2 -13   1       1355.52       1426.76        37.11 o                         
  -1 -13   1        298.22        278.27        35.89 o                         
   0 -13   1       1720.28       1684.81        34.38 o                         
   1 -13   1          3.19         10.22        21.87 o                         
   2 -13   1       2452.72       2384.40        34.58 o                         
   3 -13   1        322.87        324.58        25.48 o                         
   4 -13   1        603.42        557.03        34.03 o                         
   5 -13   1        331.43        327.98        28.25 o                         
   6 -13   1       1973.39       2046.45        38.64 o                         
   7 -13   1         45.02         68.93        33.59 o                         
   8 -13   1          2.04         28.60        43.28 o                         
   9 -13   1       6240.69       6250.56        85.21 o                         
  10 -13   1       2005.80       2170.31        75.65 o                         
 -12 -12   1       2025.74       1873.46        67.15 o                         
 -11 -12   1        103.63        152.50        72.15 o                         
 -10 -12   1        171.41        156.95        67.02 o                         
  -9 -12   1          0.78        -52.66        68.04 o                         
  -8 -12   1        134.66        145.17        43.15 o                         
  -7 -12   1         47.58         56.29        38.65 o                         
  -6 -12   1        302.64        308.20        25.43 o                         
  -5 -12   1         15.97         46.06        23.36 o                         
  -4 -12   1          1.47         28.83        19.30 o                         
  -3 -12   1       1006.47        977.12        31.54 o                         
  -2 -12   1       3674.27       3662.77        36.85 o                         
  -1 -12   1        261.29        250.88        24.47 o                         
   0 -12   1        197.26        245.36        21.62 o                         
   1 -12   1          1.65         -3.76        17.74 o                         
   2 -12   1       2143.42       2097.55        32.04 o                         
   3 -12   1       1012.16       1049.32        30.70 o                         
   4 -12   1       6842.43       6816.30        59.61 o                         
   5 -12   1       2620.26       2628.80        36.67 o                         
   6 -12   1       1504.18       1616.37        37.12 o                         
   7 -12   1          0.15          9.50        25.07 o                         
   8 -12   1       3646.69       3715.79        70.21 o                         
   9 -12   1       2313.17       2377.77        56.70 o                         
  10 -12   1        173.94        147.68        42.22 o                         
  11 -12   1        460.97        473.13        47.47 o                         
 -13 -11   1         42.21         51.16        56.93 o                         
 -12 -11   1        347.73        359.48        42.82 o                         
 -11 -11   1        614.06        672.26        56.43 o                         
 -10 -11   1       2151.04       2353.50        98.33 o                         
  -9 -11   1         13.52         -7.86        39.63 o                         
  -8 -11   1        224.28        234.58        31.05 o                         
  -7 -11   1        551.36        550.45        30.96 o                         
  -6 -11   1        456.24        445.28        23.00 o                         
  -5 -11   1        625.38        672.82        29.86 o                         
  -4 -11   1        521.49        552.15        24.87 o                         
  -3 -11   1        727.84        701.86        27.64 o                         
  -2 -11   1       2129.34       2130.66        31.53 o                         
  -1 -11   1       6619.04       6672.74        45.71 o                         
   0 -11   1        325.99        344.18        17.28 o                         
   1 -11   1        489.74        550.05        24.21 o                         
   2 -11   1       8465.24       8325.34        58.81 o                         
   3 -11   1       2583.54       2545.34        38.23 o                         
   4 -11   1       4343.11       4386.23        35.68 o                         
   5 -11   1        216.64        222.65        22.30 o                         
   6 -11   1       4972.69       5119.92        81.52 o                         
   7 -11   1         46.62         34.80        24.95 o                         
   8 -11   1        467.73        447.99        27.35 o                         
   9 -11   1         87.17         96.56        29.78 o                         
  10 -11   1       2960.17       3026.31        48.85 o                         
  11 -11   1         75.25         75.29        41.05 o                         
  12 -11   1         75.58         80.01        79.67 o                         
 -14 -10   1        308.15        319.37        84.12 o                         
 -13 -10   1        189.38        212.84        44.66 o                         
 -12 -10   1       2535.13       2619.17        56.21 o                         
 -11 -10   1         36.32         23.99        44.11 o                         
 -10 -10   1        344.53        356.69        45.67 o                         
  -9 -10   1       3042.65       2949.60        60.19 o                         
  -8 -10   1       7419.59       7502.69        64.68 o                         
  -7 -10   1          0.07         19.49        21.64 o                         
  -6 -10   1       1193.01       1227.72        24.41 o                         
  -5 -10   1       2997.67       3013.23        30.77 o                         
  -4 -10   1        538.16        517.70        32.51 o                         
  -3 -10   1        201.31        160.20        18.21 o                         
  -2 -10   1        149.79        209.57        18.07 o                         
  -1 -10   1       1827.87       1881.04        28.37 o                         
   0 -10   1       1302.16       1285.90        21.27 o                         
   1 -10   1       1159.77       1145.02        28.47 o                         
   2 -10   1         60.05        114.11        18.12 o                         
   3 -10   1        449.89        467.46        18.32 o                         
   4 -10   1        244.92        285.15        18.55 o                         
   5 -10   1       4564.96       4590.78        67.80 o                         
   6 -10   1        266.44        268.14        27.31 o                         
   7 -10   1       6961.58       6979.66        49.59 o                         
   8 -10   1       5176.46       5333.22        54.35 o                         
   9 -10   1       7429.54       7698.79        74.87 o                         
  10 -10   1         56.94         57.06        35.75 o                         
  11 -10   1       2158.45       2235.90       110.30 o                         
  12 -10   1       1207.80       1265.25        51.06 o                         
 -14  -9   1         57.91         65.30        51.98 o                         
 -13  -9   1        506.97        507.29        42.16 o                         
 -12  -9   1        112.28        122.33        38.02 o                         
 -11  -9   1       1492.42       1406.99        57.01 o                         
 -10  -9   1          0.10         33.43        39.77 o                         
  -9  -9   1       5275.25       5398.70        60.47 o                         
  -8  -9   1         70.60        184.28        31.55 o                         
  -7  -9   1         33.62         76.98        23.85 o                         
  -6  -9   1        287.24        268.36        16.10 o                         
  -5  -9   1       3077.60       3026.91        33.04 o                         
  -4  -9   1       1631.06       1644.62        26.51 o                         
  -3  -9   1         26.17         39.74        14.64 o                         
  -2  -9   1       1102.37       1104.01        22.06 o                         
  -1  -9   1         18.27         19.66        14.55 o                         
   0  -9   1       7081.48       7110.85        37.03 o                         
   1  -9   1       2566.73       2615.09        29.39 o                         
   2  -9   1        172.15        186.25        12.85 o                         
   3  -9   1       6143.44       6201.05        61.62 o                         
   4  -9   1       1726.23       1606.06        32.91 o                         
   5  -9   1       1501.53       1523.77        27.99 o                         
   6  -9   1        946.67       1022.66        28.70 o                         
   7  -9   1       9069.23       9131.50        79.33 o                         
   8  -9   1          0.03         38.02        25.02 o                         
   9  -9   1         11.07          0.66        30.71 o                         
  10  -9   1        357.20        358.49        35.95 o                         
  11  -9   1      12729.74      13008.32       100.09 o                         
  12  -9   1       8975.29       9022.34        88.96 o                         
  13  -9   1       2584.57       2530.07        74.97 o                         
 -14  -8   1       1060.60       1115.79        57.37 o                         
 -13  -8   1        575.60        630.70        52.63 o                         
 -12  -8   1         10.31        -11.07        30.05 o                         
 -11  -8   1       2399.03       2467.77        48.17 o                         
 -10  -8   1       3012.62       3094.21        49.62 o                         
  -9  -8   1       3441.19       3520.51        37.38 o                         
  -8  -8   1        903.37        997.69        30.47 o                         
  -7  -8   1        267.63        278.66        17.92 o                         
  -6  -8   1         52.52         99.90        16.50 o                         
  -5  -8   1        815.56        840.61        16.76 o                         
  -4  -8   1       1610.93       1604.66        33.86 o                         
  -3  -8   1       4539.42       4721.13        45.95 o                         
  -2  -8   1       7981.72       7702.05       103.45 o                         
  -1  -8   1       1885.22       1875.59        30.44 o                         
   0  -8   1      10334.35      10304.07        81.38 o                         
   1  -8   1       7350.38       7153.27        50.57 o                         
   2  -8   1        892.93        928.20        20.77 o                         
   3  -8   1      12216.82      12313.03        63.64 o                         
   4  -8   1         23.73         30.53        19.70 o                         
   5  -8   1          9.94         26.97        17.63 o                         
   6  -8   1      18463.13      19161.51       183.31 o                         
   7  -8   1        236.21        270.79        20.05 o                         
   8  -8   1       2240.04       2337.11        52.20 o                         
   9  -8   1       1822.84       1922.03        50.33 o                         
  10  -8   1       1943.41       1956.73        44.65 o                         
  11  -8   1       2682.31       2870.99        66.15 o                         
  12  -8   1        898.41        935.46        54.35 o                         
  13  -8   1         23.74         37.06        39.26 o                         
  14  -8   1         36.13         62.80        42.52 o                         
 -15  -7   1       3524.99       3415.86        82.11 o                         
 -14  -7   1         37.49         15.38        39.34 o                         
 -13  -7   1       1511.06       1499.74        48.38 o                         
 -12  -7   1          0.24         34.84        21.99 o                         
 -11  -7   1         11.97         10.18        23.77 o                         
 -10  -7   1        613.47        657.95        25.80 o                         
  -9  -7   1       2160.44       2258.15        36.81 o                         
  -8  -7   1        268.80        289.90        24.35 o                         
  -7  -7   1        760.39        817.29        22.08 o                         
  -6  -7   1       6069.10       6110.69        31.07 o                         
  -5  -7   1       1525.10       1508.35        22.97 o                         
  -4  -7   1       8903.02       8827.41        53.53 o                         
  -3  -7   1        249.18        244.36        15.16 o                         
  -2  -7   1       3196.44       3227.73        26.71 o                         
  -1  -7   1       2095.20       2157.34        19.54 o                         
   0  -7   1         35.21         10.50         9.20 o                         
   1  -7   1        908.13        935.51        13.49 o                         
   2  -7   1          1.07         12.43        13.31 o                         
   3  -7   1       3706.30       3701.71        38.98 o                         
   4  -7   1       2509.05       2570.86        99.21 o                         
   5  -7   1        334.37        326.28        14.76 o                         
   6  -7   1        270.25        310.72        19.49 o                         
   7  -7   1         65.46         71.47        19.75 o                         
   8  -7   1        295.56        316.49        20.08 o                         
   9  -7   1      11408.49      11736.02        79.26 o                         
  10  -7   1      10299.31      10543.37       133.22 o                         
  11  -7   1       1020.71       1046.28        40.04 o                         
  12  -7   1       1039.25       1057.96        44.64 o                         
  13  -7   1       1885.27       1874.70        47.06 o                         
  14  -7   1        136.67        174.04        39.03 o                         
 -15  -6   1        663.72        606.60        57.73 o                         
 -14  -6   1       5080.53       4981.63        69.90 o                         
 -13  -6   1       1280.68       1286.61        44.54 o                         
 -12  -6   1       4523.55       4401.43        56.84 o                         
 -11  -6   1          0.44         23.54        24.12 o                         
 -10  -6   1        360.47        362.29        28.76 o                         
  -9  -6   1        630.28        632.33        29.01 o                         
  -8  -6   1          0.87         43.92        23.87 o                         
  -7  -6   1        637.90        677.02        19.82 o                         
  -6  -6   1       7134.87       7039.78        42.85 o                         
  -5  -6   1      10645.22      10388.12        37.81 o                         
  -4  -6   1        960.74        901.45        11.83 o                         
  -3  -6   1         21.19         42.86        10.91 o                         
  -2  -6   1       1224.68       1207.65        15.42 o                         
  -1  -6   1        132.62        176.10         9.44 o                         
   0  -6   1        849.68        796.01        12.54 o                         
   1  -6   1        998.83        994.93        13.84 o                         
   2  -6   1       4492.23       4352.50        41.25 o                         
   3  -6   1       7630.55       7508.28       154.52 o                         
   4  -6   1        904.96        948.38        35.91 o                         
   5  -6   1       2730.21       2865.72        33.62 o                         
   6  -6   1        112.77        124.73        17.42 o                         
   7  -6   1         41.56         78.43        15.38 o                         
   8  -6   1      12081.45      12303.16        66.45 o                         
   9  -6   1       9528.71       9546.53       222.44 o                         
  10  -6   1        679.64        760.28        76.26 o                         
  11  -6   1       1034.98       1022.52        66.34 o                         
  12  -6   1       4721.25       4827.69        80.46 o                         
  13  -6   1        117.49        117.21        38.62 o                         
  14  -6   1        584.73        706.45        48.10 o                         
  15  -6   1       1038.84       1160.65        93.02 o                         
 -15  -5   1          2.09          3.14        41.43 o                         
 -14  -5   1       1457.85       1477.78        57.50 o                         
 -13  -5   1        728.02        669.16        48.24 o                         
 -12  -5   1        368.09        364.71        23.89 o                         
 -11  -5   1       2842.76       2795.31        38.71 o                         
 -10  -5   1       4340.25       4427.94        69.63 o                         
  -9  -5   1       1980.79       1937.93        33.35 o                         
  -8  -5   1       7127.60       7210.54        51.45 o                         
  -7  -5   1         37.14          6.36        21.26 o                         
  -6  -5   1      28087.42      28324.15       198.27 o                         
  -5  -5   1       7246.47       7097.29        28.23 o                         
  -4  -5   1          2.51         -3.64         7.78 o                         
  -3  -5   1      32374.65      31895.92       152.17 o                         
  -2  -5   1      13155.11      13062.43        87.66 o                         
  -1  -5   1       7068.25       6670.95        34.90 o                         
   0  -5   1         40.19         29.19         8.38 o                         
   1  -5   1       4160.32       4290.49        33.56 o                         
   2  -5   1       7413.94       7142.44        44.49 o                         
   3  -5   1       7826.14       7890.02        66.10 o                         
   4  -5   1      11323.50      11585.62       182.81 o                         
   5  -5   1       1454.37       1501.35        25.23 o                         
   6  -5   1      14811.72      14351.65       128.99 o                         
   7  -5   1       6030.09       6059.44        78.79 o                         
   8  -5   1        871.69        920.95        25.06 o                         
   9  -5   1          2.90        -22.23        51.29 o                         
  10  -5   1       4127.99       4064.16       100.94 o                         
  11  -5   1          9.16        -17.10        70.44 o                         
  12  -5   1        808.04        767.15        50.80 o                         
  13  -5   1        112.22        138.28        33.51 o                         
  14  -5   1       2474.90       2559.75        52.70 o                         
  15  -5   1       4731.78       5130.14        93.00 o                         
 -16  -4   1        954.32        911.35        92.67 o                         
 -15  -4   1        282.91        235.09        55.44 o                         
 -14  -4   1         52.81         23.60        36.90 o                         
 -13  -4   1        339.71        364.85        29.05 o                         
 -12  -4   1         10.27         93.79        21.81 o                         
 -11  -4   1        577.27        573.43        21.13 o                         
 -10  -4   1         11.82         -4.76        17.37 o                         
  -9  -4   1       1583.05       1649.20        31.58 o                         
  -8  -4   1       6754.53       6616.47        58.68 o                         
  -7  -4   1       5389.11       5664.76        87.43 o                         
  -6  -4   1      18982.64      18391.15       104.07 o                         
  -5  -4   1      10428.88      10091.86        62.36 o                         
  -4  -4   1        727.04        848.38        12.95 o                         
  -3  -4   1         58.18        113.04         6.67 o                         
  -2  -4   1       3720.70       3593.07        26.77 o                         
  -1  -4   1        205.72        331.52         9.90 o                         
   0  -4   1       7102.28       7587.96        47.56 o                         
   1  -4   1       1751.00       1682.83        16.02 o                         
   2  -4   1       3132.48       3295.29        49.60 o                         
   3  -4   1       3255.86       3426.55        27.90 o                         
   4  -4   1       5523.63       5417.87       101.90 o                         
   5  -4   1      11487.94      10861.29       107.52 o                         
   6  -4   1      27944.49      28072.19       262.12 o                         
   7  -4   1       8280.57       8177.40        41.16 o                         
   8  -4   1       6529.48       6767.60        87.82 o                         
   9  -4   1      12864.93      12920.37       219.52 o                         
  10  -4   1       1717.40       1767.25        74.56 o                         
  11  -4   1         10.71         46.04        37.27 o                         
  12  -4   1        312.47        392.61        47.03 o                         
  13  -4   1        409.36        394.93        40.31 o                         
  14  -4   1        914.12        898.35        49.97 o                         
  15  -4   1       1197.35       1192.22        69.65 o                         
 -16  -3   1        163.62        223.36        53.21 o                         
 -15  -3   1       1027.94       1084.70        63.00 o                         
 -14  -3   1          2.28        -19.77        35.84 o                         
 -13  -3   1       1031.60        981.08        37.53 o                         
 -12  -3   1         13.13         21.67        18.88 o                         
 -11  -3   1       1018.86       1049.00        25.38 o                         
 -10  -3   1         85.13        111.16        15.79 o                         
  -9  -3   1       9691.78       9800.53        48.96 o                         
  -8  -3   1        180.75        177.14        12.67 o                         
  -7  -3   1       2147.90       2167.56        26.20 o                         
  -6  -3   1       2889.43       2847.60        19.41 o                         
  -5  -3   1         16.77         21.43         7.01 o                         
  -4  -3   1       9444.92       9379.91        84.15 o                         
  -3  -3   1       8593.81       8398.33        59.73 o                         
  -2  -3   1      12413.29      12234.58        87.43 o                         
  -1  -3   1       2135.60       1860.92        18.38 o                         
   0  -3   1        370.66        409.60         7.60 o                         
   1  -3   1       1423.17       1295.68        30.88 o                         
   2  -3   1       1420.46       1366.32        19.98 o                         
   3  -3   1       3379.24       3286.93        40.43 o                         
   4  -3   1        956.90       1004.45        14.38 o                         
   5  -3   1      16499.50      16144.70       294.67 o                         
   6  -3   1       2098.37       2018.35        17.44 o                         
   7  -3   1        154.31        168.61        26.84 o                         
   8  -3   1       1132.63       1064.45        26.75 o                         
   9  -3   1        174.58        150.97        48.38 o                         
  10  -3   1        168.75        182.25        20.85 o                         
  11  -3   1       1073.87       1143.13        91.48 o                         
  12  -3   1      15759.10      16521.85       560.90 o                         
  13  -3   1        710.78        563.57        54.03 o                         
  14  -3   1        813.45        818.71        47.55 o                         
  15  -3   1        852.70        920.77        65.09 o                         
  16  -3   1        454.34        328.95        93.35 o                         
 -16  -2   1         13.81          4.39        52.93 o                         
 -15  -2   1        690.03        701.36        59.74 o                         
 -14  -2   1       1509.59       1438.62        47.00 o                         
 -13  -2   1       2075.04       2097.66        46.17 o                         
 -12  -2   1         63.10        195.75        24.23 o                         
 -11  -2   1       1931.27       1927.56        33.41 o                         
 -10  -2   1       1087.00       1068.73        29.65 o                         
  -9  -2   1        109.30        131.16        17.30 o                         
  -8  -2   1        335.41        361.26        22.69 o                         
  -7  -2   1       1230.81       1272.88        26.59 o                         
  -6  -2   1       3394.01       3365.12        24.85 o                         
  -5  -2   1        704.85        607.81        12.55 o                         
  -4  -2   1      13579.84      13588.97       197.46 o                         
  -3  -2   1      16971.45      15696.71       212.88 o                         
  -2  -2   1       5639.69       5033.61        71.07 o                         
  -1  -2   1        148.46        157.87         3.92 o                         
   0  -2   1         69.92         52.10         3.60 o                         
   1  -2   1        259.39        263.55         7.92 o                         
   2  -2   1         27.09         46.84         6.32 o                         
   3  -2   1      32484.58      31827.39       244.11 o                         
   4  -2   1       3374.06       3255.90        23.85 o                         
   5  -2   1       1521.60       1424.44        23.14 o                         
   6  -2   1      24384.46      23771.32       283.97 o                         
   7  -2   1       6495.77       6572.74       169.35 o                         
   8  -2   1       4385.87       4221.18        53.20 o                         
   9  -2   1         22.25         58.62        20.18 o                         
  10  -2   1        650.37        661.32        31.98 o                         
  11  -2   1       2638.81       2629.25        58.73 o                         
  12  -2   1       8572.01       8957.13       148.42 o                         
  13  -2   1        855.99        902.91        41.55 o                         
  14  -2   1          0.19         21.38        37.39 o                         
  15  -2   1       5322.49       5332.13        97.21 o                         
  16  -2   1        254.45        213.00        46.30 o                         
 -16  -1   1        122.06        119.43        42.22 o                         
 -15  -1   1        701.60        657.22        55.97 o                         
 -14  -1   1        451.85        398.73        38.94 o                         
 -13  -1   1        910.85        905.24        35.15 o                         
 -12  -1   1          4.52        138.31        28.31 o                         
 -11  -1   1         37.59         49.58        17.23 o                         
 -10  -1   1       2901.51       2789.42        31.00 o                         
  -9  -1   1        186.22        199.35        15.42 o                         
  -8  -1   1      19613.51      19507.66       163.06 o                         
  -7  -1   1        794.14        800.80        19.18 o                         
  -6  -1   1      40999.49      40319.50       278.58 o                         
  -5  -1   1       4496.97       4293.89        24.71 o                         
  -4  -1   1       6197.38       6787.52        56.67 o                         
  -3  -1   1      19728.66      19667.46       211.28 o                         
  -2  -1   1        352.11        377.81         4.81 o                         
  -1  -1   1        400.98        351.24         4.99 o                         
   0  -1   1        251.00        246.32         5.48 o                         
   1  -1   1          2.19          6.08         4.96 o                         
   2  -1   1        185.43        181.65         8.83 o                         
   3  -1   1       3591.24       3383.08        33.10 o                         
   4  -1   1       9811.96      10216.40       159.35 o                         
   5  -1   1       1755.77       1874.93        54.93 o                         
   6  -1   1       3916.66       3936.85        57.28 o                         
   7  -1   1         52.35         55.93         6.64 o                         
   8  -1   1         89.63         97.53        10.14 o                         
   9  -1   1      12219.22      12137.01       104.78 o                         
  10  -1   1       3817.39       3968.53        34.10 o                         
  11  -1   1        127.16        130.01        22.20 o                         
  12  -1   1       7038.96       6897.21        63.34 o                         
  13  -1   1          1.06          8.95        28.72 o                         
  14  -1   1         62.98         14.80        49.53 o                         
  15  -1   1       4673.25       4704.70        85.74 o                         
  16  -1   1         21.64         18.74        44.88 o                         
 -16   0   1          0.54          4.90        44.67 o                         
 -15   0   1       6262.64       6244.49        99.30 o                         
 -14   0   1         51.13         27.46        41.48 o                         
 -13   0   1        764.70        781.60        42.26 o                         
 -12   0   1       9676.01       9828.71        57.73 o                         
 -11   0   1         18.00          9.26        19.55 o                         
 -10   0   1       3091.88       3109.41        35.81 o                         
  -9   0   1       3776.89       3783.93        23.95 o                         
  -8   0   1      12001.14      11908.50        96.97 o                         
  -7   0   1       1102.14       1165.95        14.45 o                         
  -6   0   1       1184.14       1182.67        15.34 o                         
  -5   0   1        104.70         91.16         8.28 o                         
  -4   0   1       2925.69       2885.05        19.77 o                         
  -3   0   1         17.83         41.39         6.43 o                         
  -2   0   1       2668.91       2524.56        30.70 o                         
  -1   0   1          3.80          3.85         3.67 o                         
   1   0   1        332.75        379.70         5.62 o                         
   2   0   1       4648.36       5142.83        22.61 o                         
   3   0   1       3410.31       3181.72        17.55 o                         
   4   0   1          2.27         57.00         6.11 o                         
   5   0   1       7676.68       7905.09        28.09 o                         
   6   0   1      10541.62      10387.31        60.89 o                         
   7   0   1       1077.06       1173.61        19.33 o                         
   8   0   1        747.15        700.18        15.75 o                         
   9   0   1      33749.00      33901.55       267.96 o                         
  10   0   1       2187.57       2260.10        29.20 o                         
  11   0   1        323.78        322.94        23.25 o                         
  12   0   1       7014.02       6904.87        71.01 o                         
  13   0   1       1415.36       1395.17        35.61 o                         
  14   0   1         72.03        111.34        36.08 o                         
  15   0   1        559.11        535.73        43.88 o                         
  16   0   1         81.99         73.10        54.15 o                         
 -16   1   1        113.06         98.70        55.53 o                         
 -15   1   1       3832.47       3712.89        79.93 o                         
 -14   1   1        497.79        536.27        42.70 o                         
 -13   1   1        355.15        355.61        43.06 o                         
 -12   1   1        208.34        233.09        28.02 o                         
 -11   1   1       3955.21       4075.78        38.41 o                         
 -10   1   1        158.59        175.80        21.31 o                         
  -9   1   1       3661.71       3671.91        24.32 o                         
  -8   1   1       1728.37       1781.24        21.79 o                         
  -7   1   1       7292.07       7256.47        59.80 o                         
  -6   1   1      25656.39      25915.72       104.25 o                         
  -5   1   1       3843.84       3334.14        21.69 o                         
  -4   1   1      15876.69      16192.42       108.21 o                         
  -3   1   1      52897.91      51721.52       609.29 o                         
  -2   1   1        435.55        440.98         8.33 o                         
  -1   1   1       1702.44       1706.77        11.53 o                         
   0   1   1         22.67         14.13         3.33 o                         
   1   1   1         15.62          7.98         3.45 o                         
   2   1   1       1583.39       1418.78        12.39 o                         
   3   1   1         99.83        128.53         6.04 o                         
   4   1   1        514.24        451.08        15.67 o                         
   5   1   1       2425.97       2368.88        19.51 o                         
   6   1   1       5117.54       4928.31        70.13 o                         
   7   1   1        949.75        941.19        19.32 o                         
   8   1   1         16.80         14.99        16.51 o                         
   9   1   1       6139.65       6115.58        68.47 o                         
  10   1   1         78.40         90.03        16.11 o                         
  11   1   1        939.10        961.67        26.67 o                         
  12   1   1       2687.46       2611.38        44.04 o                         
  13   1   1        922.85        920.80        32.57 o                         
  14   1   1        232.57        255.37        36.64 o                         
  15   1   1      11909.94      11738.98       126.34 o                         
  16   1   1         86.87         94.32        51.82 o                         
 -16   2   1       1068.83        979.36        66.48 o                         
 -15   2   1        178.82        257.37        43.17 o                         
 -14   2   1         71.75         94.52        40.02 o                         
 -13   2   1        315.88        307.39        36.57 o                         
 -12   2   1        149.66        138.01        33.20 o                         
 -11   2   1         13.21          2.56        20.54 o                         
 -10   2   1       1733.36       1682.46        35.74 o                         
  -9   2   1       3082.39       3140.65        30.15 o                         
  -8   2   1       6610.17       6891.33        55.70 o                         
  -7   2   1       2087.53       2200.48        23.58 o                         
  -6   2   1      21595.84      21555.64       212.62 o                         
  -5   2   1        757.09        740.27        10.00 o                         
  -4   2   1        802.94        788.63         9.86 o                         
  -3   2   1      16832.24      15890.41        93.32 o                         
  -2   2   1       1108.04        800.45        16.65 o                         
  -1   2   1        241.62        265.74         5.32 o                         
   0   2   1        125.72        159.06         4.31 o                         
   1   2   1        168.19        186.53         4.51 o                         
   2   2   1        304.83        341.24         5.51 o                         
   3   2   1      16080.12      14906.71       176.22 o                         
   4   2   1       1993.86       1938.25        34.76 o                         
   5   2   1       2108.23       2143.47        32.00 o                         
   6   2   1       7077.70       6990.23       103.98 o                         
   7   2   1       1541.18       1527.23        23.05 o                         
   8   2   1       1379.46       1399.56        28.87 o                         
   9   2   1       7840.08       7860.89        61.55 o                         
  10   2   1          0.47         29.80        18.09 o                         
  11   2   1         14.51         45.25        19.43 o                         
  12   2   1       1615.64       1594.82        39.86 o                         
  13   2   1         75.94        101.79        27.67 o                         
  14   2   1         47.97         87.45        34.59 o                         
  15   2   1         38.11         50.03        38.56 o                         
  16   2   1       1036.02        988.07        63.58 o                         
 -16   3   1        214.49        273.55       102.58 o                         
 -15   3   1       1396.58       1472.98        65.20 o                         
 -14   3   1       1717.63       1715.38        55.99 o                         
 -13   3   1         10.01          0.81        35.44 o                         
 -12   3   1        931.85        933.42        40.95 o                         
 -11   3   1       1163.33       1123.07        47.98 o                         
 -10   3   1       7699.31       7553.44        68.94 o                         
  -9   3   1       4250.58       4019.75        37.12 o                         
  -8   3   1       5178.29       4793.85        42.22 o                         
  -7   3   1        426.99        423.79        17.87 o                         
  -6   3   1      22308.77      21223.26        97.85 o                         
  -5   3   1        928.52        909.85        11.14 o                         
  -4   3   1       1226.87       1106.69        10.41 o                         
  -3   3   1       4395.64       4465.35        69.66 o                         
  -2   3   1      17961.19      18090.46        90.86 o                         
  -1   3   1       9498.87       9890.42        62.36 o                         
   0   3   1       4489.11       4678.75        25.73 o                         
   1   3   1       5228.38       5387.36        46.84 o                         
   2   3   1       1817.77       2070.95        13.12 o                         
   3   3   1        206.54        254.82         7.36 o                         
   4   3   1       1347.13       1216.47        13.82 o                         
   5   3   1       4682.70       4321.93        38.89 o                         
   6   3   1        707.63        646.14         9.23 o                         
   7   3   1       6552.35       6109.60        99.65 o                         
   8   3   1         68.64         80.19         9.42 o                         
   9   3   1       5108.13       4921.97        43.27 o                         
  10   3   1        344.22        343.54        26.72 o                         
  11   3   1         70.28        114.71        20.47 o                         
  12   3   1      14879.43      15101.48       204.37 o                         
  13   3   1        223.19        241.62        27.07 o                         
  14   3   1        918.31        860.39        44.27 o                         
  15   3   1       3448.72       3310.66        58.59 o                         
  16   3   1         76.20        100.12        43.34 o                         
 -15   4   1        661.99        662.50        50.50 o                         
 -14   4   1       2250.20       2433.16        85.12 o                         
 -13   4   1        185.64        229.07        42.33 o                         
 -12   4   1       1161.43       1238.28        54.63 o                         
 -11   4   1         41.37         72.47        31.42 o                         
 -10   4   1       4244.73       4306.44        83.49 o                         
  -9   4   1       1431.45       1474.42        24.99 o                         
  -8   4   1        663.65        698.98        19.49 o                         
  -7   4   1        506.28        519.47        20.03 o                         
  -6   4   1       3391.01       3301.28        44.32 o                         
  -5   4   1        664.86        653.97        13.47 o                         
  -4   4   1        533.35        545.59        13.06 o                         
  -3   4   1      42408.02      44263.94       363.44 o                         
  -2   4   1         12.95         71.67        14.55 o                         
  -1   4   1       2075.37       2069.94        27.12 o                         
   0   4   1        691.66        819.96         9.74 o                         
   1   4   1       6299.99       6323.01        22.81 o                         
   2   4   1       5949.86       6096.35        27.26 o                         
   3   4   1       1529.52       1468.93        31.54 o                         
   4   4   1        505.79        504.16         9.68 o                         
   5   4   1       5545.73       5395.58        29.66 o                         
   6   4   1       4450.69       4395.52        28.38 o                         
   7   4   1        609.89        591.84        21.77 o                         
   8   4   1       1261.37       1249.22        21.81 o                         
   9   4   1       5986.56       5810.76        50.61 o                         
  10   4   1          2.11         -2.02        16.44 o                         
  11   4   1        882.62        875.33        24.17 o                         
  12   4   1       3262.08       3273.03        42.52 o                         
  13   4   1       1514.88       1497.86        36.19 o                         
  14   4   1          5.31         19.94        37.42 o                         
  15   4   1       5154.08       4965.57        91.97 o                         
  16   4   1        123.72        161.73        81.38 o                         
 -15   5   1        643.92        715.14        59.36 o                         
 -14   5   1       2419.74       2530.46       120.91 o                         
 -13   5   1        825.52        857.24        47.56 o                         
 -12   5   1       1515.59       1643.52        59.56 o                         
 -11   5   1        830.55        811.30        79.51 o                         
 -10   5   1        472.93        427.10        42.24 o                         
  -9   5   1       3701.26       3610.21        42.55 o                         
  -8   5   1        337.89        321.47        17.39 o                         
  -7   5   1       7960.56       7868.54        81.14 o                         
  -6   5   1      16873.76      16960.45        93.43 o                         
  -5   5   1       1586.63       1571.82        25.15 o                         
  -4   5   1      15970.27      16017.96        98.60 o                         
  -3   5   1       5288.71       5460.80        71.40 o                         
  -2   5   1        757.11        771.89        15.08 o                         
  -1   5   1        912.25        965.74        14.71 o                         
   0   5   1       1056.46       1138.37        10.50 o                         
   1   5   1         62.35         68.82         9.57 o                         
   2   5   1       1066.55       1008.19        12.40 o                         
   3   5   1        122.02        125.00         6.73 o                         
   4   5   1       1943.45       1941.13        12.37 o                         
   5   5   1       1628.88       1575.24        15.25 o                         
   6   5   1       4285.40       4130.41        28.26 o                         
   7   5   1         48.64         46.32        16.62 o                         
   8   5   1       1512.70       1526.62        33.12 o                         
   9   5   1       6163.83       6126.94        44.76 o                         
  10   5   1       1834.90       1984.77        35.65 o                         
  11   5   1        316.80        274.18        20.11 o                         
  12   5   1       8073.12       8272.07        59.39 o                         
  13   5   1        752.06        700.90        34.90 o                         
  14   5   1       1405.21       1327.53        49.68 o                         
  15   5   1       7450.22       7318.19       104.14 o                         
 -14   6   1        514.90        539.33        46.34 o                         
 -13   6   1        218.89        169.53        48.88 o                         
 -12   6   1       5665.33       5898.98        70.43 o                         
 -11   6   1          8.69         46.06        42.45 o                         
 -10   6   1       2297.92       2313.03        41.13 o                         
  -9   6   1        873.68        994.61        44.33 o                         
  -8   6   1       2904.36       2881.92        43.21 o                         
  -7   6   1       1812.52       1896.38        25.39 o                         
  -6   6   1         19.94         16.68         9.47 o                         
  -5   6   1        678.89        731.41        23.15 o                         
  -4   6   1        780.95        829.03        41.21 o                         
  -3   6   1        861.00        810.15        25.47 o                         
  -2   6   1      10199.86      10078.92        57.87 o                         
  -1   6   1        325.38        320.22        10.59 o                         
   0   6   1      14739.20      14566.16        69.04 o                         
   1   6   1      16951.02      16708.17        55.07 o                         
   2   6   1       2324.82       2430.95        18.76 o                         
   3   6   1       6825.72       6664.97        55.08 o                         
   4   6   1       7664.56       7383.03        35.08 o                         
   5   6   1        665.52        655.75        11.96 o                         
   6   6   1       5991.88       5752.43        47.00 o                         
   7   6   1       7611.05       7592.51        57.97 o                         
   8   6   1       8567.20       8500.25        55.45 o                         
   9   6   1      10633.36      10763.55       110.08 o                         
  10   6   1        311.69        302.37        26.20 o                         
  11   6   1       2080.73       2096.53        35.32 o                         
  12   6   1       1441.51       1549.67        41.35 o                         
  13   6   1          8.57         -0.80        27.22 o                         
  14   6   1        182.53        204.90        47.75 o                         
  15   6   1        143.78        138.04        54.95 o                         
 -14   7   1        203.47        238.93        44.96 o                         
 -13   7   1       1209.92       1306.95        43.54 o                         
 -12   7   1       1471.90       1495.41        60.77 o                         
 -11   7   1       2429.38       2470.03        52.56 o                         
 -10   7   1         97.53         78.47        25.85 o                         
  -9   7   1        602.69        600.43        27.43 o                         
  -8   7   1        205.80        177.86        18.57 o                         
  -7   7   1       4224.98       4413.97        37.63 o                         
  -6   7   1        494.15        517.04        24.15 o                         
  -5   7   1       9341.06       9373.76        57.32 o                         
  -4   7   1        115.62        150.39        18.60 o                         
  -3   7   1       1713.29       1675.76        28.98 o                         
  -2   7   1       1247.83       1245.97        21.13 o                         
  -1   7   1       1619.73       1567.52        17.86 o                         
   0   7   1       2453.73       2342.62        17.02 o                         
   1   7   1       1187.19       1119.68        15.35 o                         
   2   7   1       3697.44       3666.20        26.84 o                         
   3   7   1       2131.63       2217.20        26.66 o                         
   4   7   1       2304.67       2309.99        19.21 o                         
   5   7   1       1192.40       1191.85        15.71 o                         
   6   7   1       4275.20       4290.37        37.80 o                         
   7   7   1        636.89        684.08        18.75 o                         
   8   7   1       1642.73       1682.65        41.95 o                         
   9   7   1         15.37         32.09        19.39 o                         
  10   7   1        534.26        504.96        31.99 o                         
  11   7   1        175.41        196.04        24.11 o                         
  12   7   1       5900.74       6028.14        49.27 o                         
  13   7   1        188.36        236.93        33.36 o                         
  14   7   1        893.36        894.03        55.11 o                         
  15   7   1       6242.08       6160.44        99.39 o                         
 -13   8   1          0.06        -20.52        69.75 o                         
 -12   8   1        411.58        404.67        49.31 o                         
 -11   8   1          0.42         39.77        41.22 o                         
 -10   8   1        632.63        712.65        37.31 o                         
  -9   8   1        812.39        817.01        35.14 o                         
  -8   8   1       2690.28       2850.39        36.09 o                         
  -7   8   1        807.57        837.84        24.39 o                         
  -6   8   1        539.92        585.07        20.63 o                         
  -5   8   1          1.56         54.15        15.52 o                         
  -4   8   1         17.01         35.48        15.48 o                         
  -3   8   1       5182.16       5006.15        51.42 o                         
  -2   8   1      17626.65      17412.58       141.50 o                         
  -1   8   1       4857.32       4826.44        44.09 o                         
   0   8   1       3946.30       3839.09        27.85 o                         
   1   8   1        572.68        541.45        17.93 o                         
   2   8   1        339.89        354.44        20.30 o                         
   3   8   1       1096.93       1114.40        20.34 o                         
   4   8   1       1759.17       1753.17        21.12 o                         
   5   8   1       2819.58       2754.80        25.23 o                         
   6   8   1          0.39          7.92        13.04 o                         
   7   8   1        148.61        141.72        27.38 o                         
   8   8   1       2021.43       2039.22        36.20 o                         
   9   8   1       4548.46       4523.33        41.17 o                         
  10   8   1       1474.16       1475.64        36.13 o                         
  11   8   1         18.14         51.42        26.77 o                         
  12   8   1       2178.31       2281.51        42.40 o                         
  13   8   1       1229.04       1275.21        47.73 o                         
  14   8   1       1298.04       1228.41        85.50 o                         
 -13   9   1        330.17        298.03        54.75 o                         
 -12   9   1       3564.21       3644.42        79.57 o                         
 -11   9   1       3353.51       3430.34        74.12 o                         
 -10   9   1          3.04         57.26        41.83 o                         
  -9   9   1       1027.90        986.72        37.44 o                         
  -8   9   1         47.02         66.81        29.33 o                         
  -7   9   1        171.53        199.68        25.35 o                         
  -6   9   1       1569.41       1578.10        32.19 o                         
  -5   9   1       2602.22       2583.95        29.37 o                         
  -4   9   1       7324.50       7402.34        48.68 o                         
  -3   9   1        520.35        565.57        21.10 o                         
  -2   9   1       7337.22       7431.16        63.54 o                         
  -1   9   1       1857.05       1827.18        30.33 o                         
   0   9   1       1099.31       1090.68        22.24 o                         
   1   9   1        378.46        376.41        19.54 o                         
   2   9   1       5118.70       4832.94        98.75 o                         
   3   9   1       1918.43       1949.52        37.47 o                         
   4   9   1       1509.01       1462.59        31.88 o                         
   5   9   1       3134.33       3103.28        25.85 o                         
   6   9   1       1361.71       1399.96        23.72 o                         
   7   9   1       4222.85       4299.86        42.84 o                         
   8   9   1       5201.09       5212.02        38.97 o                         
   9   9   1       1025.01       1002.87        34.27 o                         
  10   9   1        247.42        269.63        40.84 o                         
  11   9   1       4391.22       4541.06        76.05 o                         
  12   9   1       3099.54       2921.37        76.74 o                         
  13   9   1        306.74        299.77        42.00 o                         
  14   9   1         81.26         78.47        56.40 o                         
 -12  10   1         27.23         54.20        40.97 o                         
 -11  10   1        443.21        454.42        53.45 o                         
 -10  10   1        238.28        272.81        46.22 o                         
  -9  10   1         34.10         88.10        38.65 o                         
  -8  10   1          0.36          9.45        26.21 o                         
  -7  10   1        688.32        699.04        28.42 o                         
  -6  10   1        795.02        769.92        27.96 o                         
  -5  10   1        239.74        231.61        23.70 o                         
  -4  10   1         35.57         77.17        20.54 o                         
  -3  10   1       1758.71       1757.02        29.66 o                         
  -2  10   1        309.66        317.16        24.78 o                         
  -1  10   1         29.61         32.89        16.61 o                         
   0  10   1         69.22         69.32        17.72 o                         
   1  10   1         38.92         58.72        15.79 o                         
   2  10   1       2992.68       2971.71        33.57 o                         
   3  10   1         41.17        100.42        27.80 o                         
   4  10   1        324.73        326.48        18.76 o                         
   5  10   1       2322.65       2314.59        26.94 o                         
   6  10   1       2790.72       2795.18        30.80 o                         
   7  10   1        624.05        588.13        23.76 o                         
   8  10   1        383.45        411.80        21.96 o                         
   9  10   1         69.91         81.51        39.50 o                         
  10  10   1        177.28        158.94        40.40 o                         
  11  10   1       1779.64       1831.43       127.06 o                         
  12  10   1       4515.60       4299.52        79.64 o                         
  13  10   1          0.75          7.14        51.87 o                         
 -12  11   1          3.08        -19.83        77.62 o                         
 -11  11   1         43.77         13.26        49.15 o                         
 -10  11   1        879.48        852.06        48.46 o                         
  -9  11   1       2774.11       2736.50        55.47 o                         
  -8  11   1        217.39        217.69        27.02 o                         
  -7  11   1        187.34        209.46        26.45 o                         
  -6  11   1       1009.03        967.47        31.49 o                         
  -5  11   1       7698.93       7827.97        65.02 o                         
  -4  11   1       7865.07       7848.14        58.03 o                         
  -3  11   1       1210.39       1229.50        24.86 o                         
  -2  11   1        416.62        399.42        22.55 o                         
  -1  11   1       6872.98       6908.03        59.05 o                         
   0  11   1       3943.87       3912.80        44.68 o                         
   1  11   1        138.81        159.16        23.24 o                         
   2  11   1        287.67        278.31        22.17 o                         
   3  11   1        664.02        577.47        27.66 o                         
   4  11   1        885.51        879.28        25.28 o                         
   5  11   1       3185.36       3282.31        38.35 o                         
   6  11   1        130.47        327.58        28.48 o                         
   7  11   1       4325.08       4323.99        43.47 o                         
   8  11   1       1465.93       1473.31        37.53 o                         
  10  11   1       1356.44       1474.67        88.92 o                         
  11  11   1       1184.61       1099.81        83.10 o                         
  12  11   1         22.79         14.73        47.05 o                         
  13  11   1         11.47         51.61        52.04 o                         
 -11  12   1        430.33        457.18        85.49 o                         
 -10  12   1       2470.28       2545.38        50.40 o                         
  -9  12   1        190.17        203.97        34.08 o                         
  -8  12   1        147.23        173.94        31.48 o                         
  -7  12   1        840.88        838.36        40.59 o                         
  -6  12   1         77.90        102.80        25.57 o                         
  -5  12   1         71.12         96.00        18.49 o                         
  -4  12   1         16.77          0.21        17.68 o                         
  -3  12   1        107.05        137.90        19.93 o                         
  -2  12   1       1784.88       1759.11        36.85 o                         
  -1  12   1        959.24       1000.67        31.48 o                         
   0  12   1       1476.57       1492.70        30.33 o                         
   1  12   1       2302.24       2323.75        38.02 o                         
   2  12   1        324.02        362.82        21.42 o                         
   3  12   1       1125.89       1148.13        29.53 o                         
   4  12   1       1042.63       1038.48        41.69 o                         
   5  12   1         48.17         54.42        26.49 o                         
   6  12   1       2192.80       2240.17        37.33 o                         
   7  12   1       8186.71       8293.70        58.66 o                         
   8  12   1       6871.17       6777.11       122.53 o                         
   9  12   1        296.92        274.92        64.28 o                         
  10  12   1        340.12        401.10        70.44 o                         
  11  12   1        195.96        238.67        72.83 o                         
  12  12   1       2172.04       2101.28        67.98 o                         
 -10  13   1        118.58        106.65        55.85 o                         
  -9  13   1        252.97        303.24        56.52 o                         
  -8  13   1       3309.12       3510.97        65.60 o                         
  -7  13   1        377.37        412.15        34.11 o                         
  -6  13   1        161.08        219.36        31.15 o                         
  -5  13   1       2933.26       2963.20        46.12 o                         
  -4  13   1       3307.82       3426.62        53.73 o                         
  -3  13   1          7.08        114.23        29.19 o                         
  -2  13   1       2928.47       2958.68        44.22 o                         
  -1  13   1       2419.82       2412.62        44.90 o                         
   0  13   1        214.55        243.06        24.59 o                         
   1  13   1        214.29        228.59        26.29 o                         
   2  13   1       1077.92        994.42        45.94 o                         
   3  13   1          0.23         -5.32        25.16 o                         
   4  13   1      21475.80      21333.01       107.53 o                         
   5  13   1        226.53        219.65        26.19 o                         
   6  13   1        105.13         92.08        25.88 o                         
   7  13   1        220.15        164.03        38.33 o                         
   8  13   1        730.82        594.67        67.37 o                         
   9  13   1        689.82        841.90        83.10 o                         
  10  13   1        198.99        113.52        70.10 o                         
  11  13   1        979.38       1046.43        89.60 o                         
  -9  14   1        179.18        161.05        81.38 o                         
  -8  14   1        507.41        458.38        56.90 o                         
  -7  14   1       2417.53       2476.17        59.91 o                         
  -6  14   1        409.25        370.79        42.61 o                         
  -5  14   1        252.94        283.31        33.92 o                         
  -4  14   1         32.73         -3.97        35.59 o                         
  -3  14   1          9.86         11.37        29.44 o                         
  -2  14   1       4047.03       4165.55        60.06 o                         
  -1  14   1         58.17         75.59        34.68 o                         
   0  14   1          3.84         12.21        30.49 o                         
   1  14   1         27.94         10.63        26.70 o                         
   2  14   1       3760.87       3803.45        46.28 o                         
   3  14   1          4.56          6.27        48.21 o                         
   4  14   1        665.50        721.99        36.80 o                         
   5  14   1          2.31         59.04        42.45 o                         
   6  14   1        344.84        328.89        44.33 o                         
   7  14   1       1464.05       1464.42        78.66 o                         
   8  14   1        104.46        106.34        63.94 o                         
   9  14   1          3.74         49.92        78.30 o                         
  10  14   1       3257.65       3190.48       113.57 o                         
  -7  15   1          1.05        -20.25        43.78 o                         
  -6  15   1       1726.33       1600.02        57.18 o                         
  -5  15   1       2107.54       2167.93        58.10 o                         
  -4  15   1        112.64        105.77        40.65 o                         
  -3  15   1        976.24       1031.61        46.40 o                         
  -2  15   1       4947.16       4640.61        57.07 o                         
  -1  15   1        545.64        532.40        33.92 o                         
   0  15   1       1714.99       1688.32        45.39 o                         
   1  15   1       1739.19       1711.97        46.92 o                         
   2  15   1        941.01        939.52        52.46 o                         
   3  15   1        218.96        240.50        43.41 o                         
   4  15   1        166.67        273.57        37.51 o                         
   5  15   1         39.06         74.91        44.01 o                         
   6  15   1       1372.33       1368.80        57.83 o                         
   7  15   1       1003.71        896.31        76.26 o                         
   8  15   1          6.90         -4.79        67.70 o                         
  -6  16   1        264.49        222.26        84.12 o                         
  -5  16   1          0.51          3.11        46.43 o                         
  -4  16   1        101.42        131.79        38.70 o                         
  -3  16   1       1260.72       1245.74        64.24 o                         
  -2  16   1        726.85        757.22        48.08 o                         
  -1  16   1       2956.36       2891.05        72.68 o                         
   0  16   1         63.53         68.61        38.27 o                         
   1  16   1       2955.40       2886.07        68.23 o                         
   2  16   1       4213.36       4193.97        88.78 o                         
   3  16   1        104.42         95.98        42.91 o                         
   4  16   1        119.85        138.78        45.05 o                         
   5  16   1        729.82        773.53        59.33 o                         
   6  16   1         32.04         53.00        65.31 o                         
   7  16   1        195.33        179.86        79.33 o                         
  -2  17   1         62.32        115.77        53.30 o                         
  -1  17   1       3035.01       2935.22        95.43 o                         
   0  17   1        424.33        444.22        57.85 o                         
   1  17   1        104.93         37.27        67.70 o                         
   2  17   1        651.55        631.28        59.84 o                         
   3  17   1       1492.76       1495.70        64.08 o                         
   4  17   1        260.01        176.73        49.28 o                         
   5  17   1        483.44        394.61        76.25 o                         
  -4 -17   2        185.24        173.17        41.90 o                         
  -3 -17   2        126.53        102.34        39.51 o                         
  -2 -17   2       3933.86       3818.78        66.32 o                         
  -1 -17   2         85.89        118.63        51.01 o                         
   0 -17   2          1.81         61.89        82.40 o                         
   1 -17   2        134.74        144.22        55.44 o                         
   2 -17   2       4696.65       4940.04       122.83 o                         
  -7 -16   2        307.25        371.69        71.47 o                         
  -6 -16   2         22.34         26.33        53.62 o                         
  -5 -16   2         83.17        128.25        41.34 o                         
  -4 -16   2       8717.21       8712.12        86.85 o                         
  -3 -16   2        159.66        165.75        38.78 o                         
  -2 -16   2        173.46        128.24        38.36 o                         
  -1 -16   2        287.30        311.64        64.63 o                         
   0 -16   2          3.13         58.23        46.99 o                         
   1 -16   2        166.21        180.62        40.50 o                         
   2 -16   2        310.04        332.21        52.07 o                         
   3 -16   2        182.18        166.59        43.18 o                         
   4 -16   2       1492.05       1505.33        48.19 o                         
   5 -16   2        188.49        223.67        55.79 o                         
   6 -16   2         13.34         15.04        76.59 o                         
  -8 -15   2       1644.47       1657.67        88.92 o                         
  -7 -15   2       7337.77       7296.37       100.77 o                         
  -6 -15   2        952.78       1046.14        46.46 o                         
  -5 -15   2         85.89        113.34        36.50 o                         
  -4 -15   2        649.43        594.36        39.84 o                         
  -3 -15   2         11.98         -8.26        35.78 o                         
  -2 -15   2       2019.71       2028.53        59.84 o                         
  -1 -15   2       3546.47       3507.98        70.33 o                         
   0 -15   2       1044.80       1105.74        44.08 o                         
   1 -15   2       4462.36       4251.17        81.16 o                         
   2 -15   2        418.68        442.60        43.24 o                         
   3 -15   2        124.49        158.90        34.99 o                         
   4 -15   2        463.80        456.65        37.86 o                         
   5 -15   2       1077.16       1087.81        50.33 o                         
   6 -15   2          4.71         -8.94        45.20 o                         
   7 -15   2        544.71        537.16        65.92 o                         
 -10 -14   2       1722.21       1741.13        96.10 o                         
  -9 -14   2        948.53       1051.55        90.28 o                         
  -8 -14   2       2358.73       2536.18        94.40 o                         
  -7 -14   2       4026.25       4016.24        74.25 o                         
  -6 -14   2        184.96        216.93        42.26 o                         
  -5 -14   2        566.00        609.90        37.76 o                         
  -4 -14   2         46.11         60.13        30.98 o                         
  -3 -14   2        257.87        244.05        33.23 o                         
  -2 -14   2         46.93         59.45        31.52 o                         
  -1 -14   2          1.27         -4.68        25.73 o                         
   0 -14   2       2493.36       2550.70        41.44 o                         
   1 -14   2       6119.19       6117.41        58.43 o                         
   2 -14   2          0.23          2.73        34.11 o                         
   3 -14   2         80.82         89.48        35.40 o                         
   4 -14   2       1869.20       1805.24        52.02 o                         
   5 -14   2       7846.62       7835.77        85.16 o                         
   6 -14   2         17.01         69.92        51.26 o                         
   7 -14   2          0.33         22.92        43.55 o                         
   8 -14   2          5.49         17.67        58.10 o                         
   9 -14   2       1493.24       1757.84       105.33 o                         
 -11 -13   2       1297.95       1291.46        69.22 o                         
 -10 -13   2        192.44        142.93        70.10 o                         
  -9 -13   2        572.73        661.00        80.70 o                         
  -8 -13   2         26.80         47.97        43.42 o                         
  -7 -13   2        116.65         88.00        31.77 o                         
  -6 -13   2        944.47        979.00        40.06 o                         
  -5 -13   2        658.32        749.90        37.36 o                         
  -4 -13   2       1474.81       1486.18        39.38 o                         
  -3 -13   2        154.30        121.39        25.33 o                         
  -2 -13   2       1560.50       1648.03        38.68 o                         
  -1 -13   2        147.39        225.01        25.31 o                         
   0 -13   2          6.06        -22.98        28.17 o                         
   1 -13   2         99.16        122.33        24.34 o                         
   2 -13   2       1432.36       1466.74        28.84 o                         
   3 -13   2       3394.24       3376.89        44.92 o                         
   4 -13   2        143.83        166.96        28.61 o                         
   5 -13   2         47.88         41.42        31.22 o                         
   6 -13   2        173.11        210.36        39.61 o                         
   7 -13   2        940.80        958.14        40.47 o                         
   8 -13   2        293.33        396.79        37.98 o                         
   9 -13   2          0.01         -9.36        37.30 o                         
  10 -13   2         12.79         29.92        39.97 o                         
 -12 -12   2        680.98        726.09        64.56 o                         
 -11 -12   2       3354.20       3209.34       152.39 o                         
 -10 -12   2         60.11         15.39        64.28 o                         
  -9 -12   2        600.96        687.33        69.42 o                         
  -8 -12   2       1205.68       1195.17        41.44 o                         
  -7 -12   2       2987.92       3153.15        63.85 o                         
  -6 -12   2       1314.95       1359.38        37.98 o                         
  -5 -12   2       1529.55       1492.50        33.80 o                         
  -4 -12   2       1487.06       1508.72        29.39 o                         
  -3 -12   2        472.41        516.11        29.91 o                         
  -2 -12   2       3574.93       3576.46        40.22 o                         
  -1 -12   2       2549.78       2630.54        36.24 o                         
   0 -12   2       2561.76       2587.58        39.19 o                         
   1 -12   2        327.59        316.48        21.87 o                         
   2 -12   2       5836.68       5822.05        46.55 o                         
   3 -12   2         10.10          4.67        21.78 o                         
   4 -12   2       4723.57       4957.58        50.82 o                         
   5 -12   2       1077.48       1129.72        30.25 o                         
   6 -12   2       1115.79       1110.44        33.03 o                         
   7 -12   2         61.37         32.97        23.22 o                         
   8 -12   2       1968.73       1982.59        46.56 o                         
   9 -12   2         12.11         54.01        39.15 o                         
  10 -12   2        486.11        562.84        58.65 o                         
  11 -12   2        775.28        764.90        61.32 o                         
 -13 -11   2        761.83        843.96        84.81 o                         
 -12 -11   2          4.00         25.21        42.57 o                         
 -11 -11   2        110.83        121.78        37.57 o                         
 -10 -11   2       2125.80       2201.96       129.29 o                         
  -9 -11   2        685.84        721.30        39.04 o                         
  -8 -11   2        289.85        310.40        32.62 o                         
  -7 -11   2        279.46        262.32        30.51 o                         
  -6 -11   2        215.05        237.62        28.63 o                         
  -5 -11   2        704.30        707.66        32.33 o                         
  -4 -11   2       3503.82       3516.43        39.82 o                         
  -3 -11   2        765.33        724.83        24.19 o                         
  -2 -11   2        276.53        305.24        17.20 o                         
  -1 -11   2        904.26        849.37        20.74 o                         
   0 -11   2         60.51         91.17        15.86 o                         
   1 -11   2         19.70         43.11        14.32 o                         
   2 -11   2       8864.42       8859.08        63.54 o                         
   3 -11   2        968.08        969.06        25.77 o                         
   4 -11   2         78.74         64.84        20.81 o                         
   5 -11   2       1373.89       1417.88        33.08 o                         
   6 -11   2         94.30         96.44        20.57 o                         
   7 -11   2        273.07        247.22        27.45 o                         
   8 -11   2        432.92        437.60        27.78 o                         
   9 -11   2        164.68        167.49        60.69 o                         
  10 -11   2          0.93         33.14        49.28 o                         
  11 -11   2        736.85        792.91        46.82 o                         
  12 -11   2          1.26         41.54        54.87 o                         
 -13 -10   2         40.73         16.06        35.93 o                         
 -12 -10   2       1734.22       1775.26        50.37 o                         
 -11 -10   2        361.40        345.22        51.66 o                         
 -10 -10   2        584.76        583.69        45.67 o                         
  -9 -10   2        557.92        584.67        34.34 o                         
  -8 -10   2       4846.23       4943.82        55.68 o                         
  -7 -10   2         57.22         72.58        23.58 o                         
  -6 -10   2        382.85        377.39        24.32 o                         
  -5 -10   2        182.38        154.61        28.28 o                         
  -4 -10   2       9567.01       9648.31        55.92 o                         
  -3 -10   2        500.88        522.76        25.65 o                         
  -2 -10   2         18.69         63.33        14.38 o                         
  -1 -10   2       3083.38       3033.21        34.63 o                         
   0 -10   2       1333.74       1334.68        24.05 o                         
   1 -10   2       2513.37       2545.47        30.85 o                         
   2 -10   2        292.89        280.89        17.98 o                         
   3 -10   2        716.97        723.55        20.94 o                         
   4 -10   2        691.50        717.51        22.65 o                         
   5 -10   2       8858.85       8922.66        54.11 o                         
   6 -10   2        143.22        163.76        20.48 o                         
   7 -10   2        739.22        822.23        30.10 o                         
   8 -10   2       2814.48       2973.59        64.58 o                         
   9 -10   2          1.98         49.47        29.01 o                         
  10 -10   2       1241.17       1226.62        45.10 o                         
  11 -10   2          2.79         29.67        38.92 o                         
  12 -10   2       1315.69       1423.22        62.03 o                         
 -14  -9   2        221.90        208.49        54.30 o                         
 -13  -9   2         40.23         56.13        34.11 o                         
 -12  -9   2       1899.25       1963.59        42.48 o                         
 -11  -9   2         55.59         66.68        32.82 o                         
 -10  -9   2         85.31         85.89        37.84 o                         
  -9  -9   2       2212.19       2210.60        53.13 o                         
  -8  -9   2      15881.90      16012.97       101.53 o                         
  -7  -9   2       4543.07       4633.33        49.72 o                         
  -6  -9   2       1119.46       1165.19        22.59 o                         
  -5  -9   2          0.56         14.64        14.96 o                         
  -4  -9   2       3612.03       3484.95        30.90 o                         
  -3  -9   2       3320.65       3342.69        39.79 o                         
  -2  -9   2       1374.01       1358.17        26.17 o                         
  -1  -9   2      10054.67       9900.53       100.69 o                         
   0  -9   2       3222.53       3197.52        24.39 o                         
   1  -9   2       1987.07       1994.10        22.84 o                         
   2  -9   2       3985.25       3981.24        33.85 o                         
   3  -9   2       7054.16       7170.12        84.01 o                         
   4  -9   2       3281.61       3260.57        33.12 o                         
   5  -9   2        122.90        149.38        21.34 o                         
   6  -9   2        140.82        146.80        20.23 o                         
   7  -9   2       6003.79       6046.46        59.09 o                         
   8  -9   2        171.83        147.80        25.17 o                         
   9  -9   2       1243.34       1254.23        34.36 o                         
  10  -9   2       2353.99       2312.04        49.46 o                         
  11  -9   2         47.13         33.68        45.31 o                         
  12  -9   2        926.56        960.30        57.88 o                         
  13  -9   2        630.08        555.44        45.32 o                         
 -14  -8   2        398.93        377.46        42.10 o                         
 -13  -8   2        198.14        218.39        38.09 o                         
 -12  -8   2       2638.75       2675.27        44.81 o                         
 -11  -8   2       1499.07       1636.07        54.52 o                         
 -10  -8   2       1258.26       1368.06        40.75 o                         
  -9  -8   2       2289.53       2417.78        55.02 o                         
  -8  -8   2       1696.79       1705.56        35.26 o                         
  -7  -8   2        602.14        621.60        16.68 o                         
  -6  -8   2        484.91        530.66        24.11 o                         
  -5  -8   2       1690.13       1679.85        19.92 o                         
  -4  -8   2       4396.55       4452.82        51.70 o                         
  -3  -8   2       3068.39       2971.12        45.68 o                         
  -2  -8   2        293.40        278.11        14.74 o                         
  -1  -8   2        106.43         87.00        13.85 o                         
   0  -8   2       5765.94       5701.07        38.30 o                         
   1  -8   2       5834.53       5912.84        34.60 o                         
   2  -8   2       2919.53       2879.63        21.92 o                         
   3  -8   2       2232.32       2222.40        29.46 o                         
   4  -8   2      13012.58      13170.07        71.98 o                         
   5  -8   2       1111.87       1070.43        36.59 o                         
   6  -8   2       3981.64       4177.73        71.60 o                         
   7  -8   2       1563.77       1670.98        25.40 o                         
   8  -8   2         84.06        102.96        25.73 o                         
   9  -8   2       5124.59       5155.90        73.05 o                         
  10  -8   2        125.70        152.04        38.02 o                         
  11  -8   2         74.65         55.39        41.78 o                         
  12  -8   2          0.50          4.86        48.35 o                         
  13  -8   2        430.67        543.63        43.51 o                         
  14  -8   2        312.16        392.49        55.94 o                         
 -15  -7   2       1650.14       1507.40        68.12 o                         
 -14  -7   2       3475.98       3327.14        75.71 o                         
 -13  -7   2        714.59        733.26        38.80 o                         
 -12  -7   2       3914.04       3792.93        49.97 o                         
 -11  -7   2        759.96        786.42        33.50 o                         
 -10  -7   2        179.51        272.67        25.47 o                         
  -9  -7   2       1974.36       1954.35        36.39 o                         
  -8  -7   2        152.58        130.54        16.69 o                         
  -7  -7   2        274.29        320.14        15.43 o                         
  -6  -7   2       6550.78       6612.60        45.32 o                         
  -5  -7   2      12101.60      12110.25        91.26 o                         
  -4  -7   2        655.77        640.60        43.26 o                         
  -3  -7   2        668.43        720.65        19.48 o                         
  -2  -7   2        240.49        260.20        12.16 o                         
  -1  -7   2        177.58        186.61        12.75 o                         
   0  -7   2         51.77         54.50         9.80 o                         
   1  -7   2       2441.74       2337.94        23.21 o                         
   2  -7   2       3330.74       3225.57        29.24 o                         
   3  -7   2      10545.46      10730.16        61.55 o                         
   4  -7   2         79.90        169.94        30.77 o                         
   5  -7   2         24.06         56.21        16.29 o                         
   6  -7   2        302.15        303.16        15.37 o                         
   7  -7   2        112.21         61.05        16.96 o                         
   8  -7   2       1614.57       1674.53        28.40 o                         
   9  -7   2        516.18        517.00        40.26 o                         
  10  -7   2        774.38        787.31        41.80 o                         
  11  -7   2         58.53         36.25        34.40 o                         
  12  -7   2        206.05        218.38        37.86 o                         
  13  -7   2       1165.73       1267.21        42.24 o                         
  14  -7   2       1057.48       1123.70        44.57 o                         
 -15  -6   2        719.01        742.33        48.62 o                         
 -14  -6   2        336.23        405.35        49.32 o                         
 -13  -6   2        426.20        445.89        46.30 o                         
 -12  -6   2       7365.97       7404.43        71.02 o                         
 -11  -6   2        936.30        983.81        31.17 o                         
 -10  -6   2       1770.76       1801.20        36.31 o                         
  -9  -6   2        827.84        869.24        23.94 o                         
  -8  -6   2       1486.44       1477.52        30.04 o                         
  -7  -6   2       6912.46       6847.34        47.90 o                         
  -6  -6   2       1321.19       1310.63        35.57 o                         
  -5  -6   2      11682.67      11564.88        69.44 o                         
  -4  -6   2       3041.12       3026.48        26.03 o                         
  -3  -6   2         50.56         33.91         7.99 o                         
  -2  -6   2         40.46         65.17        11.27 o                         
  -1  -6   2         32.50         40.97         8.89 o                         
   0  -6   2        843.04        893.93        13.07 o                         
   1  -6   2       8877.47       9041.47        57.07 o                         
   2  -6   2       5203.75       5182.76        29.41 o                         
   3  -6   2          1.12         -2.22        10.95 o                         
   4  -6   2      12913.72      13158.29       103.59 o                         
   5  -6   2        332.60        351.19        36.25 o                         
   6  -6   2        912.52        941.69        19.57 o                         
   7  -6   2        507.43        531.71        18.73 o                         
   8  -6   2        309.63        312.62        19.48 o                         
   9  -6   2        812.80        798.81        22.28 o                         
  10  -6   2        143.05        219.43        30.27 o                         
  11  -6   2       1689.19       1705.00        45.03 o                         
  12  -6   2       2168.95       2226.98        52.32 o                         
  13  -6   2        687.94        760.35        43.35 o                         
  14  -6   2          5.58         11.16        41.55 o                         
  15  -6   2         33.50         50.41        51.33 o                         
 -15  -5   2          4.33         85.47        40.76 o                         
 -14  -5   2        328.04        256.50        50.95 o                         
 -13  -5   2       1232.80       1170.53        54.09 o                         
 -12  -5   2       1913.69       1925.72        44.71 o                         
 -11  -5   2         86.96        112.05        28.23 o                         
 -10  -5   2       5309.96       5234.83        46.54 o                         
  -9  -5   2       3369.48       3326.64        40.32 o                         
  -8  -5   2          2.25          3.92        13.33 o                         
  -7  -5   2        647.12        628.19        15.70 o                         
  -6  -5   2       2602.19       2487.28        33.10 o                         
  -5  -5   2       6822.11       6587.25        35.51 o                         
  -4  -5   2       1611.04       1627.06        12.30 o                         
  -3  -5   2      12806.29      12454.29        68.31 o                         
  -2  -5   2       1544.61       1548.64        23.61 o                         
  -1  -5   2         64.01         51.43         7.15 o                         
   0  -5   2       4791.73       4991.44        33.51 o                         
   1  -5   2        819.69        747.75        11.87 o                         
   2  -5   2      23589.57      24079.78       210.96 o                         
   3  -5   2       6163.56       5925.91       153.42 o                         
   4  -5   2        809.91        822.17        35.57 o                         
   5  -5   2       2908.10       2800.92        23.54 o                         
   6  -5   2       1869.25       1836.10        26.00 o                         
   7  -5   2       8924.56       8890.86        72.89 o                         
   8  -5   2       3232.88       3339.31        44.18 o                         
   9  -5   2         25.82         67.40        26.32 o                         
  10  -5   2       2077.85       2065.86        43.75 o                         
  11  -5   2        247.85        199.99        43.39 o                         
  12  -5   2          8.81         12.53        35.97 o                         
  13  -5   2        776.40        762.51        60.86 o                         
  14  -5   2        418.16        453.67        47.49 o                         
  15  -5   2        165.53        256.23        48.46 o                         
 -16  -4   2          1.41         -0.90        51.95 o                         
 -15  -4   2       6756.10       6726.31        80.74 o                         
 -14  -4   2       2038.56       2031.89        63.60 o                         
 -13  -4   2          5.56         24.78        42.45 o                         
 -12  -4   2       6458.85       6297.14        54.40 o                         
 -11  -4   2        445.45        419.38        19.72 o                         
 -10  -4   2        197.82        217.75        20.83 o                         
  -9  -4   2       2406.06       2405.58        47.72 o                         
  -8  -4   2       1597.66       1573.31        20.49 o                         
  -7  -4   2         99.35        106.76        14.78 o                         
  -6  -4   2       7997.03       7775.86        66.49 o                         
  -5  -4   2        716.56        716.03        12.97 o                         
  -4  -4   2       1902.51       1751.73        12.47 o                         
  -3  -4   2         40.79         83.50         9.44 o                         
  -2  -4   2       2059.60       1914.77        17.13 o                         
  -1  -4   2      29738.97      29686.94       293.52 o                         
   0  -4   2       7032.65       7835.42        57.70 o                         
   1  -4   2       2670.11       2592.97        19.06 o                         
   2  -4   2       1185.82       1446.40        23.40 o                         
   3  -4   2      62322.12      63256.33       110.95 o                         
   4  -4   2        409.17        466.13        20.86 o                         
   5  -4   2      24584.68      22801.37       536.62 o                         
   6  -4   2       7072.99       7016.48        47.95 o                         
   7  -4   2      15742.49      15921.29        90.02 o                         
   8  -4   2        344.44        337.95        14.03 o                         
   9  -4   2       2660.95       2581.21        93.39 o                         
  10  -4   2        308.50        354.38        40.62 o                         
  11  -4   2       3680.78       3754.35        85.19 o                         
  12  -4   2          2.56         48.48        41.63 o                         
  13  -4   2        282.57        267.09        41.27 o                         
  14  -4   2         58.37         65.52        41.25 o                         
  15  -4   2       1192.99       1275.41        52.15 o                         
 -16  -3   2          4.18         23.47        55.48 o                         
 -15  -3   2          0.06        -17.31        39.16 o                         
 -14  -3   2         24.54         60.17        44.61 o                         
 -13  -3   2        464.45        462.61        31.55 o                         
 -12  -3   2        231.15        238.27        25.84 o                         
 -11  -3   2       1708.79       1829.78        28.73 o                         
 -10  -3   2       2030.29       2038.27        31.09 o                         
  -9  -3   2      16441.49      16573.20        90.11 o                         
  -8  -3   2       3530.53       3437.29        35.66 o                         
  -7  -3   2       5967.72       5930.01        34.65 o                         
  -6  -3   2      22497.93      21852.23       183.71 o                         
  -5  -3   2          0.27         18.12         7.89 o                         
  -4  -3   2      12668.86      12058.92        84.18 o                         
  -3  -3   2       5595.28       5445.40        35.04 o                         
  -2  -3   2       8728.20       8439.16        51.25 o                         
  -1  -3   2       6602.31       5821.43       137.77 o                         
   0  -3   2      14224.53      14521.87        90.32 o                         
   1  -3   2        422.68        524.94         8.62 o                         
   2  -3   2      17257.47      16985.38       239.90 o                         
   3  -3   2          3.41         52.64         8.11 o                         
   4  -3   2       1875.06       1768.09        37.69 o                         
   5  -3   2        263.91        282.15         8.10 o                         
   6  -3   2      11257.74      10618.64        41.52 o                         
   7  -3   2       2479.39       2472.72        29.79 o                         
   8  -3   2        131.79        164.43        18.69 o                         
   9  -3   2       2780.25       2725.56        30.41 o                         
  10  -3   2        777.22        746.36        32.28 o                         
  11  -3   2        147.84        166.86        30.01 o                         
  12  -3   2       7779.29       7951.50       138.30 o                         
  13  -3   2        450.62        484.96        46.97 o                         
  14  -3   2         85.57         64.09        39.50 o                         
  15  -3   2       6977.75       6965.49       103.06 o                         
  16  -3   2        219.64        124.46       105.32 o                         
 -16  -2   2       1318.06       1175.70        64.50 o                         
 -15  -2   2       2667.08       2559.51        56.92 o                         
 -14  -2   2        250.38        263.39        36.25 o                         
 -13  -2   2        601.91        528.15        36.04 o                         
 -12  -2   2      12700.98      12766.94        99.29 o                         
 -11  -2   2        688.40        702.37        22.81 o                         
 -10  -2   2         26.76         67.28        15.25 o                         
  -9  -2   2       8501.62       8347.96       118.02 o                         
  -8  -2   2          6.33        -18.11        18.11 o                         
  -7  -2   2        395.79        418.14        20.83 o                         
  -6  -2   2       2155.01       2123.81        25.09 o                         
  -5  -2   2       2907.26       2980.57        21.76 o                         
  -4  -2   2       8404.62       8486.21        40.33 o                         
  -3  -2   2        927.76       1206.82         9.21 o                         
  -2  -2   2        289.55        237.23         4.98 o                         
  -1  -2   2         22.12         19.00         3.70 o                         
   0  -2   2         27.92         42.09         2.79 o                         
   1  -2   2         28.54         60.28         5.44 o                         
   2  -2   2         33.39        128.29        13.70 o                         
   3  -2   2       5698.95       5590.83        75.94 o                         
   4  -2   2       1031.33        856.98        15.18 o                         
   5  -2   2        152.45        189.29        17.52 o                         
   6  -2   2      33894.18      32702.05       841.33 o                         
   7  -2   2       1366.71       1423.71        48.74 o                         
   8  -2   2         95.81        154.95        21.59 o                         
   9  -2   2       2883.73       3071.22        36.15 o                         
  10  -2   2          1.14          9.83        17.61 o                         
  11  -2   2       1318.05       1248.92        38.27 o                         
  12  -2   2       1252.98       1314.38        36.11 o                         
  13  -2   2       2303.89       2233.22        64.86 o                         
  14  -2   2       1717.57       1557.81        66.05 o                         
  15  -2   2          0.61         36.84        43.22 o                         
  16  -2   2        137.92        129.41        46.25 o                         
 -16  -1   2         10.57         13.77        42.55 o                         
 -15  -1   2       3336.89       3106.62        73.05 o                         
 -14  -1   2         79.16         60.46        36.90 o                         
 -13  -1   2        319.56        304.25        28.58 o                         
 -12  -1   2      11526.16      11304.80        73.46 o                         
 -11  -1   2        228.20        231.06        24.39 o                         
 -10  -1   2        203.57        228.44        16.41 o                         
  -9  -1   2       1070.82       1094.35        22.68 o                         
  -8  -1   2      14293.81      13876.86       109.70 o                         
  -7  -1   2        844.20        816.58        18.22 o                         
  -6  -1   2       7342.69       7013.03        38.07 o                         
  -5  -1   2       3209.66       2992.12        27.17 o                         
  -4  -1   2        875.38        860.49        17.15 o                         
  -3  -1   2       7989.37       7212.33        65.96 o                         
  -2  -1   2        127.20        130.38         3.91 o                         
  -1  -1   2       1383.15       1370.16        21.45 o                         
   0  -1   2        207.29        293.72         5.86 o                         
   1  -1   2       1498.73       1508.31        13.87 o                         
   2  -1   2       1698.14       1988.67        52.47 o                         
   3  -1   2      45456.75      43393.27       896.22 o                         
   4  -1   2       7148.45       7303.38       112.66 o                         
   5  -1   2       1250.67       1418.09        15.95 o                         
   6  -1   2        199.51        181.65        12.29 o                         
   7  -1   2       2026.18       2052.10        25.73 o                         
   8  -1   2          0.57        -11.17        12.34 o                         
   9  -1   2        636.10        662.57        19.25 o                         
  10  -1   2       1817.66       1854.18        33.10 o                         
  11  -1   2        446.88        488.85        24.74 o                         
  12  -1   2       1129.82       1347.13        40.28 o                         
  13  -1   2        698.68        685.14        33.97 o                         
  14  -1   2       1005.24        972.62        45.88 o                         
  15  -1   2       1072.91        978.96        58.67 o                         
  16  -1   2        230.05        279.51        45.97 o                         
 -16   0   2        534.75        517.26        75.40 o                         
 -15   0   2       1458.15       1467.09        65.23 o                         
 -14   0   2         26.71         41.17        36.95 o                         
 -13   0   2       1076.84       1119.53        48.35 o                         
 -12   0   2       8720.18       8784.94        53.73 o                         
 -11   0   2          0.33         25.01        18.34 o                         
 -10   0   2         14.97         13.70        19.99 o                         
  -9   0   2        205.61        220.82        14.06 o                         
  -8   0   2        361.09        361.77        14.08 o                         
  -7   0   2         34.16         22.13         9.49 o                         
  -6   0   2       1699.68       1632.95        14.77 o                         
  -5   0   2       3707.48       3577.18        17.85 o                         
  -4   0   2        203.67        180.84         8.23 o                         
  -3   0   2       3814.67       3808.03        20.53 o                         
  -2   0   2        473.00        475.75         8.31 o                         
  -1   0   2         12.75         52.30         4.22 o                         
   0   0   2        492.91        461.10         4.55 o                         
   1   0   2        581.41        495.29         3.99 o                         
   2   0   2       3194.38       3219.24        12.22 o                         
   3   0   2        274.22        397.12         7.20 o                         
   4   0   2        592.00        749.68        10.14 o                         
   5   0   2      20908.82      22338.28        99.09 o                         
   6   0   2      10139.04       9910.97        79.00 o                         
   7   0   2          3.94         30.72        11.89 o                         
   8   0   2       1420.95       1399.34        26.13 o                         
   9   0   2      17938.52      18048.08       119.14 o                         
  10   0   2        142.79        159.59        17.27 o                         
  11   0   2        108.73        110.07        20.09 o                         
  12   0   2       1236.15       1303.36        28.93 o                         
  13   0   2       1072.91       1011.99        40.00 o                         
  14   0   2        525.21        548.11        39.84 o                         
  15   0   2       3910.73       3853.30        66.94 o                         
  16   0   2       1017.14        981.12        50.93 o                         
 -16   1   2        861.71        782.75        66.74 o                         
 -15   1   2        826.75        904.60        60.68 o                         
 -14   1   2       3406.17       3249.59        77.21 o                         
 -13   1   2        182.77        147.50        39.58 o                         
 -12   1   2       1389.18       1315.60        37.75 o                         
 -11   1   2        539.27        513.68        22.23 o                         
 -10   1   2         76.35        133.21        23.74 o                         
  -9   1   2      14789.84      14766.21        66.02 o                         
  -8   1   2        499.89        544.34        14.48 o                         
  -7   1   2       6364.56       6197.44        45.14 o                         
  -6   1   2      12063.28      12164.70        83.93 o                         
  -5   1   2       1237.58       1218.25        13.41 o                         
  -4   1   2       1474.22       1631.87        17.93 o                         
  -3   1   2      11995.07      11657.31       132.61 o                         
  -2   1   2       1027.52       1058.22        12.06 o                         
  -1   1   2        985.58       1085.15         8.06 o                         
   0   1   2          1.22         16.41         4.13 o                         
   1   1   2         21.50         22.17         4.51 o                         
   2   1   2       1620.58       1821.15        22.31 o                         
   3   1   2       2746.41       2424.01        67.80 o                         
   4   1   2       3217.84       3656.95        26.54 o                         
   5   1   2       1192.98       1208.09        13.32 o                         
   6   1   2      18385.04      17969.06        72.64 o                         
   7   1   2       2337.89       2308.17        22.38 o                         
   8   1   2       1580.93       1603.35        23.18 o                         
   9   1   2       2746.49       2747.40        28.78 o                         
  10   1   2          5.24         11.62        15.60 o                         
  11   1   2        449.01        471.05        21.97 o                         
  12   1   2        662.50        722.28        25.59 o                         
  13   1   2        127.31        188.36        29.07 o                         
  14   1   2        196.27        181.57        42.45 o                         
  15   1   2        168.82        283.45        60.20 o                         
  16   1   2        121.52        141.41        47.17 o                         
 -16   2   2         21.23        -32.32        55.90 o                         
 -15   2   2       5905.02       5787.68        99.55 o                         
 -14   2   2         78.10        115.02        38.37 o                         
 -13   2   2        760.34        837.35        41.07 o                         
 -12   2   2        630.34        649.91        43.45 o                         
 -11   2   2        222.80        215.30        24.75 o                         
 -10   2   2          4.62          2.71        22.38 o                         
  -9   2   2       2107.84       2116.30        30.02 o                         
  -8   2   2          4.68          2.83        11.76 o                         
  -7   2   2       8948.64       8854.44        45.05 o                         
  -6   2   2       3577.82       3585.47        26.75 o                         
  -5   2   2         29.31         48.43         8.98 o                         
  -4   2   2       5515.29       5493.31        36.14 o                         
  -3   2   2         71.16        117.05         5.52 o                         
  -2   2   2        486.48        750.46        10.54 o                         
  -1   2   2       3375.63       3221.07        17.67 o                         
   0   2   2        191.80        157.33         4.12 o                         
   1   2   2        194.39        265.99         5.43 o                         
   2   2   2      10469.38       9787.03       143.32 o                         
   3   2   2      38942.29      36780.39       481.09 o                         
   4   2   2         17.00         24.06         4.26 o                         
   5   2   2       1208.75       1053.36         9.10 o                         
   6   2   2      17441.15      16377.09       297.04 o                         
   7   2   2        211.40        194.31        15.14 o                         
   8   2   2       5523.82       5400.53        73.09 o                         
   9   2   2       6587.24       6582.79        49.95 o                         
  10   2   2       4463.73       4419.43        48.91 o                         
  11   2   2       2723.67       2812.39        42.72 o                         
  12   2   2       1401.02       1366.99        32.09 o                         
  13   2   2        808.95        801.33        31.54 o                         
  14   2   2         59.47         90.96        35.13 o                         
  15   2   2       2699.20       2638.47        58.02 o                         
  16   2   2        807.98        817.87        49.17 o                         
 -16   3   2          2.74        -30.77        94.37 o                         
 -15   3   2        259.06        258.03        46.46 o                         
 -14   3   2        246.28        248.60        44.57 o                         
 -13   3   2         53.12        119.23        36.46 o                         
 -12   3   2       5324.02       5193.21        82.27 o                         
 -11   3   2         14.78         24.04        22.39 o                         
 -10   3   2         17.70         53.42        31.13 o                         
  -9   3   2      23589.46      23749.57       273.86 o                         
  -8   3   2       5417.70       5264.40        61.31 o                         
  -7   3   2         19.64         16.74        16.55 o                         
  -6   3   2        439.86        435.43        19.32 o                         
  -5   3   2         80.68         73.09         7.71 o                         
  -4   3   2        983.10        971.13        15.06 o                         
  -3   3   2       4542.67       4517.33        30.55 o                         
  -2   3   2       3067.99       2659.42        22.84 o                         
  -1   3   2        103.15        105.72         7.48 o                         
   0   3   2       9238.83       9273.33        59.56 o                         
   1   3   2         17.38          7.95         5.97 o                         
   2   3   2       8963.67       9146.50        27.59 o                         
   3   3   2        944.54        928.25        10.46 o                         
   4   3   2       3265.29       3200.44        23.50 o                         
   5   3   2       5276.11       4839.69        37.87 o                         
   6   3   2        527.35        514.05         9.65 o                         
   7   3   2       1054.63        951.14        24.83 o                         
   8   3   2         30.14         16.78        17.21 o                         
   9   3   2       2297.82       2276.78        29.14 o                         
  10   3   2        970.81        998.39        26.33 o                         
  11   3   2        185.72        219.00        20.37 o                         
  12   3   2       6161.12       6437.38        54.21 o                         
  13   3   2        168.75        176.16        24.87 o                         
  14   3   2        593.50        526.97        35.61 o                         
  15   3   2       2425.53       2355.07        69.23 o                         
  16   3   2         94.66         97.92        43.55 o                         
 -15   4   2       3418.28       3417.81        72.32 o                         
 -14   4   2        765.86        839.42        49.27 o                         
 -13   4   2       2036.67       1993.19        68.70 o                         
 -12   4   2       4599.30       4515.71        80.81 o                         
 -11   4   2         42.52         77.83        38.56 o                         
 -10   4   2       6688.38       6830.89       131.79 o                         
  -9   4   2       7390.89       7263.91        55.34 o                         
  -8   4   2       1363.80       1358.62        35.62 o                         
  -7   4   2          2.00         33.46        21.73 o                         
  -6   4   2       5563.71       5463.00        61.63 o                         
  -5   4   2         99.25        104.78         9.27 o                         
  -4   4   2      10746.04      10921.97        56.30 o                         
  -3   4   2       2110.39       2185.45        20.55 o                         
  -2   4   2       5437.29       5725.83        69.72 o                         
  -1   4   2        199.07        278.97         8.68 o                         
   0   4   2       2030.56       2058.45        12.60 o                         
   1   4   2         45.86         44.55         6.79 o                         
   2   4   2         91.32        112.23         7.60 o                         
   3   4   2      20923.12      20885.66       147.32 o                         
   4   4   2       5644.80       5557.33        41.52 o                         
   5   4   2      21201.78      20706.03       131.17 o                         
   6   4   2      13292.23      13200.22       136.80 o                         
   7   4   2       2387.64       2377.48        28.29 o                         
   8   4   2       3835.51       3908.60        49.91 o                         
   9   4   2        913.08        963.29        35.10 o                         
  10   4   2         11.67         12.27        16.67 o                         
  11   4   2       1060.79       1013.97        20.02 o                         
  12   4   2        653.39        668.79        26.79 o                         
  13   4   2        673.49        699.24        27.54 o                         
  14   4   2         86.26        143.78        45.92 o                         
  15   4   2       2551.72       2519.54        72.98 o                         
  16   4   2        537.56        485.81        60.96 o                         
 -15   5   2       1825.03       1939.47       125.35 o                         
 -14   5   2         86.83        130.18        51.50 o                         
 -13   5   2        642.31        647.78        53.90 o                         
 -12   5   2       1308.55       1421.89        57.85 o                         
 -11   5   2       3204.28       3159.63        68.41 o                         
 -10   5   2         39.37         42.47        40.62 o                         
  -9   5   2        318.93        340.95        37.95 o                         
  -8   5   2       7482.89       7518.78        48.28 o                         
  -7   5   2       1515.07       1473.23        21.63 o                         
  -6   5   2      33901.88      32944.14       113.75 o                         
  -5   5   2          1.61         -3.46         8.99 o                         
  -4   5   2       1252.44       1229.57        16.80 o                         
  -3   5   2       9150.27       9500.45        53.48 o                         
  -1   5   2        130.35        115.81        10.03 o                         
   0   5   2       2368.97       2539.89        16.02 o                         
   1   5   2       8887.67       8887.54        45.63 o                         
   2   5   2      17371.90      17024.85        93.75 o                         
   3   5   2      12888.26      12924.34       140.84 o                         
   4   5   2       6160.71       6131.53        83.77 o                         
   5   5   2       9021.37       8680.37        31.29 o                         
   6   5   2        232.74        226.71        11.40 o                         
   7   5   2       1331.40       1359.03        25.77 o                         
   8   5   2       1167.33       1200.26        29.80 o                         
   9   5   2         32.31         85.94        28.67 o                         
  10   5   2       3165.70       3263.98        37.87 o                         
  11   5   2       1298.26       1351.70        32.72 o                         
  12   5   2         38.11        208.12        25.76 o                         
  13   5   2       3421.96       3575.74        46.58 o                         
  14   5   2       5028.20       4932.12        85.73 o                         
  15   5   2        132.00        141.89        51.59 o                         
 -14   6   2        293.14        320.83        44.07 o                         
 -13   6   2       3583.34       3804.05       102.63 o                         
 -12   6   2       6186.99       6185.04        89.04 o                         
 -11   6   2       6603.52       6728.38        99.08 o                         
 -10   6   2        271.29        245.60        32.36 o                         
  -9   6   2         15.07         39.72        25.34 o                         
  -8   6   2         20.28         13.43        18.07 o                         
  -7   6   2       1759.59       1794.88        21.77 o                         
  -6   6   2        302.52        351.83        11.29 o                         
  -5   6   2      12372.00      12865.04        95.32 o                         
  -4   6   2        205.38        220.33        17.63 o                         
  -3   6   2       1958.49       1953.82        21.20 o                         
  -2   6   2        215.33        247.10        10.76 o                         
  -1   6   2        908.25        965.05        15.82 o                         
   0   6   2       7156.09       7360.53        25.22 o                         
   1   6   2       2726.65       2729.57        20.37 o                         
   2   6   2        370.34        373.81        10.62 o                         
   3   6   2        415.22        414.38        10.46 o                         
   4   6   2       1194.48       1183.53        15.06 o                         
   5   6   2         14.32         -2.20         9.80 o                         
   6   6   2          1.90         58.27        15.50 o                         
   7   6   2        165.47        219.97        24.20 o                         
   8   6   2        642.85        716.84        43.94 o                         
   9   6   2       7196.15       7630.77        55.59 o                         
  10   6   2       2357.46       2307.81        50.94 o                         
  11   6   2       1821.31       1802.25        41.27 o                         
  12   6   2        145.22        204.25        34.45 o                         
  13   6   2       3346.52       3434.24        67.98 o                         
  14   6   2        228.37        214.91        31.04 o                         
  15   6   2        919.36        861.25        53.98 o                         
 -14   7   2        443.30        449.18        48.21 o                         
 -13   7   2        288.30        311.90        37.34 o                         
 -12   7   2         91.45        110.83        38.55 o                         
 -11   7   2       1509.64       1588.55        46.94 o                         
 -10   7   2        270.67        263.96        26.29 o                         
  -9   7   2       9573.44       9713.00        65.00 o                         
  -8   7   2       1727.38       1781.76        35.04 o                         
  -7   7   2       4707.56       4744.47        52.61 o                         
  -6   7   2       5963.20       6255.34        41.82 o                         
  -5   7   2       9465.56       9887.81        84.11 o                         
  -4   7   2       2631.80       2650.64        35.32 o                         
  -3   7   2       1407.87       1487.76        44.64 o                         
  -2   7   2       1826.28       1882.21        22.22 o                         
  -1   7   2       1836.91       1829.35        18.42 o                         
   0   7   2        240.06        240.74         9.55 o                         
   1   7   2       3800.16       3729.30        25.08 o                         
   2   7   2          3.49         29.71        10.43 o                         
   3   7   2        712.31        724.08        23.53 o                         
   4   7   2         84.31        100.82        11.97 o                         
   5   7   2       4607.92       4486.74        32.96 o                         
   6   7   2       3131.64       3190.61        34.96 o                         
   7   7   2        781.79        771.80        26.06 o                         
   8   7   2       5273.08       5288.97        46.00 o                         
   9   7   2       4843.36       4790.15        47.91 o                         
  10   7   2        223.19        203.29        26.37 o                         
  11   7   2        864.06        830.49        27.68 o                         
  12   7   2       1045.41       1155.37        30.42 o                         
  13   7   2          3.62         37.54        27.20 o                         
  14   7   2          2.46          6.84        36.44 o                         
  15   7   2        925.30        908.27        88.23 o                         
 -13   8   2        150.40        137.83        50.40 o                         
 -12   8   2        605.25        699.60        52.57 o                         
 -11   8   2       1315.74       1347.01        57.30 o                         
 -10   8   2       6197.74       6378.75        68.03 o                         
  -9   8   2         31.28         43.23        23.06 o                         
  -8   8   2       1256.04       1281.65        38.95 o                         
  -7   8   2       1676.48       1652.90        29.94 o                         
  -6   8   2       4950.97       5068.18        36.91 o                         
  -5   8   2          3.78          6.27        15.28 o                         
  -4   8   2        621.93        661.59        19.87 o                         
  -3   8   2       4422.46       4582.74        53.29 o                         
  -2   8   2       7239.47       7337.04        54.73 o                         
  -1   8   2       7648.17       7618.72       139.75 o                         
   0   8   2       4691.27       4679.14        30.31 o                         
   1   8   2       3579.18       3553.50        68.10 o                         
   2   8   2       2853.22       2777.68        25.25 o                         
   3   8   2       9565.39       9480.50        49.82 o                         
   4   8   2         76.63         62.28        11.65 o                         
   5   8   2         27.95          3.84        11.98 o                         
   6   8   2       6549.96       6635.69        54.91 o                         
   7   8   2        478.68        442.66        28.29 o                         
   8   8   2      10188.96      10214.36        82.02 o                         
   9   8   2         46.00         94.78        21.78 o                         
  10   8   2       4855.32       4892.80        52.50 o                         
  11   8   2        360.50        381.55        26.65 o                         
  12   8   2        110.65        123.18        24.68 o                         
  13   8   2        211.58        250.37        34.32 o                         
  14   8   2         32.31         72.76        51.06 o                         
 -13   9   2        263.57        261.18        54.16 o                         
 -12   9   2       1489.51       1556.25        66.37 o                         
 -11   9   2         10.59         24.77        44.84 o                         
 -10   9   2       1457.59       1494.76        52.83 o                         
  -9   9   2       2087.61       2155.67        45.96 o                         
  -8   9   2       6650.22       6849.27        56.44 o                         
  -7   9   2        240.89        265.87        20.62 o                         
  -6   9   2         25.93         35.15        17.89 o                         
  -5   9   2        340.74        345.80        18.46 o                         
  -4   9   2       1057.88       1084.38        34.08 o                         
  -3   9   2       5273.12       5221.63        40.92 o                         
  -2   9   2       6306.53       6442.45        64.63 o                         
  -1   9   2       1034.78       1024.43        27.06 o                         
   0   9   2         29.04        118.56        16.89 o                         
   1   9   2        226.21        231.04        22.08 o                         
   2   9   2       3305.72       3267.89        32.35 o                         
   3   9   2         38.92         70.03        25.70 o                         
   4   9   2       2891.16       2899.52        29.53 o                         
   5   9   2       1195.04       1197.57        20.44 o                         
   6   9   2       1509.08       1494.53        35.40 o                         
   7   9   2       1701.29       1765.45        33.13 o                         
   8   9   2        610.20        714.01        29.08 o                         
   9   9   2        227.59        212.13        23.04 o                         
  10   9   2        179.71        168.16        27.25 o                         
  11   9   2          3.50         -0.62        37.79 o                         
  12   9   2       5502.70       5415.67        82.49 o                         
  13   9   2        344.31        361.57        41.48 o                         
  14   9   2       2280.29       2187.32       112.36 o                         
 -12  10   2        215.84        185.97        42.34 o                         
 -11  10   2        404.79        468.47        55.36 o                         
 -10  10   2       5706.93       5689.96        71.91 o                         
  -9  10   2       5798.64       5966.55        69.95 o                         
  -8  10   2         21.63         39.51        26.69 o                         
  -7  10   2        592.86        604.14        24.16 o                         
  -6  10   2       3221.83       3373.04        35.06 o                         
  -5  10   2          1.98        -13.56        22.13 o                         
  -4  10   2       2211.46       2240.57        40.27 o                         
  -3  10   2       4049.21       4112.37        34.80 o                         
  -2  10   2         55.59         57.83        18.90 o                         
  -1  10   2        585.78        612.22        20.52 o                         
   0  10   2        401.97        408.44        19.02 o                         
   1  10   2        312.38        342.90        24.08 o                         
   2  10   2       1997.76       2038.17        32.81 o                         
   3  10   2       1878.55       1934.66        39.40 o                         
   4  10   2       1859.56       1899.65        27.00 o                         
   5  10   2       5584.70       5439.18        42.56 o                         
   6  10   2       2567.52       2511.07        37.60 o                         
   7  10   2       2678.58       2722.80        34.03 o                         
   8  10   2       1430.71       1407.40        35.35 o                         
   9  10   2       1641.32       1628.86        50.13 o                         
  10  10   2         24.44         20.48        44.40 o                         
  11  10   2        643.05        732.94        51.57 o                         
  12  10   2       1670.06       1746.44        49.21 o                         
  13  10   2       1328.04       1358.67        63.54 o                         
 -11  11   2       2011.25       1970.02        57.82 o                         
 -10  11   2        192.93        201.80        40.92 o                         
  -9  11   2       1637.62       1755.60        60.20 o                         
  -8  11   2       3546.39       3691.92        43.16 o                         
  -7  11   2       2437.39       2395.19        39.86 o                         
  -6  11   2       5242.08       5162.54        45.23 o                         
  -5  11   2        396.50        433.92        23.09 o                         
  -4  11   2       1012.96        991.77        29.29 o                         
  -3  11   2        498.34        482.88        19.17 o                         
  -2  11   2         72.63         89.58        20.27 o                         
  -1  11   2         37.23         26.45        18.85 o                         
   0  11   2       2739.63       2770.97        34.45 o                         
   1  11   2       4607.31       4642.39        33.74 o                         
   2  11   2       2429.36       2416.31        29.50 o                         
   3  11   2        144.42        144.69        20.85 o                         
   4  11   2        650.02        720.72        22.09 o                         
   5  11   2       1493.84       1501.95        34.31 o                         
   6  11   2        146.18        142.80        20.42 o                         
   7  11   2       2077.21       2187.71        34.35 o                         
   8  11   2          2.20         21.68        36.28 o                         
   9  11   2        510.14        632.95        72.84 o                         
  10  11   2        272.91        289.28        66.34 o                         
  11  11   2       3125.54       3291.41       108.09 o                         
  12  11   2        407.46        410.20        52.34 o                         
  13  11   2        585.44        530.04        57.39 o                         
 -11  12   2       4714.52       4650.89       123.68 o                         
 -10  12   2         97.20        125.44        35.01 o                         
  -9  12   2         11.51         17.62        30.61 o                         
  -8  12   2          1.09         21.44        30.50 o                         
  -7  12   2       2457.25       2483.07        49.10 o                         
  -6  12   2       2134.07       2086.55        36.92 o                         
  -5  12   2       1977.33       1965.34        33.04 o                         
  -4  12   2       2306.55       2273.65        37.19 o                         
  -3  12   2       4186.52       4280.34        41.78 o                         
  -2  12   2       2167.20       2225.11        35.71 o                         
  -1  12   2       1776.49       1840.25        38.29 o                         
   0  12   2       3595.38       3576.63        36.51 o                         
   1  12   2        217.17        188.58        22.89 o                         
   2  12   2        708.13        681.98        23.90 o                         
   3  12   2        148.33        147.18        19.85 o                         
   4  12   2       2450.65       2435.84        35.97 o                         
   5  12   2       4366.23       4260.21        44.09 o                         
   6  12   2        139.24        177.29        25.04 o                         
   7  12   2         56.33         79.38        34.75 o                         
   8  12   2       1311.53       1378.57        74.55 o                         
   9  12   2         14.22         77.28        60.86 o                         
  10  12   2        132.48        105.66        75.91 o                         
  11  12   2        458.81        433.59        77.62 o                         
  12  12   2         46.79         52.66        88.90 o                         
 -10  13   2        272.49        244.83        80.36 o                         
  -9  13   2       3060.88       2981.76        64.84 o                         
  -8  13   2       5356.14       5451.37        71.23 o                         
  -7  13   2       3530.66       3503.00        62.20 o                         
  -6  13   2          7.79         -7.01        30.76 o                         
  -5  13   2       4006.32       3953.23        51.06 o                         
  -4  13   2       5307.59       5314.51        54.64 o                         
  -3  13   2        689.88        698.41        27.15 o                         
  -2  13   2       1056.23       1083.30        37.86 o                         
  -1  13   2        204.72        216.21        30.85 o                         
   0  13   2       1014.19       1067.70        28.39 o                         
   1  13   2       1136.32       1146.62        31.78 o                         
   2  13   2        173.31        219.46        25.67 o                         
   3  13   2        511.52        582.83        24.55 o                         
   4  13   2        140.07        306.33        31.55 o                         
   5  13   2       1184.66       1199.35        38.49 o                         
   6  13   2        925.62        941.18        36.17 o                         
   7  13   2        115.01        123.97        27.12 o                         
   8  13   2       1108.06       1154.52        75.92 o                         
   9  13   2       2163.38       2189.31        99.53 o                         
  10  13   2         36.07         23.93        68.39 o                         
  11  13   2        338.85        405.54        80.36 o                         
  -9  14   2        303.43        280.39        83.78 o                         
  -8  14   2       1124.25       1142.90        53.66 o                         
  -7  14   2         55.08         18.92        35.08 o                         
  -6  14   2        488.12        578.92        35.55 o                         
  -5  14   2        557.95        580.78        34.37 o                         
  -4  14   2       1350.77       1454.31        45.95 o                         
  -3  14   2        442.49        443.61        31.51 o                         
  -2  14   2       6193.86       6106.58        68.54 o                         
  -1  14   2        619.81        577.45        42.68 o                         
   0  14   2         11.97          1.89        36.88 o                         
   1  14   2       6070.03       5915.14        65.52 o                         
   2  14   2        110.87        117.24        27.52 o                         
   3  14   2        234.28        235.41        37.88 o                         
   4  14   2        815.44        777.97        66.00 o                         
   5  14   2        942.78       1008.87        47.48 o                         
   6  14   2        827.51        830.20        38.80 o                         
   7  14   2        343.89        337.50        64.63 o                         
   8  14   2         20.20          1.03        63.26 o                         
   9  14   2         28.87        -33.51        77.28 o                         
  10  14   2       2960.62       2903.03       111.17 o                         
  -7  15   2        679.15        648.42        65.20 o                         
  -6  15   2        358.71        345.68        46.99 o                         
  -5  15   2        599.78        537.14        47.42 o                         
  -4  15   2       4812.19       4837.13        84.97 o                         
  -3  15   2       1581.36       1597.81        45.62 o                         
  -2  15   2        950.98        942.60        42.98 o                         
  -1  15   2         93.34        113.37        35.27 o                         
   0  15   2        566.64        600.27        49.53 o                         
   1  15   2        772.62        732.96        50.15 o                         
   2  15   2          6.19         21.31        40.80 o                         
   3  15   2        306.41        356.12        42.43 o                         
   4  15   2       1209.96       1144.32        42.29 o                         
   5  15   2        107.22        161.87        44.79 o                         
   6  15   2       1471.23       1387.52        57.64 o                         
   7  15   2         62.71         39.32        65.31 o                         
   8  15   2        346.33        380.58        73.86 o                         
  -6  16   2          2.73        -50.61        78.30 o                         
  -5  16   2         65.86         92.47        45.43 o                         
  -4  16   2        296.65        316.51        45.94 o                         
  -3  16   2        289.72        331.22        44.89 o                         
  -2  16   2        170.57        206.04        38.14 o                         
  -1  16   2        302.16        299.18        39.98 o                         
   0  16   2        923.42        955.31        44.65 o                         
   1  16   2        102.21        119.77        37.84 o                         
   2  16   2        164.57        148.48        38.86 o                         
   3  16   2         52.61         85.67        42.78 o                         
   4  16   2       1529.89       1367.07        59.62 o                         
   5  16   2         27.95         42.07        44.84 o                         
   6  16   2        127.95        121.39        67.02 o                         
   7  16   2       1144.06       1084.07        90.62 o                         
  -2  17   2         15.51         -8.65        49.56 o                         
  -1  17   2        647.25        741.99        77.79 o                         
   0  17   2         60.89         86.03        53.15 o                         
   1  17   2       4277.02       4223.06       115.63 o                         
   2  17   2        115.78        161.13        50.58 o                         
   3  17   2       1971.64       2016.32        66.13 o                         
   4  17   2          6.39         27.70        50.37 o                         
  -4 -17   3       1121.78       1046.10        95.75 o                         
  -3 -17   3       2246.85       2163.04        70.74 o                         
  -2 -17   3       1132.02       1147.97        47.93 o                         
  -1 -17   3         27.11         38.28        42.48 o                         
   0 -17   3        519.76        464.37        79.33 o                         
   1 -17   3        350.62        400.00        62.92 o                         
   2 -17   3       1660.51       1537.63        89.95 o                         
  -7 -16   3         30.60         33.51        67.36 o                         
  -6 -16   3        199.01        203.50        51.42 o                         
  -5 -16   3       1740.79       1759.68        54.07 o                         
  -4 -16   3         35.24         51.05        37.09 o                         
  -3 -16   3       1837.14       1790.01        52.83 o                         
  -2 -16   3       1344.37       1412.01        48.37 o                         
  -1 -16   3         48.03         72.22        32.85 o                         
   0 -16   3       1814.15       1835.31        51.91 o                         
   1 -16   3       2572.93       2502.17        58.33 o                         
   2 -16   3        732.75        749.49        45.22 o                         
   3 -16   3         73.99         84.57        42.44 o                         
   4 -16   3        983.29       1011.34        45.37 o                         
   5 -16   3        471.13        450.84        42.06 o                         
  -8 -15   3       1087.36       1078.25        89.26 o                         
  -7 -15   3        676.26        614.31        80.70 o                         
  -6 -15   3        577.43        562.40        43.51 o                         
  -5 -15   3       1211.38       1329.00        48.04 o                         
  -4 -15   3          3.01          6.81        37.17 o                         
  -3 -15   3        626.50        542.74        38.91 o                         
  -2 -15   3        757.92        701.29        41.21 o                         
  -1 -15   3       2666.48       2701.41        68.02 o                         
   0 -15   3        795.64        734.02        42.23 o                         
   1 -15   3       1345.01       1362.09        80.20 o                         
   2 -15   3       1791.14       1743.67        51.86 o                         
   3 -15   3       1566.84       1574.08        46.13 o                         
   4 -15   3       1261.42       1284.06        44.12 o                         
   5 -15   3        667.99        647.74        46.95 o                         
   6 -15   3        624.49        717.42        49.44 o                         
   7 -15   3        739.65        736.27        65.01 o                         
 -10 -14   3       2823.19       2907.42       115.95 o                         
  -9 -14   3         20.92          4.45        66.33 o                         
  -8 -14   3       2640.31       2656.67       101.59 o                         
  -7 -14   3       2088.89       2172.94        66.44 o                         
  -6 -14   3       3966.42       4030.05        62.38 o                         
  -5 -14   3       2648.32       2603.95        51.52 o                         
  -4 -14   3        729.86        671.19        48.24 o                         
  -3 -14   3        181.77        192.92        36.01 o                         
  -2 -14   3        272.57        266.59        28.33 o                         
  -1 -14   3       1241.37       1272.93        42.52 o                         
   0 -14   3         84.70         79.61        33.59 o                         
   1 -14   3        464.15        502.19        46.06 o                         
   2 -14   3         21.66         47.78        41.42 o                         
   3 -14   3       1994.38       1928.16        39.57 o                         
   4 -14   3        535.74        485.33        37.46 o                         
   5 -14   3        134.17         90.92        55.06 o                         
   6 -14   3        113.11         71.08        35.84 o                         
   7 -14   3        248.74        214.06        38.65 o                         
   8 -14   3        296.79        318.58        46.19 o                         
 -11 -13   3       1180.37       1066.63        87.89 o                         
 -10 -13   3       3703.01       3660.03       111.86 o                         
  -9 -13   3         99.67         72.49        63.94 o                         
  -8 -13   3         11.95         68.06        36.27 o                         
  -7 -13   3         13.51        -10.78        36.08 o                         
  -6 -13   3        359.44        313.84        43.90 o                         
  -5 -13   3        151.80        189.15        33.25 o                         
  -4 -13   3       3281.50       3292.37        44.41 o                         
  -3 -13   3        855.40        837.44        30.31 o                         
  -2 -13   3       3885.62       3879.51        45.58 o                         
  -1 -13   3       3465.53       3389.20        42.58 o                         
   0 -13   3        296.43        328.31        25.98 o                         
   1 -13   3        272.09        265.39        24.63 o                         
   2 -13   3        803.18        796.01        27.05 o                         
   3 -13   3        106.18         96.29        23.23 o                         
   4 -13   3        121.79        115.72        38.64 o                         
   5 -13   3       1071.80       1095.64        44.87 o                         
   6 -13   3         67.14         79.49        28.74 o                         
   7 -13   3        465.97        457.76        38.59 o                         
   8 -13   3        446.15        446.38        52.09 o                         
   9 -13   3        477.16        473.19        56.39 o                         
  10 -13   3        221.00        226.23        47.64 o                         
 -12 -12   3        308.06        300.18        45.29 o                         
 -11 -12   3        890.47        827.20        56.08 o                         
 -10 -12   3        101.54        159.00        75.57 o                         
  -9 -12   3       4084.65       3913.48       109.48 o                         
  -8 -12   3       1396.80       1369.34        54.52 o                         
  -7 -12   3         41.02        118.13        38.90 o                         
  -6 -12   3       1397.06       1553.36        42.24 o                         
  -5 -12   3         16.91         30.34        23.42 o                         
  -4 -12   3        755.62        783.50        27.92 o                         
  -3 -12   3        221.36        220.91        21.50 o                         
  -2 -12   3          3.20          9.55        31.66 o                         
  -1 -12   3        355.67        341.89        21.65 o                         
   0 -12   3       3489.90       3453.70        40.02 o                         
   1 -12   3        445.78        450.81        22.42 o                         
   2 -12   3        364.78        401.51        19.77 o                         
   3 -12   3       6159.57       6182.65        64.65 o                         
   4 -12   3         32.15         78.84        24.57 o                         
   5 -12   3       2204.35       2194.28        35.01 o                         
   6 -12   3        255.55        267.36        27.02 o                         
   7 -12   3        780.40        726.50        35.32 o                         
   8 -12   3       1103.30       1052.16        49.66 o                         
   9 -12   3        544.67        570.60        43.72 o                         
  10 -12   3         42.04         -0.14        40.39 o                         
  11 -12   3       2188.58       2250.61        74.02 o                         
 -13 -11   3        155.87        143.61        68.73 o                         
 -12 -11   3         45.30         53.37        39.65 o                         
 -11 -11   3       1355.27       1333.12        47.84 o                         
 -10 -11   3       6508.81       6910.50       295.00 o                         
  -9 -11   3       1019.79       1100.71        54.04 o                         
  -8 -11   3       3371.26       3323.73        53.10 o                         
  -7 -11   3        231.62        264.86        37.57 o                         
  -6 -11   3       1035.28       1072.88        35.31 o                         
  -5 -11   3       9223.92       9225.34        52.91 o                         
  -4 -11   3       1232.32       1218.29        25.95 o                         
  -3 -11   3       7262.75       7215.13        45.90 o                         
  -2 -11   3       3157.11       3200.23        43.54 o                         
  -1 -11   3       2194.33       2144.60        28.52 o                         
   0 -11   3          8.83          8.20        17.70 o                         
   1 -11   3         31.73         41.28        17.99 o                         
   2 -11   3       2822.51       2752.27        60.75 o                         
   3 -11   3       1098.07       1125.21        26.08 o                         
   4 -11   3       2241.87       2176.83        44.48 o                         
   5 -11   3       1332.88       1386.84        29.31 o                         
   6 -11   3         15.63         25.35        22.32 o                         
   7 -11   3        687.41        673.53        29.61 o                         
   8 -11   3         19.52         26.94        29.55 o                         
   9 -11   3       1878.08       2083.31        61.80 o                         
  10 -11   3         21.31         -0.84        37.47 o                         
  11 -11   3        118.16        121.08        42.25 o                         
  12 -11   3          0.76        -18.64        51.60 o                         
 -13 -10   3       3347.61       3176.03        81.77 o                         
 -12 -10   3        814.37        897.55        59.06 o                         
 -11 -10   3       1069.41       1053.11        54.85 o                         
 -10 -10   3        330.34        323.14        37.90 o                         
  -9 -10   3        168.73        145.64        31.71 o                         
  -8 -10   3         59.45         36.60        24.56 o                         
  -7 -10   3        113.24        140.40        25.06 o                         
  -6 -10   3       1044.18       1146.64        34.12 o                         
  -5 -10   3         33.33         28.67        20.52 o                         
  -4 -10   3        868.02        896.83        29.83 o                         
  -3 -10   3      23325.03      23511.68       120.48 o                         
  -2 -10   3        212.39        279.27        20.50 o                         
  -1 -10   3       2616.51       2613.42        28.89 o                         
   0 -10   3       3519.10       3467.62        31.40 o                         
   1 -10   3        546.82        526.17        19.91 o                         
   2 -10   3       2110.70       2152.19        29.26 o                         
   3 -10   3       1561.67       1580.39        22.96 o                         
   4 -10   3        815.86        792.10        25.03 o                         
   5 -10   3        303.89        244.88        27.89 o                         
   6 -10   3       2736.06       2831.00        43.43 o                         
   7 -10   3         67.43         92.35        22.21 o                         
   8 -10   3        191.49        231.90        25.86 o                         
   9 -10   3        331.95        361.69        36.19 o                         
  10 -10   3         28.79         34.73        35.67 o                         
  11 -10   3         18.21          9.37        38.59 o                         
  12 -10   3         13.60         40.90        40.37 o                         
 -14  -9   3        181.09        165.15        53.93 o                         
 -13  -9   3        657.75        559.68        49.00 o                         
 -12  -9   3        191.40        229.61        38.31 o                         
 -11  -9   3       9156.34       9225.79        83.47 o                         
 -10  -9   3        126.68        117.31        30.96 o                         
  -9  -9   3       7025.46       7267.71        86.04 o                         
  -8  -9   3       1780.38       1875.74        35.24 o                         
  -7  -9   3        856.48        875.37        30.51 o                         
  -6  -9   3        343.61        393.12        16.75 o                         
  -5  -9   3       1463.28       1579.02        27.21 o                         
  -4  -9   3        681.20        663.26        21.87 o                         
  -3  -9   3        274.34        330.90        21.97 o                         
  -2  -9   3      19720.86      19493.88       194.60 o                         
  -1  -9   3       9495.88       9400.28        89.75 o                         
   0  -9   3      33608.87      33962.03       245.28 o                         
   1  -9   3      13659.35      13532.96        84.74 o                         
   2  -9   3        126.52        141.12        11.67 o                         
   3  -9   3       2751.46       2737.48        26.65 o                         
   4  -9   3       1907.45       1965.87        42.07 o                         
   5  -9   3        890.93        956.21        31.04 o                         
   6  -9   3         21.20         58.35        18.12 o                         
   7  -9   3       4115.53       4185.69        44.72 o                         
   8  -9   3         30.95         67.71        35.38 o                         
   9  -9   3          0.03         13.10        30.10 o                         
  10  -9   3          1.50        -26.83        38.14 o                         
  11  -9   3         43.87        107.86        42.42 o                         
  12  -9   3        440.64        460.73        42.09 o                         
  13  -9   3        327.36        303.17        42.87 o                         
 -14  -8   3       4298.39       4173.86        85.57 o                         
 -13  -8   3         26.96         25.33        36.16 o                         
 -12  -8   3       2317.82       2401.97        53.95 o                         
 -11  -8   3       1879.58       1851.17        55.51 o                         
 -10  -8   3       2952.60       2959.54        50.77 o                         
  -9  -8   3        284.83        327.11        37.93 o                         
  -8  -8   3        547.38        553.12        35.48 o                         
  -7  -8   3       2550.75       2497.90        27.93 o                         
  -6  -8   3      13776.55      13835.89        75.04 o                         
  -5  -8   3        158.14        445.59        31.42 o                         
  -4  -8   3       1090.33       1016.94        25.38 o                         
  -3  -8   3          4.85         31.63        21.28 o                         
  -2  -8   3        134.00        168.56        22.24 o                         
  -1  -8   3        795.03        843.10        25.41 o                         
   0  -8   3       3960.50       3969.52        26.58 o                         
   1  -8   3        212.69        220.64        15.20 o                         
   2  -8   3        648.92        737.48        16.97 o                         
   3  -8   3       2636.12       2672.52        44.28 o                         
   4  -8   3         67.74         40.35        16.01 o                         
   5  -8   3        610.45        619.86        25.17 o                         
   6  -8   3      11368.89      11624.23        76.06 o                         
   7  -8   3        825.85        851.82        27.57 o                         
   8  -8   3         22.51          1.22        22.17 o                         
   9  -8   3        775.67        793.48        35.01 o                         
  10  -8   3         89.75        149.68        26.89 o                         
  11  -8   3       1031.58       1108.64        52.06 o                         
  12  -8   3         53.84         77.53        45.65 o                         
  13  -8   3       1711.32       1784.96        65.08 o                         
  14  -8   3       2962.71       2909.30        80.13 o                         
 -15  -7   3        189.81        158.45        52.92 o                         
 -14  -7   3       5130.15       5098.05        71.71 o                         
 -13  -7   3        231.09        270.07        33.30 o                         
 -12  -7   3        890.23        921.18        49.32 o                         
 -11  -7   3        633.55        632.12        31.97 o                         
 -10  -7   3          5.09         14.10        23.86 o                         
  -9  -7   3        824.94        871.73        31.86 o                         
  -8  -7   3        173.87        208.91        28.45 o                         
  -7  -7   3       1088.22       1096.67        19.06 o                         
  -6  -7   3       2221.01       2221.70        23.12 o                         
  -5  -7   3       3310.78       3305.61        51.93 o                         
  -4  -7   3        606.75        552.73        15.87 o                         
  -3  -7   3      13333.30      13513.20        74.07 o                         
  -2  -7   3       8466.31       8232.43        79.49 o                         
  -1  -7   3         12.29          8.24        20.00 o                         
   0  -7   3      21212.48      20598.66        94.35 o                         
   1  -7   3        419.86        421.77        13.44 o                         
   2  -7   3        266.04        312.50        12.97 o                         
   3  -7   3       7879.40       7970.98       267.88 o                         
   4  -7   3       5250.76       5292.67        39.40 o                         
   5  -7   3       1799.77       1871.21        32.24 o                         
   6  -7   3          4.92          7.12        17.46 o                         
   7  -7   3        500.75        576.92        19.69 o                         
   8  -7   3        693.09        732.74        26.49 o                         
   9  -7   3        615.81        659.57        32.29 o                         
  10  -7   3        188.08        214.75        27.12 o                         
  11  -7   3        708.81        673.48        33.38 o                         
  12  -7   3       3739.50       3778.43        62.70 o                         
  13  -7   3         53.04         30.20        41.88 o                         
  14  -7   3       2066.35       2087.77        58.21 o                         
 -15  -6   3          4.45          9.02        40.31 o                         
 -14  -6   3       1239.09       1208.87        50.21 o                         
 -13  -6   3        179.60        157.81        33.38 o                         
 -12  -6   3        216.72        199.16        32.94 o                         
 -11  -6   3         14.72         48.85        26.82 o                         
 -10  -6   3       4943.92       4888.43        53.11 o                         
  -9  -6   3       1337.79       1323.24        33.67 o                         
  -8  -6   3       2047.61       2093.46        25.93 o                         
  -7  -6   3       1058.33       1063.77        25.64 o                         
  -6  -6   3        456.70        449.58        22.46 o                         
  -5  -6   3       1872.95       1872.09        24.20 o                         
  -4  -6   3       2443.00       2344.88        21.51 o                         
  -3  -6   3       6587.05       6160.15        45.90 o                         
  -2  -6   3         31.74         46.97        17.52 o                         
  -1  -6   3      13984.34      13743.89       102.11 o                         
   0  -6   3       9541.29       9367.18        80.17 o                         
   1  -6   3          2.38         15.23         9.70 o                         
   2  -6   3        510.36        554.60        14.49 o                         
   3  -6   3      19455.99      18963.73       256.48 o                         
   4  -6   3        157.81        152.53        14.91 o                         
   5  -6   3         49.52         49.58        29.06 o                         
   6  -6   3        133.80        166.06        20.91 o                         
   7  -6   3       2308.18       2375.81        30.76 o                         
   8  -6   3        931.96        981.91        20.66 o                         
   9  -6   3       2500.78       2462.97        32.53 o                         
  10  -6   3       3817.31       3729.65        63.42 o                         
  11  -6   3        522.67        593.71        36.03 o                         
  12  -6   3       1689.68       1824.90        59.23 o                         
  13  -6   3        832.74        871.19        38.96 o                         
  14  -6   3        948.71        999.38        41.98 o                         
  15  -6   3          1.88         22.34        42.51 o                         
 -15  -5   3          9.74          3.40        44.27 o                         
 -14  -5   3        563.64        537.90        41.39 o                         
 -13  -5   3        416.75        370.51        37.11 o                         
 -12  -5   3        207.99        194.30        27.74 o                         
 -11  -5   3       1388.91       1396.29        37.17 o                         
 -10  -5   3         71.87        106.87        22.35 o                         
  -9  -5   3        553.79        619.80        28.40 o                         
  -8  -5   3       2980.97       3014.38        26.85 o                         
  -7  -5   3       4131.56       4087.73        28.55 o                         
  -6  -5   3      10253.91      10258.27        44.07 o                         
  -5  -5   3         15.39         25.15         8.49 o                         
  -4  -5   3       3089.61       2996.52        20.51 o                         
  -3  -5   3      15751.42      14831.25        72.59 o                         
  -2  -5   3        179.95        387.15        21.75 o                         
  -1  -5   3        847.74       1119.59        10.19 o                         
   0  -5   3       1736.24       1868.52        14.41 o                         
   1  -5   3       6201.59       5681.60        42.52 o                         
   2  -5   3       5768.86       5936.18        42.49 o                         
   3  -5   3      40194.10      38151.72      1339.92 o                         
   4  -5   3       3433.31       3324.62       106.78 o                         
   5  -5   3        627.52        659.86        20.16 o                         
   6  -5   3       7697.42       7623.30        52.59 o                         
   7  -5   3       2163.31       2303.01        24.03 o                         
   8  -5   3        369.16        409.10        87.37 o                         
   9  -5   3       5595.72       5718.60        62.93 o                         
  10  -5   3        160.45        205.92        33.39 o                         
  11  -5   3       1135.33       1150.47        34.47 o                         
  12  -5   3        829.12        853.80        35.63 o                         
  13  -5   3        556.39        614.86        54.20 o                         
  14  -5   3          9.18         -1.87        36.87 o                         
  15  -5   3        164.59        250.24        41.85 o                         
 -15  -4   3       3358.87       3214.49        78.37 o                         
 -14  -4   3        852.98        885.99        43.16 o                         
 -13  -4   3       1132.79       1227.10        54.04 o                         
 -12  -4   3        277.79        294.66        24.01 o                         
 -11  -4   3        825.84        852.83        22.87 o                         
 -10  -4   3        619.33        667.22        24.38 o                         
  -9  -4   3        116.82        105.10        14.34 o                         
  -8  -4   3          2.61         16.52        19.15 o                         
  -7  -4   3       3529.62       3497.34        34.50 o                         
  -6  -4   3       6060.35       6115.38        47.25 o                         
  -5  -4   3       7589.64       7300.57        49.80 o                         
  -4  -4   3      11422.18      11357.16        75.24 o                         
  -3  -4   3      46721.21      45016.65       119.77 o                         
  -2  -4   3        712.73        716.68        10.51 o                         
  -1  -4   3        334.94        282.40         7.99 o                         
   0  -4   3       8954.09       9347.11        45.87 o                         
   1  -4   3       1903.17       1969.22        21.48 o                         
   2  -4   3        124.74        157.18        14.83 o                         
   3  -4   3       5150.74       4986.31        50.33 o                         
   4  -4   3       3176.70       3395.54        33.73 o                         
   5  -4   3       1118.65       1047.85        21.38 o                         
   6  -4   3      11270.79      11324.94        75.43 o                         
   7  -4   3       1533.03       1523.89        26.94 o                         
   8  -4   3       2431.90       2477.95        28.12 o                         
   9  -4   3        159.40        167.62        33.54 o                         
  10  -4   3        509.05        468.27        39.96 o                         
  11  -4   3        765.52        714.11        42.29 o                         
  12  -4   3        248.19        229.67        35.47 o                         
  13  -4   3       1550.48       1669.83        51.71 o                         
  14  -4   3        162.09        215.68        50.18 o                         
  15  -4   3        737.72        756.93        43.16 o                         
 -16  -3   3       3096.41       3036.63        82.24 o                         
 -15  -3   3       1980.69       1973.96        64.62 o                         
 -14  -3   3          7.01        -17.32        44.12 o                         
 -13  -3   3        860.56        857.76        33.08 o                         
 -12  -3   3        455.18        471.81        26.39 o                         
 -11  -3   3       4709.68       4682.40        35.14 o                         
 -10  -3   3       5366.87       5408.75        44.45 o                         
  -9  -3   3       7763.72       7842.93        56.74 o                         
  -8  -3   3       3216.78       3331.88        47.13 o                         
  -7  -3   3          0.53         -7.36        12.95 o                         
  -6  -3   3         49.46         62.62        12.36 o                         
  -5  -3   3       1814.92       1691.86        15.48 o                         
  -4  -3   3        233.39        227.86        11.26 o                         
  -3  -3   3       4409.96       4715.65        32.30 o                         
  -2  -3   3      16978.55      15366.91        40.94 o                         
  -1  -3   3        797.46        965.46        12.32 o                         
   0  -3   3     359546.78     388596.53      2615.82 o                         
   1  -3   3      33738.88      34820.93       197.37 o                         
   3  -3   3      22204.27      23125.56       132.65 o                         
   4  -3   3       3406.78       3076.66        36.07 o                         
   5  -3   3       1036.38       1069.43        26.34 o                         
   6  -3   3         19.96         32.21         9.60 o                         
   7  -3   3       2085.05       2185.96        28.74 o                         
   8  -3   3       3249.44       3275.19        33.21 o                         
   9  -3   3       1316.02       1356.03        25.13 o                         
  10  -3   3        824.49        820.69        32.98 o                         
  11  -3   3         64.93         70.58        29.99 o                         
  12  -3   3        509.94        560.40        38.46 o                         
  13  -3   3         20.41         36.38        35.52 o                         
  14  -3   3       2157.79       2161.33        68.57 o                         
  15  -3   3          0.08          8.76        43.23 o                         
  16  -3   3        190.66        174.30        58.72 o                         
 -16  -2   3        129.00        104.41        53.48 o                         
 -15  -2   3       2778.29       2614.97        71.44 o                         
 -14  -2   3        653.61        689.30        54.07 o                         
 -13  -2   3        324.56        301.20        34.13 o                         
 -12  -2   3        188.49        211.68        22.62 o                         
 -11  -2   3        391.15        490.46        25.36 o                         
 -10  -2   3       3812.68       3755.80        42.82 o                         
  -9  -2   3        976.31        989.96        23.40 o                         
  -8  -2   3        429.83        405.17        24.59 o                         
  -7  -2   3       2177.69       2098.83        26.58 o                         
  -6  -2   3      22952.97      22289.96       262.56 o                         
  -5  -2   3         46.69        105.34        11.65 o                         
  -4  -2   3        147.47        105.10         6.96 o                         
  -3  -2   3      42925.51      42962.02       159.51 o                         
  -2  -2   3         86.34        189.93         7.89 o                         
  -1  -2   3       7657.89       7393.81        46.73 o                         
   0  -2   3        198.39        153.32         4.18 o                         
   1  -2   3        608.80        686.54        17.69 o                         
   2  -2   3      11901.83      12295.28        72.55 o                         
   3  -2   3      27318.81      27043.98       148.02 o                         
   4  -2   3       1551.41       1193.36        19.31 o                         
   5  -2   3       1262.31       1179.62        19.47 o                         
   6  -2   3      15084.38      14766.34       118.11 o                         
   7  -2   3        369.66        385.73        37.27 o                         
   8  -2   3         18.64         16.37        18.96 o                         
   9  -2   3       1445.09       1465.30        41.08 o                         
  10  -2   3        751.51        790.82        27.61 o                         
  11  -2   3       1276.45       1399.38        38.87 o                         
  12  -2   3       1238.12       1289.50        52.07 o                         
  13  -2   3       1639.84       1668.90        49.00 o                         
  14  -2   3        929.09        950.90        45.87 o                         
  15  -2   3       2077.33       2106.82        57.90 o                         
  16  -2   3          3.98         22.56        44.47 o                         
 -16  -1   3         74.00         31.76        49.94 o                         
 -15  -1   3        443.04        433.48        43.85 o                         
 -14  -1   3       1891.91       1821.44        48.32 o                         
 -13  -1   3        297.80        308.80        33.28 o                         
 -12  -1   3       4471.96       4285.69        46.91 o                         
 -11  -1   3        459.98        458.62        21.86 o                         
 -10  -1   3        288.07        312.20        17.76 o                         
  -9  -1   3       2843.33       2851.38        24.66 o                         
  -8  -1   3       3509.52       3351.88        28.70 o                         
  -7  -1   3       5365.80       5349.48        32.40 o                         
  -6  -1   3       8019.35       7815.40        52.17 o                         
  -5  -1   3       8328.23       7914.51        46.80 o                         
  -4  -1   3       3039.36       3104.54        18.56 o                         
  -3  -1   3     198644.92     205192.41      2132.72 o                         
  -2  -1   3       1196.62       1010.17        10.80 o                         
  -1  -1   3      14234.49      15115.51        73.29 o                         
   0  -1   3      28129.68      28730.14       306.36 o                         
   1  -1   3      19655.82      20102.94       180.35 o                         
   2  -1   3         22.29         14.70         2.48 o                         
   3  -1   3      22955.54      22190.81       250.10 o                         
   4  -1   3        646.35        550.79         8.10 o                         
   5  -1   3       4407.94       4438.92        39.15 o                         
   6  -1   3       6206.11       6107.00        81.01 o                         
   7  -1   3          1.72         -7.22        17.76 o                         
   8  -1   3        111.66         89.29        16.70 o                         
   9  -1   3      17756.27      17904.98        93.89 o                         
  10  -1   3         55.38         16.27        18.92 o                         
  11  -1   3          1.29         37.79        19.57 o                         
  12  -1   3         22.25         18.71        21.62 o                         
  13  -1   3         30.95         48.27        29.43 o                         
  14  -1   3       1175.74       1183.93        58.93 o                         
  15  -1   3        161.35        177.95        41.30 o                         
  16  -1   3        242.67        237.53        52.85 o                         
 -16   0   3         21.01         38.07        53.06 o                         
 -15   0   3        127.83        140.25        42.26 o                         
 -14   0   3       1184.85       1175.32        44.60 o                         
 -13   0   3         40.90         53.53        28.13 o                         
 -12   0   3       3640.69       3666.50        44.66 o                         
 -11   0   3       2200.79       2309.46        38.48 o                         
 -10   0   3       1341.84       1302.49        26.58 o                         
  -9   0   3        684.37        694.83        17.09 o                         
  -8   0   3        563.89        570.76        17.10 o                         
  -7   0   3       3918.23       3901.15        39.59 o                         
  -6   0   3       5701.70       5530.51        30.40 o                         
  -5   0   3       1147.70       1041.73        12.54 o                         
  -4   0   3        102.91         68.03         6.90 o                         
  -3   0   3      20023.94      19079.96       143.99 o                         
  -2   0   3       4681.53       4628.32        36.97 o                         
  -1   0   3        164.60        199.82         6.51 o                         
   0   0   3         60.03         95.68         2.47 o                         
   1   0   3         58.63         84.28         2.12 o                         
   2   0   3          0.35         27.65         4.26 o                         
   3   0   3      29978.74      28109.57       182.06 o                         
   4   0   3       6830.49       6653.49        26.09 o                         
   5   0   3      11554.71      12177.83        81.10 o                         
   6   0   3         21.58        205.12        30.09 o                         
   7   0   3       2107.33       2239.78        21.57 o                         
   8   0   3       1163.80       1209.37        21.89 o                         
   9   0   3        121.72        130.31        13.61 o                         
  10   0   3       2294.28       2243.79        23.28 o                         
  11   0   3         26.07         22.86        19.05 o                         
  12   0   3       1135.66       1249.04        29.08 o                         
  13   0   3         54.63         70.81        28.87 o                         
  14   0   3        628.49        647.90        36.96 o                         
  15   0   3        276.12        310.52        41.68 o                         
  16   0   3       1605.68       1637.62        55.82 o                         
 -16   1   3        245.51        254.82        57.13 o                         
 -15   1   3          0.71         10.19        39.73 o                         
 -14   1   3       2310.26       2238.51        65.96 o                         
 -13   1   3         39.80         56.12        28.06 o                         
 -12   1   3         25.77         24.59        22.44 o                         
 -11   1   3        169.90        211.39        20.01 o                         
 -10   1   3        641.80        670.14        19.31 o                         
  -9   1   3       7206.22       7189.86        38.89 o                         
  -8   1   3       2659.79       2696.85        25.90 o                         
  -7   1   3       2220.64       2193.86        18.60 o                         
  -6   1   3       1468.99       1459.57        15.13 o                         
  -5   1   3       2879.23       2759.32        23.96 o                         
  -4   1   3        538.87        525.36         9.27 o                         
  -3   1   3      76842.70      79512.77       445.53 o                         
  -2   1   3       1156.30       1104.46        19.45 o                         
  -1   1   3       5450.93       5352.87        41.05 o                         
   0   1   3      30554.42      31411.96       404.15 o                         
   1   1   3       9297.27       9766.36        42.45 o                         
   2   1   3        462.70        610.71         8.93 o                         
   3   1   3     109299.23     103913.64      1202.14 o                         
   4   1   3       7860.24       7999.91        30.87 o                         
   5   1   3         24.63         41.55         8.02 o                         
   6   1   3       6261.61       6061.78        29.65 o                         
   7   1   3        334.50        321.96        14.98 o                         
   8   1   3         15.16         27.99        29.06 o                         
   9   1   3       4296.30       4567.23        53.00 o                         
  10   1   3        183.36        186.48        15.15 o                         
  11   1   3         38.01         18.65        20.16 o                         
  12   1   3      11415.38      11493.92        71.04 o                         
  13   1   3         18.72          1.49        28.79 o                         
  14   1   3         40.06         51.93        31.96 o                         
  15   1   3          6.05         -1.21        38.42 o                         
  16   1   3         16.93        -15.48        48.87 o                         
 -15   2   3       1735.30       1630.23        55.97 o                         
 -14   2   3       1775.20       1700.27        64.57 o                         
 -13   2   3       1174.35       1130.61        52.38 o                         
 -12   2   3       3342.86       3304.07        53.09 o                         
 -11   2   3        410.96        410.20        27.63 o                         
 -10   2   3         21.88         17.36        17.09 o                         
  -9   2   3       3383.59       3406.48        41.25 o                         
  -8   2   3       1634.94       1555.12        36.33 o                         
  -7   2   3        611.61        563.17        15.20 o                         
  -6   2   3       7421.55       7198.84        70.64 o                         
  -5   2   3      14399.18      14274.71       107.59 o                         
  -4   2   3       7533.48       7262.16        59.74 o                         
  -3   2   3      56549.76      56815.37       257.30 o                         
  -2   2   3      10948.71      11294.51        38.10 o                         
  -1   2   3          5.72          8.99         6.19 o                         
   0   2   3        153.79        182.86         5.60 o                         
   1   2   3        140.60        143.50         4.41 o                         
   2   2   3        202.74        324.48         5.67 o                         
   3   2   3      40574.23      37072.68       331.29 o                         
   4   2   3        927.90        779.87        13.48 o                         
   5   2   3        323.91        378.39        18.01 o                         
   6   2   3      45834.74      43221.59       977.39 o                         
   7   2   3          2.17         27.38        13.19 o                         
   8   2   3       2078.19       2126.02        24.56 o                         
   9   2   3         76.38         84.65        15.01 o                         
  10   2   3       1049.63       1116.97        22.46 o                         
  11   2   3         34.46         50.69        21.55 o                         
  12   2   3       2105.67       2084.53        35.91 o                         
  13   2   3         41.98         83.32        31.54 o                         
  14   2   3        282.86        298.40        32.62 o                         
  15   2   3       1708.33       1571.96        62.85 o                         
  16   2   3        619.89        585.39        55.32 o                         
 -15   3   3         75.76         60.50        44.69 o                         
 -14   3   3         69.74         63.68        40.71 o                         
 -13   3   3        100.61        100.19        37.95 o                         
 -12   3   3        286.62        325.33        36.77 o                         
 -11   3   3        505.92        527.71        27.20 o                         
 -10   3   3       1275.23       1246.31        28.77 o                         
  -9   3   3       2558.41       2535.11        54.39 o                         
  -8   3   3        880.76        900.68        30.40 o                         
  -7   3   3       1327.20       1255.16        26.97 o                         
  -6   3   3       2104.76       1952.48        25.54 o                         
  -5   3   3        484.02        449.15        11.57 o                         
  -4   3   3        614.87        645.35        10.99 o                         
  -3   3   3         26.25         34.07        10.96 o                         
  -2   3   3       4795.58       4236.85        32.46 o                         
  -1   3   3       2442.33       2021.29        14.91 o                         
   0   3   3     355191.56     378777.22      1610.95 o                         
   1   3   3       7990.98       8303.38        72.25 o                         
   3   3   3         13.26         24.12         5.98 o                         
   4   3   3        232.43        361.55         6.99 o                         
   5   3   3       1934.49       1873.02        19.27 o                         
   6   3   3       3098.76       2995.76        43.46 o                         
   7   3   3       1542.49       1456.97        26.37 o                         
   8   3   3        197.38        215.74        28.55 o                         
   9   3   3      13530.41      13324.17        76.22 o                         
  10   3   3       1881.75       1902.46        31.25 o                         
  11   3   3        160.21        173.84        18.76 o                         
  12   3   3       3538.30       3590.83        52.03 o                         
  13   3   3        165.85        170.06        33.02 o                         
  14   3   3         22.66         16.69        31.16 o                         
  15   3   3       2420.87       2479.41        68.41 o                         
  16   3   3       3046.99       3039.45        81.51 o                         
 -15   4   3        254.49        218.77        63.81 o                         
 -14   4   3        190.68        192.23        43.65 o                         
 -13   4   3        955.97        984.82        53.90 o                         
 -12   4   3       1012.72        928.27        55.12 o                         
 -11   4   3        940.60        887.17        50.05 o                         
 -10   4   3        265.32        225.13        30.86 o                         
  -9   4   3          1.55         27.18        22.80 o                         
  -8   4   3        222.98        210.11        21.80 o                         
  -7   4   3        231.90        229.43        21.16 o                         
  -6   4   3       9153.85       9059.91        97.89 o                         
  -5   4   3          3.04         -6.64         8.74 o                         
  -4   4   3       8618.63       8792.50       102.44 o                         
  -3   4   3       2420.44       2309.37        33.54 o                         
  -2   4   3      11009.95      11737.56        59.58 o                         
  -1   4   3      12302.17      12391.53       137.92 o                         
   0   4   3          5.94         13.99         7.10 o                         
   1   4   3       8951.14       8542.40        37.75 o                         
   2   4   3      12925.76      13208.43        76.01 o                         
   3   4   3      94466.24      95133.27       922.46 o                         
   4   4   3       3293.70       3117.19        16.23 o                         
   5   4   3       2120.75       2067.87        14.20 o                         
   6   4   3      21741.16      21116.48       128.23 o                         
   7   4   3      19529.36      19662.78       119.05 o                         
   8   4   3        354.15        396.69        25.78 o                         
   9   4   3       1140.03       1067.50        26.82 o                         
  10   4   3        215.10        233.76        17.33 o                         
  11   4   3       4094.17       3980.83        38.15 o                         
  12   4   3        598.30        645.46        23.37 o                         
  13   4   3        861.75        916.47        29.81 o                         
  14   4   3         87.60         82.55        31.47 o                         
  15   4   3        128.74        191.60        52.25 o                         
  16   4   3        217.96        207.84        65.14 o                         
 -15   5   3        278.43        300.56        77.96 o                         
 -14   5   3        545.80        612.69        59.57 o                         
 -13   5   3        449.75        503.37        53.57 o                         
 -12   5   3        148.72        157.70        30.45 o                         
 -11   5   3        717.25        722.82        48.71 o                         
 -10   5   3         38.08         72.07        25.86 o                         
  -9   5   3       2706.87       2656.90        39.75 o                         
  -8   5   3       2641.57       2659.56        33.92 o                         
  -7   5   3       1842.41       1816.48        28.08 o                         
  -6   5   3       2434.29       2441.17        20.42 o                         
  -5   5   3        948.36        966.25        16.83 o                         
  -4   5   3       3530.32       3584.17        29.00 o                         
  -3   5   3      12324.48      12332.54        43.56 o                         
  -2   5   3       1476.36       1421.43        36.38 o                         
  -1   5   3        508.23        349.13        13.71 o                         
   0   5   3       3182.04       3253.28        23.73 o                         
   1   5   3       2730.91       2298.62        17.31 o                         
   2   5   3      26893.35      26551.91       136.19 o                         
   3   5   3      30099.94      30029.98       193.59 o                         
   4   5   3       1326.76       1369.48        13.43 o                         
   5   5   3        532.55        429.35        10.41 o                         
   6   5   3       3313.67       3248.98        24.38 o                         
   7   5   3          7.26          2.06        13.26 o                         
   8   5   3      10863.22      10805.50        63.97 o                         
   9   5   3       5603.11       5556.68       127.33 o                         
  10   5   3       1391.38       1415.83        27.65 o                         
  11   5   3        264.05        303.48        22.89 o                         
  12   5   3          2.04          6.77        21.50 o                         
  13   5   3        273.60        261.60        27.02 o                         
  14   5   3         91.00        109.39        46.06 o                         
  15   5   3        253.91        239.06        52.63 o                         
  16   5   3        147.10        168.57        75.57 o                         
 -14   6   3       6718.00       7174.16       177.96 o                         
 -13   6   3       1590.80       1685.76        64.69 o                         
 -12   6   3        509.13        470.50        48.30 o                         
 -11   6   3       2594.78       2572.21        57.49 o                         
 -10   6   3       4441.05       4305.45        63.69 o                         
  -9   6   3        387.24        468.53        34.69 o                         
  -8   6   3         20.42         12.19        17.83 o                         
  -7   6   3       4369.23       4296.05        43.17 o                         
  -6   6   3       2125.21       2128.53        18.47 o                         
  -5   6   3         15.49         49.40        19.82 o                         
  -4   6   3          8.59         14.40        13.67 o                         
  -3   6   3      14345.97      14516.97        93.17 o                         
  -2   6   3       7650.39       7699.27        52.13 o                         
  -1   6   3       2421.03       2404.48        25.57 o                         
   0   6   3       1157.37       1167.51        12.94 o                         
   1   6   3       7482.26       7676.35        52.53 o                         
   2   6   3       3218.39       3129.69        30.36 o                         
   3   6   3      14525.32      14381.25        93.31 o                         
   4   6   3       1060.82       1054.99        15.55 o                         
   5   6   3        328.03        342.94         9.95 o                         
   6   6   3       1451.56       1458.46        17.46 o                         
   7   6   3       2166.55       2144.01        34.13 o                         
   8   6   3        116.41        129.74        21.33 o                         
   9   6   3       4864.20       4963.58        59.13 o                         
  10   6   3       1061.48       1152.21        31.93 o                         
  11   6   3        798.18        861.14        22.58 o                         
  12   6   3         11.22         34.12        22.02 o                         
  13   6   3        716.81        694.91        33.18 o                         
  14   6   3         46.26         21.39        35.71 o                         
  15   6   3        941.57        974.34        46.16 o                         
  16   6   3         43.16          1.37        62.57 o                         
 -14   7   3       1968.79       2027.99        51.31 o                         
 -13   7   3       1593.28       1651.40        64.68 o                         
 -12   7   3        800.44        898.23        44.14 o                         
 -11   7   3        574.87        555.67        47.71 o                         
 -10   7   3        249.00        276.21        26.89 o                         
  -9   7   3        511.26        527.43        27.30 o                         
  -8   7   3       2513.86       2606.48        55.50 o                         
  -7   7   3         65.91         66.42        23.57 o                         
  -6   7   3        582.35        651.11        24.54 o                         
  -5   7   3       8365.32       8630.24        46.36 o                         
  -4   7   3       1482.95       1447.92        25.27 o                         
  -3   7   3       5604.72       5633.12        81.65 o                         
  -2   7   3       1387.53       1456.39        28.34 o                         
  -1   7   3        406.98        401.17        10.76 o                         
   0   7   3       7314.95       7073.22        29.37 o                         
   1   7   3        479.71        467.85        12.20 o                         
   2   7   3      18643.88      17736.47       146.36 o                         
   3   7   3      22929.05      22471.09       137.77 o                         
   4   7   3      11913.82      11680.38       140.10 o                         
   5   7   3       5108.29       5191.59        28.63 o                         
   6   7   3       4592.36       4628.47        40.80 o                         
   7   7   3         31.15         -4.63        21.41 o                         
   8   7   3        695.61        796.40        25.11 o                         
   9   7   3         91.22        119.95        21.64 o                         
  10   7   3        669.40        653.46        30.80 o                         
  11   7   3        627.93        679.41        31.93 o                         
  12   7   3       3145.03       3220.27        48.94 o                         
  13   7   3         39.58         59.96        26.21 o                         
  14   7   3       1657.20       1623.11        51.92 o                         
  15   7   3        154.49        190.33        53.09 o                         
 -13   8   3        170.49        140.65        53.42 o                         
 -12   8   3         32.51         37.05        45.69 o                         
 -11   8   3        500.43        419.98        57.62 o                         
 -10   8   3        160.27        207.61        31.53 o                         
  -9   8   3        979.22        885.75        33.98 o                         
  -8   8   3          2.69        -21.59        21.59 o                         
  -7   8   3        324.46        320.75        24.96 o                         
  -6   8   3      11427.72      11689.21       102.62 o                         
  -5   8   3       1648.26       1729.39        31.15 o                         
  -4   8   3        144.47        175.54        14.01 o                         
  -3   8   3       8041.15       8000.28       129.85 o                         
  -2   8   3       1634.71       1718.79        42.07 o                         
  -1   8   3       1916.35       1917.30        26.00 o                         
   0   8   3       1478.07       1501.17        33.36 o                         
   1   8   3       2889.96       2855.93        32.55 o                         
   2   8   3       5293.89       5116.43        51.74 o                         
   3   8   3       1534.23       1522.20        23.17 o                         
   4   8   3        440.79        441.12        13.19 o                         
   5   8   3        905.58        923.40        20.08 o                         
   6   8   3      36339.68      36483.53       411.36 o                         
   7   8   3        245.84        225.28        18.36 o                         
   8   8   3        489.11        533.94        19.44 o                         
   9   8   3        792.46        756.35        31.43 o                         
  10   8   3        733.37        774.48        39.75 o                         
  11   8   3       2793.97       2789.78        44.01 o                         
  12   8   3       1055.04       1059.05        47.98 o                         
  13   8   3       1359.20       1364.43        49.41 o                         
  14   8   3       5167.88       5183.11        74.52 o                         
 -13   9   3         53.26         34.05        52.57 o                         
 -12   9   3        514.31        540.14        56.76 o                         
 -11   9   3         97.71         70.55        47.80 o                         
 -10   9   3        121.66        151.25        41.72 o                         
  -9   9   3        593.55        620.55        34.43 o                         
  -8   9   3         13.88         37.13        20.93 o                         
  -7   9   3        961.12        934.98        27.17 o                         
  -6   9   3          1.38         38.04        24.26 o                         
  -5   9   3       4320.21       4331.92        31.92 o                         
  -4   9   3       2635.94       2653.49        28.72 o                         
  -3   9   3       1567.04       1564.36        26.97 o                         
  -2   9   3         91.19        111.33        16.82 o                         
  -1   9   3      11254.01      11112.87        91.67 o                         
   0   9   3      29406.32      29653.15       200.41 o                         
   1   9   3       6710.52       6649.29        64.35 o                         
   2   9   3       5627.83       5514.79        47.88 o                         
   3   9   3       1900.38       1871.20        38.33 o                         
   4   9   3       5656.85       5770.28        43.73 o                         
   5   9   3       6517.74       6555.70        44.82 o                         
   6   9   3        448.45        503.92        30.66 o                         
   7   9   3       2388.04       2318.59        65.16 o                         
   8   9   3          6.61         23.26        25.88 o                         
   9   9   3      11081.52      11341.61       163.86 o                         
  10   9   3        372.75        400.97        26.61 o                         
  11   9   3       3881.02       4051.54        71.26 o                         
  12   9   3       1383.02       1362.50        86.18 o                         
  13   9   3       1092.58       1018.90        47.02 o                         
  14   9   3         30.24         29.44        46.38 o                         
 -12  10   3        288.95        283.68        43.68 o                         
 -11  10   3        853.82        816.42        55.49 o                         
 -10  10   3        673.67        681.99        42.94 o                         
  -9  10   3        197.07        239.98        34.10 o                         
  -8  10   3        243.36        301.33        39.39 o                         
  -7  10   3        213.44        213.09        23.50 o                         
  -6  10   3       6461.74       6444.13        46.80 o                         
  -5  10   3        752.75        825.08        26.75 o                         
  -4  10   3       2012.43       2007.41        31.87 o                         
  -3  10   3       1212.99       1285.39        21.45 o                         
  -2  10   3         39.94         47.76        15.73 o                         
  -1  10   3       1245.31       1241.09        25.83 o                         
   0  10   3       2869.14       2847.44        29.36 o                         
   1  10   3       1574.60       1560.83        31.88 o                         
   2  10   3        310.86        357.41        19.90 o                         
   3  10   3      25147.98      25225.40       247.70 o                         
   4  10   3        740.92        770.44        21.16 o                         
   5  10   3        453.99        485.10        26.51 o                         
   6  10   3       2299.22       2269.80        31.68 o                         
   7  10   3        812.22        878.94        25.51 o                         
   8  10   3        394.94        411.80        27.87 o                         
   9  10   3        204.79        282.37        40.17 o                         
  10  10   3         27.37         63.94        67.02 o                         
  11  10   3       1516.59       1534.56       153.73 o                         
  12  10   3        743.84        784.90        53.74 o                         
  13  10   3       2388.65       2218.62        70.83 o                         
  14  10   3        305.77        366.90        79.33 o                         
 -11  11   3        306.53        298.41        46.94 o                         
 -10  11   3        312.38        286.81        40.40 o                         
  -9  11   3       1240.78       1211.10        37.68 o                         
  -8  11   3       3090.06       3194.23        54.94 o                         
  -7  11   3        381.19        360.12        26.02 o                         
  -6  11   3        218.79        202.11        24.61 o                         
  -5  11   3         91.65        110.11        21.94 o                         
  -4  11   3       1279.22       1288.95        27.20 o                         
  -3  11   3        534.45        554.85        21.96 o                         
  -2  11   3       6957.96       6981.57        46.11 o                         
  -1  11   3       2598.30       2703.11        30.43 o                         
   0  11   3         24.11          4.39        26.23 o                         
   1  11   3       1839.91       1858.90        31.66 o                         
   2  11   3       4918.96       4895.78        37.61 o                         
   3  11   3       6127.69       5949.80       111.87 o                         
   4  11   3        347.60        341.40        20.93 o                         
   5  11   3       6920.10       6886.56        49.98 o                         
   6  11   3       1137.91       1118.81        25.35 o                         
   7  11   3        284.77        325.51        24.22 o                         
   8  11   3        229.24        172.89        38.78 o                         
   9  11   3       2746.54       2679.58        60.90 o                         
  10  11   3       2853.78       2709.14        95.09 o                         
  11  11   3        155.87        150.45        70.10 o                         
  12  11   3         33.27         18.81        73.51 o                         
  13  11   3        208.05        142.74        52.92 o                         
 -11  12   3       4770.86       4723.47        88.32 o                         
 -10  12   3        144.88        104.54        41.97 o                         
  -9  12   3        949.34        992.35        45.95 o                         
  -8  12   3        656.75        643.82        36.43 o                         
  -7  12   3        137.83        149.38        32.31 o                         
  -6  12   3        180.67        167.33        31.42 o                         
  -5  12   3        184.81        198.97        26.05 o                         
  -4  12   3        348.00        340.61        22.84 o                         
  -3  12   3       1819.29       1858.86        41.42 o                         
  -2  12   3        519.81        548.11        24.30 o                         
  -1  12   3        376.13        434.72        25.59 o                         
   0  12   3       2305.94       2300.17        42.95 o                         
   1  12   3        711.92        721.88        29.94 o                         
   2  12   3          6.65         23.62        19.54 o                         
   3  12   3       1199.91       1191.37        28.98 o                         
   4  12   3        638.98        622.78        23.50 o                         
   5  12   3        243.78        263.34        27.75 o                         
   6  12   3       3554.86       3611.06        37.01 o                         
   7  12   3          8.96          7.46        28.93 o                         
   8  12   3        349.73        343.93        40.65 o                         
   9  12   3       5261.71       5169.26       117.02 o                         
  10  12   3         25.24         53.34        75.91 o                         
  11  12   3        612.70        659.29        81.04 o                         
  12  12   3         84.99        136.09        89.93 o                         
 -10  13   3         59.65         79.57        48.72 o                         
  -9  13   3        129.79         93.32        43.23 o                         
  -8  13   3        760.31        778.20        42.77 o                         
  -7  13   3       1183.95       1166.80        39.52 o                         
  -6  13   3         87.91         57.10        27.70 o                         
  -5  13   3        770.75        774.89        33.39 o                         
  -4  13   3         29.28         70.24        24.05 o                         
  -3  13   3        489.69        528.28        28.58 o                         
  -2  13   3        869.92        894.59        27.96 o                         
  -1  13   3        507.51        443.69        28.77 o                         
   0  13   3        946.12        982.20        27.32 o                         
   1  13   3        516.85        525.36        23.71 o                         
   2  13   3       1141.05       1140.48        35.63 o                         
   3  13   3       2205.18       2162.44        49.94 o                         
   4  13   3       6539.51       6582.27        49.02 o                         
   5  13   3          2.09        -14.28        23.34 o                         
   6  13   3        168.87        156.47        26.12 o                         
   7  13   3         19.58         11.68        31.90 o                         
   8  13   3       1452.52       1511.62        81.05 o                         
   9  13   3       1843.15       2082.51        99.18 o                         
  10  13   3        628.52        566.96        77.62 o                         
  11  13   3        203.96        216.45        78.30 o                         
  -9  14   3         92.58         76.25        88.90 o                         
  -8  14   3         43.96         92.09        36.61 o                         
  -7  14   3         90.55         94.19        34.95 o                         
  -6  14   3        741.69        781.63        38.09 o                         
  -5  14   3        359.11        358.59        34.01 o                         
  -4  14   3         76.42         95.72        34.70 o                         
  -3  14   3       2298.92       2283.35        50.69 o                         
  -2  14   3        149.34        182.63        31.37 o                         
  -1  14   3         71.35         64.76        35.21 o                         
   0  14   3        192.61        146.68        32.06 o                         
   1  14   3        342.56        326.74        28.93 o                         
   2  14   3        205.08        223.53        27.94 o                         
   3  14   3         65.76         81.51        31.32 o                         
   4  14   3       1304.11       1351.89        50.54 o                         
   5  14   3       1739.06       1721.57        65.32 o                         
   6  14   3       8566.76       8685.83        97.48 o                         
   7  14   3       1512.90       1466.14        80.37 o                         
   8  14   3       1790.51       1758.26        88.24 o                         
   9  14   3         25.04        -37.61        77.96 o                         
  10  14   3       1648.56       1638.86        96.10 o                         
  -7  15   3        186.29        191.92        56.76 o                         
  -6  15   3          4.93        -22.60        36.34 o                         
  -5  15   3       1263.26       1314.45        50.84 o                         
  -4  15   3        118.07        141.47        32.76 o                         
  -3  15   3       1458.02       1496.57        43.43 o                         
  -2  15   3       1596.30       1637.77        48.84 o                         
  -1  15   3        768.30        711.70        37.61 o                         
   0  15   3       2377.76       2271.16        62.18 o                         
   1  15   3       3232.51       3330.10        66.28 o                         
   2  15   3        121.03        163.43        42.53 o                         
   3  15   3        460.96        410.56        40.06 o                         
   4  15   3          2.61         55.73        57.79 o                         
   5  15   3       1706.68       1802.87        59.59 o                         
   6  15   3        245.03        196.96        64.97 o                         
   7  15   3        421.33        400.42        71.12 o                         
   8  15   3        354.07        339.21        72.83 o                         
  -6  16   3        582.21        672.62        88.91 o                         
  -5  16   3        257.93        210.24        48.95 o                         
  -4  16   3        121.02        148.15        44.06 o                         
  -3  16   3         21.35         30.27        40.44 o                         
  -2  16   3          3.63         21.41        36.16 o                         
  -1  16   3       1759.91       1689.26        50.30 o                         
   0  16   3        545.12        529.97        42.97 o                         
   1  16   3        226.71        295.32        40.85 o                         
   2  16   3       2381.92       2469.05        67.64 o                         
   3  16   3       3776.06       3750.55        73.37 o                         
   4  16   3          1.00         19.77        47.02 o                         
   5  16   3        289.49        302.46        50.36 o                         
   6  16   3        231.12        212.00        69.41 o                         
  -2  17   3        331.72        281.56        54.78 o                         
  -1  17   3       1338.29       1336.14        69.98 o                         
   0  17   3        937.66        889.68        46.30 o                         
   1  17   3          2.32         -2.14        52.70 o                         
   2  17   3        534.16        450.00        51.26 o                         
   3  17   3        502.22        575.16        74.20 o                         
   4  17   3        670.44        629.74        54.04 o                         
  -3 -17   4       2575.24       2656.27       113.56 o                         
  -2 -17   4         79.06         68.39        84.80 o                         
  -1 -17   4       2132.62       2292.22       103.97 o                         
   0 -17   4         64.73         66.33        81.72 o                         
   1 -17   4         16.24         22.91        80.01 o                         
   2 -17   4        193.63        254.06        74.88 o                         
  -6 -16   4        105.83         87.88        73.17 o                         
  -5 -16   4        297.55        287.22        41.84 o                         
  -4 -16   4        845.19        789.28        57.17 o                         
  -3 -16   4         45.81         40.45        42.55 o                         
  -2 -16   4          5.03         58.90        45.75 o                         
  -1 -16   4        517.31        551.10        35.85 o                         
   0 -16   4        260.11        312.09        52.02 o                         
   1 -16   4        112.68        108.02        39.79 o                         
   2 -16   4        756.10        812.27        58.11 o                         
   3 -16   4        804.68        798.65        50.54 o                         
   4 -16   4         51.59          5.66        57.54 o                         
   5 -16   4        233.84        226.70        87.54 o                         
  -7 -15   4        154.84        143.38        53.89 o                         
  -6 -15   4       1385.79       1399.89        57.26 o                         
  -5 -15   4         98.85         80.20        36.79 o                         
  -4 -15   4       1001.10        994.06        44.99 o                         
  -3 -15   4        387.99        384.19        39.68 o                         
  -2 -15   4        731.38        707.10        35.33 o                         
  -1 -15   4        239.58        261.27        38.01 o                         
   0 -15   4         16.43         54.63        35.28 o                         
   1 -15   4        484.73        501.70        50.88 o                         
   2 -15   4         68.48         69.42        38.89 o                         
   3 -15   4       1411.45       1374.93        61.73 o                         
   4 -15   4       2700.09       2841.74        54.62 o                         
   5 -15   4        281.79        285.27        40.63 o                         
   6 -15   4        763.09        806.04        43.02 o                         
   7 -15   4        361.89        319.56        41.70 o                         
  -9 -14   4       1341.85       1419.58        85.50 o                         
  -8 -14   4          0.47        -21.46        46.88 o                         
  -7 -14   4         24.66         13.33        38.26 o                         
  -6 -14   4         43.79         61.86        38.82 o                         
  -5 -14   4        281.59        246.83        36.21 o                         
  -4 -14   4         38.84         51.02        34.66 o                         
  -3 -14   4         37.09         12.02        25.83 o                         
  -2 -14   4        285.23        288.14        29.88 o                         
  -1 -14   4       9180.59       9101.35       132.50 o                         
   0 -14   4        138.34        158.82        34.69 o                         
   1 -14   4         23.41          5.54        40.76 o                         
   2 -14   4       2644.56       2580.34        47.86 o                         
   3 -14   4       1304.94       1315.67        41.65 o                         
   4 -14   4       5098.24       5104.74        61.95 o                         
   5 -14   4       1379.23       1393.67        38.94 o                         
   6 -14   4       2413.89       2474.75        59.96 o                         
   7 -14   4         67.10         93.91        36.99 o                         
   8 -14   4        687.89        650.29        60.17 o                         
   9 -14   4        191.44        166.47        89.76 o                         
 -11 -13   4         66.84         31.80        73.51 o                         
 -10 -13   4          2.21        -17.06        51.02 o                         
  -9 -13   4         37.93         63.60        63.60 o                         
  -8 -13   4       3102.33       3130.95        57.47 o                         
  -7 -13   4         79.08         98.11        35.91 o                         
  -6 -13   4        456.36        501.81        34.93 o                         
  -5 -13   4       2125.48       2214.37        47.76 o                         
  -4 -13   4          0.27         91.16        40.40 o                         
  -3 -13   4         29.62         22.77        22.23 o                         
  -2 -13   4       2373.69       2386.61        35.12 o                         
  -1 -13   4       2768.16       2783.19        48.14 o                         
   0 -13   4        230.38        209.87        24.06 o                         
   1 -13   4        150.16        144.73        39.09 o                         
   2 -13   4         24.93         20.95        24.91 o                         
   3 -13   4        833.17        821.43        32.72 o                         
   4 -13   4        227.71        290.27        32.08 o                         
   5 -13   4       1269.10       1199.36        47.50 o                         
   6 -13   4         74.49         20.83        47.12 o                         
   7 -13   4       4275.85       4402.06        69.22 o                         
   8 -13   4       5970.74       6010.39        68.94 o                         
   9 -13   4       2900.79       2812.70        67.78 o                         
  10 -13   4        462.40        469.57        49.12 o                         
 -12 -12   4        612.94        574.14        80.70 o                         
 -11 -12   4         81.26         91.91        55.81 o                         
 -10 -12   4         14.15         28.56        39.80 o                         
  -9 -12   4        359.06        404.24        58.47 o                         
  -8 -12   4         13.82         56.40        33.49 o                         
  -7 -12   4         26.90         64.18        43.04 o                         
  -6 -12   4        109.88        133.86        34.17 o                         
  -5 -12   4       2067.40       2053.20        37.90 o                         
  -4 -12   4       4304.72       4362.60        41.19 o                         
  -3 -12   4         12.18          4.74        20.42 o                         
  -2 -12   4        739.23        752.82        24.40 o                         
  -1 -12   4         33.45         46.01        22.77 o                         
   0 -12   4        379.78        354.66        23.70 o                         
   1 -12   4       6874.65       6788.05        47.75 o                         
   2 -12   4        564.35        592.33        21.31 o                         
   3 -12   4      10846.12      10821.73        50.99 o                         
   4 -12   4        587.20        652.57        32.27 o                         
   5 -12   4       2760.20       2847.72        51.98 o                         
   6 -12   4        750.25        793.91        35.09 o                         
   7 -12   4       1428.00       1480.31        41.48 o                         
   8 -12   4        394.51        375.36        47.68 o                         
   9 -12   4         69.35        102.87        34.24 o                         
  10 -12   4        197.46        222.60        42.44 o                         
  11 -12   4       6372.98       6247.43        83.67 o                         
 -12 -11   4         89.36         54.33        48.64 o                         
 -11 -11   4       2593.21       2587.18        73.93 o                         
 -10 -11   4         78.12         68.06        35.93 o                         
  -9 -11   4        547.09        566.38        46.04 o                         
  -8 -11   4       1634.65       1739.76        53.93 o                         
  -7 -11   4       1516.71       1685.88        42.72 o                         
  -6 -11   4       3085.94       3068.93        46.93 o                         
  -5 -11   4        375.33        404.54        25.41 o                         
  -4 -11   4        517.60        504.06        22.28 o                         
  -3 -11   4       1028.00       1062.00        31.26 o                         
  -2 -11   4       3639.58       3712.47        43.98 o                         
  -1 -11   4       2095.18       2078.77        38.54 o                         
   0 -11   4        481.86        493.57        30.66 o                         
   1 -11   4       1822.59       1758.58        34.69 o                         
   2 -11   4         76.25        103.00        19.49 o                         
   3 -11   4        292.15        314.27        25.43 o                         
   4 -11   4       1470.06       1527.07        28.45 o                         
   5 -11   4        389.24        353.66        25.93 o                         
   6 -11   4      13647.70      13846.66       100.95 o                         
   7 -11   4       2441.18       2530.34        42.88 o                         
   8 -11   4       1198.74       1287.10        45.17 o                         
   9 -11   4        932.58       1008.53        45.60 o                         
  10 -11   4        441.32        454.72        41.71 o                         
  11 -11   4       1595.26       1525.75        52.59 o                         
  12 -11   4        227.10        219.22        53.93 o                         
 -13 -10   4       1054.86       1034.58        50.38 o                         
 -12 -10   4        102.71         76.46        38.48 o                         
 -11 -10   4         33.16         54.90        43.82 o                         
 -10 -10   4        622.04        668.50        42.96 o                         
  -9 -10   4        337.24        363.91        37.18 o                         
  -8 -10   4       1422.91       1502.61        41.53 o                         
  -7 -10   4       3231.08       3350.03        48.79 o                         
  -6 -10   4       3349.21       3289.04        45.31 o                         
  -5 -10   4       2409.31       2454.92        39.62 o                         
  -4 -10   4       1476.74       1580.07        29.70 o                         
  -3 -10   4        299.38        278.84        20.98 o                         
  -2 -10   4       1029.05       1043.96        30.39 o                         
  -1 -10   4        782.29        800.28        27.83 o                         
   0 -10   4       2798.23       2758.05        42.64 o                         
   1 -10   4        943.19        972.06        24.23 o                         
   2 -10   4        939.54        952.66        20.17 o                         
   3 -10   4        609.32        634.24        22.37 o                         
   4 -10   4        225.35        217.16        21.59 o                         
   5 -10   4        112.98        119.76        19.17 o                         
   6 -10   4        530.05        625.24        22.29 o                         
   7 -10   4        871.02        849.99        31.97 o                         
   8 -10   4       1688.46       1670.45        35.60 o                         
   9 -10   4       8100.56       8438.04        79.28 o                         
  10 -10   4       9410.60       9557.95        87.46 o                         
  11 -10   4       2386.02       2373.89        57.97 o                         
  12 -10   4       1589.10       1550.91        64.34 o                         
 -14  -9   4       1415.96       1253.04        87.21 o                         
 -13  -9   4        608.37        576.05        45.17 o                         
 -12  -9   4       4151.88       3832.49        61.77 o                         
 -11  -9   4       2447.89       2373.36        66.94 o                         
 -10  -9   4         14.87         13.50        26.86 o                         
  -9  -9   4        326.11        340.72        31.77 o                         
  -8  -9   4        319.72        332.47        27.46 o                         
  -7  -9   4        558.31        565.61        25.76 o                         
  -6  -9   4        439.23        498.83        28.72 o                         
  -5  -9   4         57.16         42.66        19.35 o                         
  -4  -9   4        257.02        292.41        20.95 o                         
  -3  -9   4       2988.08       3032.41        44.48 o                         
  -2  -9   4       8927.65       8932.03        73.14 o                         
  -1  -9   4        487.38        493.41        21.56 o                         
   0  -9   4       1461.04       1418.32        17.26 o                         
   1  -9   4        409.30        398.34        11.97 o                         
   2  -9   4       3615.24       3661.87        27.46 o                         
   3  -9   4       5750.74       5759.46        36.35 o                         
   4  -9   4        277.39        294.59        17.18 o                         
   5  -9   4       4981.23       4915.59        52.00 o                         
   6  -9   4        174.26        210.02        23.58 o                         
   7  -9   4       1594.44       1586.18        34.26 o                         
   8  -9   4       3426.64       3584.65        51.78 o                         
   9  -9   4       2332.59       2391.02        41.37 o                         
  10  -9   4       2537.87       2680.47        51.54 o                         
  11  -9   4         14.87         -6.51        38.14 o                         
  12  -9   4       5730.78       6077.06        90.55 o                         
  13  -9   4          9.47         -2.25        34.73 o                         
 -14  -8   4        115.08        178.37        50.84 o                         
 -13  -8   4        239.48        226.56        50.60 o                         
 -12  -8   4         16.89          0.66        32.50 o                         
 -11  -8   4        831.49        863.92        41.68 o                         
 -10  -8   4       1958.20       2072.66        44.62 o                         
  -9  -8   4        833.50        845.11        36.38 o                         
  -8  -8   4       1045.36       1055.17        41.83 o                         
  -7  -8   4         94.90         98.38        23.97 o                         
  -6  -8   4       7811.73       7807.21        44.00 o                         
  -5  -8   4       1872.57       1889.42        23.64 o                         
  -4  -8   4          1.96          6.79        17.15 o                         
  -3  -8   4       3652.67       3617.91        39.32 o                         
  -2  -8   4        755.88        796.48        39.67 o                         
  -1  -8   4       6165.06       6060.25        85.45 o                         
   0  -8   4       1561.56       1555.25        18.92 o                         
   1  -8   4       1889.80       1894.19        18.22 o                         
   2  -8   4       8571.66       8482.83        41.31 o                         
   3  -8   4         33.54         41.14        13.77 o                         
   4  -8   4      15341.09      15128.41       112.05 o                         
   5  -8   4        232.07        252.32        17.79 o                         
   6  -8   4       5160.86       5338.60        79.40 o                         
   7  -8   4       3206.40       3118.71        43.11 o                         
   8  -8   4       3801.21       3809.11        42.84 o                         
   9  -8   4        112.58        128.69        25.56 o                         
  10  -8   4       5163.22       5183.23        60.57 o                         
  11  -8   4         36.43         68.03        35.86 o                         
  12  -8   4        399.05        441.87        38.83 o                         
  13  -8   4        688.40        703.24        38.13 o                         
  14  -8   4       3596.07       3776.20        71.70 o                         
 -15  -7   4        841.75        801.56        83.10 o                         
 -14  -7   4        546.30        548.20        48.82 o                         
 -13  -7   4        929.48        967.48        38.72 o                         
 -12  -7   4       1930.00       2021.88        47.59 o                         
 -11  -7   4         92.85        105.11        27.13 o                         
 -10  -7   4       1523.30       1531.77        35.02 o                         
  -9  -7   4       3815.00       3722.55        42.11 o                         
  -8  -7   4       7727.59       7771.25       101.03 o                         
  -7  -7   4        574.71        552.30        19.58 o                         
  -6  -7   4       1601.01       1643.54        19.29 o                         
  -5  -7   4      15343.82      15062.54        83.12 o                         
  -4  -7   4        119.54        125.49        10.88 o                         
  -3  -7   4          6.12         33.06        20.53 o                         
  -2  -7   4         90.60        126.31        19.37 o                         
  -1  -7   4       2474.20       2513.71        66.37 o                         
   0  -7   4       1310.35       1318.69        24.86 o                         
   1  -7   4      10446.26      10528.23        50.47 o                         
   2  -7   4       1209.12       1249.81        17.43 o                         
   3  -7   4       2103.56       2237.71        48.24 o                         
   4  -7   4          1.47         22.97        13.69 o                         
   5  -7   4       5748.73       5836.84        62.26 o                         
   6  -7   4       3972.69       4041.06        38.23 o                         
   7  -7   4      13446.25      13650.11       102.91 o                         
   8  -7   4       5402.57       5396.82        46.45 o                         
   9  -7   4      11994.39      12263.24        97.63 o                         
  10  -7   4        823.64        788.04        47.70 o                         
  11  -7   4       1374.50       1335.53        53.36 o                         
  12  -7   4        896.10       1017.74        43.88 o                         
  13  -7   4          0.43          5.67        33.29 o                         
  14  -7   4        138.33        169.23        43.22 o                         
 -15  -6   4        717.72        701.16        65.28 o                         
 -14  -6   4        271.21        346.25        42.62 o                         
 -13  -6   4        153.31        165.18        31.02 o                         
 -12  -6   4        564.85        602.46        31.41 o                         
 -11  -6   4         34.76         10.63        34.71 o                         
 -10  -6   4        617.10        621.99        27.90 o                         
  -9  -6   4      15635.22      16043.79        75.27 o                         
  -8  -6   4       3524.52       3474.99        38.18 o                         
  -7  -6   4         99.71         92.22        18.17 o                         
  -6  -6   4        296.65        349.58        20.18 o                         
  -5  -6   4       2246.11       2170.59        30.79 o                         
  -4  -6   4        464.58        523.97        21.71 o                         
  -3  -6   4       3648.36       3670.46        25.36 o                         
  -2  -6   4        425.02        432.31        13.23 o                         
  -1  -6   4       2008.76       1953.45        31.27 o                         
   0  -6   4       1198.59       1223.92        15.08 o                         
   1  -6   4       3901.32       3837.70        53.32 o                         
   2  -6   4       2411.06       2373.67        54.91 o                         
   3  -6   4       3290.11       3181.80        41.84 o                         
   4  -6   4         38.84         97.11        30.09 o                         
   5  -6   4      11822.64      12285.01       387.57 o                         
   6  -6   4        412.12        468.36        16.40 o                         
   7  -6   4        862.85        910.36        19.89 o                         
   8  -6   4       2475.74       2513.81        26.75 o                         
   9  -6   4         72.21        106.63        26.87 o                         
  10  -6   4        301.89        314.90        26.03 o                         
  11  -6   4       6881.64       7112.52        60.60 o                         
  12  -6   4      12618.57      12854.12       154.31 o                         
  13  -6   4       5417.94       5672.20        85.79 o                         
  14  -6   4         50.20         41.61        36.15 o                         
  15  -6   4       1115.91       1075.01        51.74 o                         
 -15  -5   4         78.91        118.00        59.11 o                         
 -14  -5   4       3216.07       3287.74        76.60 o                         
 -13  -5   4       1072.62       1051.44        42.70 o                         
 -12  -5   4       1154.72       1155.27        35.09 o                         
 -11  -5   4        430.16        417.44        26.06 o                         
 -10  -5   4        114.06        130.28        26.05 o                         
  -9  -5   4       4456.62       4497.00        42.14 o                         
  -8  -5   4       1571.30       1527.58        24.04 o                         
  -7  -5   4        166.92        166.09        13.07 o                         
  -6  -5   4         66.98         80.15        14.21 o                         
  -5  -5   4       4600.28       4593.62        24.46 o                         
  -4  -5   4       1773.01       1763.16        14.69 o                         
  -3  -5   4      13026.05      12575.46        76.00 o                         
  -2  -5   4       9362.29       9154.55        75.29 o                         
  -1  -5   4          1.58          9.84         7.12 o                         
   0  -5   4       5481.49       5708.19        29.37 o                         
   1  -5   4       4683.60       4871.98        35.45 o                         
   2  -5   4       3545.33       3702.78        48.72 o                         
   3  -5   4      11311.04      10666.25       469.62 o                         
   4  -5   4       2336.67       2262.49        20.96 o                         
   5  -5   4       2470.22       2642.60        68.60 o                         
   6  -5   4      37786.66      38189.85      1081.13 o                         
   7  -5   4       2689.07       2693.18        21.52 o                         
   8  -5   4       1694.88       1700.31        29.72 o                         
   9  -5   4         10.81         17.20        21.55 o                         
  10  -5   4        401.26        421.73        42.31 o                         
  11  -5   4        103.69        130.15        32.76 o                         
  12  -5   4       1415.15       1393.50        59.76 o                         
  13  -5   4         38.93         14.73        33.84 o                         
  14  -5   4        656.55        796.85        46.11 o                         
  15  -5   4       8954.12       9092.55       141.36 o                         
 -15  -4   4       1921.51       1956.40        67.82 o                         
 -14  -4   4       1230.87       1182.14        47.74 o                         
 -13  -4   4       1011.21        964.36        40.02 o                         
 -12  -4   4         11.29         33.50        25.76 o                         
 -11  -4   4        523.41        545.26        26.06 o                         
 -10  -4   4        514.37        527.34        24.15 o                         
  -9  -4   4         26.73         32.07        17.40 o                         
  -8  -4   4       3274.05       3193.71        33.29 o                         
  -7  -4   4          4.34         30.09        20.52 o                         
  -6  -4   4      25091.78      24888.12        86.38 o                         
  -5  -4   4       1734.22       1549.42        19.41 o                         
  -4  -4   4       3385.19       3336.66        21.55 o                         
  -3  -4   4      15632.86      15389.02        48.90 o                         
  -2  -4   4      10772.88      11120.70        58.76 o                         
  -1  -4   4       5629.17       5535.99        25.90 o                         
   0  -4   4       2852.80       2869.96        13.19 o                         
   1  -4   4        451.18        436.63         8.36 o                         
   2  -4   4       1209.79       1269.17        13.33 o                         
   3  -4   4        112.94        151.20        12.88 o                         
   4  -4   4       1969.96       2319.12        73.21 o                         
   5  -4   4        727.49        703.14        21.55 o                         
   6  -4   4       2001.03       1957.79        32.84 o                         
   7  -4   4       1563.28       1555.73        25.46 o                         
   8  -4   4       1552.54       1531.77        32.58 o                         
   9  -4   4      11257.05      11116.37        94.46 o                         
  10  -4   4       3861.89       3929.63        51.98 o                         
  11  -4   4       3592.88       3593.44       100.93 o                         
  12  -4   4       4187.19       4186.24        77.36 o                         
  13  -4   4          0.47         15.03        30.83 o                         
  14  -4   4       1684.08       1855.65        47.60 o                         
  15  -4   4       2714.29       2721.00       108.03 o                         
 -15  -3   4       1365.46       1333.62       108.24 o                         
 -14  -3   4       1771.88       1825.32        62.13 o                         
 -13  -3   4        369.48        337.18        33.71 o                         
 -12  -3   4       6489.65       6511.61        56.60 o                         
 -11  -3   4        115.69        117.38        18.43 o                         
 -10  -3   4       3601.90       3603.35        41.26 o                         
  -9  -3   4         19.61         23.33        12.24 o                         
  -8  -3   4       2594.21       2670.74        37.97 o                         
  -7  -3   4        531.07        527.24        24.56 o                         
  -6  -3   4        647.48        606.73        21.72 o                         
  -5  -3   4       4700.48       4561.56        31.67 o                         
  -4  -3   4       5940.23       5705.21        32.40 o                         
  -3  -3   4       1983.70       2131.83        19.08 o                         
  -2  -3   4        994.54       1082.30        14.18 o                         
  -1  -3   4       7654.51       7815.47        44.56 o                         
   0  -3   4        224.75        184.52         6.30 o                         
   1  -3   4          0.49         38.09         7.65 o                         
   2  -3   4      12328.92      12246.38        91.79 o                         
   3  -3   4       6949.54       7085.42        64.18 o                         
   4  -3   4       3389.22       3207.81        44.42 o                         
   5  -3   4      12190.49      11942.50       160.24 o                         
   6  -3   4       4692.39       4601.66        56.80 o                         
   7  -3   4         44.70         53.34        12.31 o                         
   8  -3   4       5008.26       5061.08        94.82 o                         
   9  -3   4      19211.32      18883.63        90.82 o                         
  10  -3   4        540.93        624.35        31.57 o                         
  11  -3   4         64.78         65.87        31.92 o                         
  12  -3   4       3083.31       3001.83        66.75 o                         
  13  -3   4        132.03        154.81        33.72 o                         
  14  -3   4        380.18        370.21        44.49 o                         
  15  -3   4        676.64        641.86        61.88 o                         
  16  -3   4          3.06         16.28        37.66 o                         
 -16  -2   4          5.42         -4.10        74.20 o                         
 -15  -2   4        219.74        205.85        39.71 o                         
 -14  -2   4        439.79        430.11        38.83 o                         
 -13  -2   4       4194.62       4032.95        74.21 o                         
 -12  -2   4        787.63        819.43        33.97 o                         
 -11  -2   4      11560.36      11566.75        78.45 o                         
 -10  -2   4       1492.41       1488.42        24.44 o                         
  -9  -2   4       2007.17       2041.12        24.53 o                         
  -8  -2   4        276.84        291.10        22.75 o                         
  -7  -2   4        430.62        448.02        20.65 o                         
  -6  -2   4      51281.54      50192.75       282.94 o                         
  -5  -2   4       9317.00       8839.38        85.85 o                         
  -4  -2   4       3705.52       3511.62        28.09 o                         
  -3  -2   4      60133.10      60241.38       448.44 o                         
  -2  -2   4       5727.57       5486.31        23.00 o                         
  -1  -2   4         70.02         66.33         6.50 o                         
   0  -2   4       7590.14       7384.25        42.82 o                         
   1  -2   4       8073.95       8002.90        56.77 o                         
   2  -2   4         31.40         17.49         6.98 o                         
   3  -2   4        336.58        297.24        10.86 o                         
   4  -2   4       2324.14       2085.66        35.85 o                         
   5  -2   4        430.96        409.51        21.44 o                         
   6  -2   4       6363.66       5974.04       113.20 o                         
   8  -2   4          5.12         -8.82        24.63 o                         
   9  -2   4       4217.26       4324.51        46.61 o                         
  10  -2   4         81.90        122.96        27.67 o                         
  11  -2   4        188.41        231.02        26.96 o                         
  12  -2   4       3251.01       3276.49        66.61 o                         
  13  -2   4        911.36        937.27        41.87 o                         
  14  -2   4        249.42        304.41        37.05 o                         
  15  -2   4      12257.36      12162.17       106.04 o                         
  16  -2   4        165.34        151.40        46.00 o                         
 -16  -1   4        473.05        495.82        78.99 o                         
 -15  -1   4         41.84         28.04        38.37 o                         
 -14  -1   4        650.08        578.41        40.99 o                         
 -13  -1   4          6.83         30.80        26.69 o                         
 -12  -1   4        135.31        117.16        22.15 o                         
 -11  -1   4         51.47         61.09        19.81 o                         
 -10  -1   4        437.05        420.16        17.38 o                         
  -9  -1   4       1331.55       1334.99        24.56 o                         
  -8  -1   4        251.52        270.64        16.24 o                         
  -7  -1   4       1681.37       1749.03        23.20 o                         
  -6  -1   4       8006.47       7736.46        36.53 o                         
  -5  -1   4       2844.72       2894.00        53.21 o                         
  -4  -1   4        812.85        914.31        14.51 o                         
  -3  -1   4      13346.80      12877.14        89.94 o                         
  -2  -1   4       5141.98       5529.17        99.83 o                         
  -1  -1   4       3537.16       3490.20        19.99 o                         
   0  -1   4       1281.99       1167.21         8.24 o                         
   1  -1   4        503.19        542.05         4.72 o                         
   2  -1   4        565.40        644.02         6.22 o                         
   3  -1   4       8925.90       8495.52        90.34 o                         
   4  -1   4        527.04        578.91        17.05 o                         
   5  -1   4       1331.63       1292.55        17.81 o                         
   6  -1   4      11191.33      11168.87       175.79 o                         
   7  -1   4       6746.24       6925.52       130.32 o                         
   8  -1   4       5447.86       5439.72        88.15 o                         
   9  -1   4      21975.21      22223.45       163.45 o                         
  10  -1   4       2116.26       2288.76        34.25 o                         
  11  -1   4       1095.74       1073.39        27.65 o                         
  12  -1   4       2250.22       2219.70        50.68 o                         
  13  -1   4         26.65         -0.78        30.67 o                         
  14  -1   4         32.18         63.49        39.19 o                         
  15  -1   4          0.40         10.58        40.46 o                         
  16  -1   4        809.03        795.18        68.91 o                         
 -16   0   4        104.76         48.90        64.28 o                         
 -15   0   4       1807.17       1780.52        52.52 o                         
 -14   0   4       1222.01       1168.26        60.79 o                         
 -13   0   4        424.09        440.48        30.28 o                         
 -12   0   4        174.56        216.89        22.47 o                         
 -11   0   4       4276.62       4287.07        51.31 o                         
 -10   0   4       1546.22       1557.93        26.36 o                         
  -9   0   4      11992.54      11900.62        70.16 o                         
  -8   0   4        409.63        397.29        16.42 o                         
  -7   0   4       2765.97       2853.81        23.07 o                         
  -6   0   4      14176.33      13901.49        46.04 o                         
  -5   0   4       1455.26       1507.13        15.68 o                         
  -4   0   4       1867.46       1610.64        12.48 o                         
  -3   0   4         68.06         57.25         6.86 o                         
  -2   0   4       8039.97       7342.00        36.84 o                         
  -1   0   4         67.90         72.39         3.20 o                         
   0   0   4        105.42        129.15         3.03 o                         
   1   0   4       1916.21       1785.35        17.40 o                         
   2   0   4        714.95        703.29         7.09 o                         
   3   0   4        388.54        462.88         9.27 o                         
   4   0   4       7998.58       8247.37        53.99 o                         
   5   0   4       2271.83       2104.41        20.39 o                         
   6   0   4       8681.59       8243.12        39.40 o                         
   7   0   4        480.44        471.48        12.42 o                         
   8   0   4          0.57        -18.85        18.85 o                         
   9   0   4       1606.90       1694.53        19.51 o                         
  10   0   4       2839.71       2843.70        36.45 o                         
  11   0   4         38.55         55.31        20.38 o                         
  12   0   4      18669.91      18804.46       105.43 o                         
  13   0   4        228.08        245.50        31.69 o                         
  14   0   4         61.32         83.79        31.06 o                         
  15   0   4       6239.11       6063.84        78.49 o                         
  16   0   4        974.92        963.47        59.03 o                         
 -16   1   4        334.77        361.77        71.12 o                         
 -15   1   4       1193.87       1246.62        49.89 o                         
 -14   1   4       1345.97       1283.16        61.01 o                         
 -13   1   4        109.04         80.02        35.76 o                         
 -12   1   4       1597.99       1589.90        34.53 o                         
 -11   1   4       1171.56       1111.79        28.89 o                         
 -10   1   4       2717.17       2715.75        31.13 o                         
  -9   1   4       2438.67       2394.35        25.09 o                         
  -8   1   4       1057.93       1032.44        20.19 o                         
  -7   1   4       6211.72       6171.38        31.80 o                         
  -6   1   4        349.78        347.20        11.27 o                         
  -5   1   4        160.99        139.99         9.29 o                         
  -4   1   4         64.35         80.32        11.75 o                         
  -3   1   4      73451.79      75377.66       477.29 o                         
  -2   1   4       7914.04       8378.03        84.24 o                         
  -1   1   4       2100.43       2115.62        21.93 o                         
   0   1   4       3316.04       3157.11        42.01 o                         
   1   1   4         27.37         42.98         3.48 o                         
   2   1   4        192.83        264.46         4.95 o                         
   3   1   4      10343.55      10262.02       101.98 o                         
   4   1   4       9355.25       9131.20        94.28 o                         
   5   1   4        671.01        570.21        16.78 o                         
   6   1   4       6608.09       6440.45        59.71 o                         
   7   1   4       1053.29        993.65        16.71 o                         
   8   1   4       1299.57       1322.70        63.10 o                         
   9   1   4       1737.81       1787.13        21.98 o                         
  10   1   4       1587.08       1555.90        29.60 o                         
  11   1   4         31.07          7.34        24.82 o                         
  12   1   4      13455.96      13779.63        73.11 o                         
  13   1   4        411.78        469.40        38.00 o                         
  14   1   4        200.88        198.91        31.52 o                         
  15   1   4       4572.22       4359.26        80.83 o                         
  16   1   4        146.12        118.04        44.83 o                         
 -15   2   4        141.16        141.68        43.58 o                         
 -14   2   4       1390.28       1325.78        61.78 o                         
 -13   2   4       2230.47       2277.43        63.96 o                         
 -12   2   4        730.88        721.13        44.19 o                         
 -11   2   4        366.99        388.98        23.59 o                         
 -10   2   4         13.03        -13.06        17.37 o                         
  -9   2   4         56.96         70.80        14.38 o                         
  -8   2   4       7707.31       7604.18        85.90 o                         
  -7   2   4       3334.09       3317.35        27.54 o                         
  -6   2   4      56464.45      56678.95       168.92 o                         
  -5   2   4        408.55        332.96        10.19 o                         
  -4   2   4       2592.75       2382.19        14.07 o                         
  -3   2   4      23270.22      24666.94       181.43 o                         
  -2   2   4       9961.81      10978.92        86.57 o                         
  -1   2   4       3094.87       3216.33        30.59 o                         
   0   2   4        520.78        594.85         8.14 o                         
   1   2   4        639.00        677.49         7.92 o                         
   2   2   4       1228.53       1401.46        23.06 o                         
   3   2   4       8437.37       7752.37       127.65 o                         
   4   2   4        948.64        784.53         7.77 o                         
   5   2   4       2411.42       2356.71        43.80 o                         
   6   2   4       3099.11       2953.23        40.90 o                         
   7   2   4        929.50       1000.45        26.85 o                         
   8   2   4          2.44        -13.42        13.42 o                         
   9   2   4      18996.63      18951.90       100.76 o                         
  10   2   4         64.85        139.11        14.65 o                         
  11   2   4        351.86        360.13        23.38 o                         
  12   2   4      11274.26      11567.76        67.77 o                         
  13   2   4          7.07        -16.20        31.91 o                         
  14   2   4        566.90        544.36        36.61 o                         
  15   2   4       3966.81       3792.54        65.85 o                         
  16   2   4       1071.40       1081.61        52.30 o                         
 -15   3   4       3559.39       3307.32        91.07 o                         
 -14   3   4        231.11        267.07        43.08 o                         
 -13   3   4        341.20        353.77        48.72 o                         
 -12   3   4       9867.53       9898.98       106.14 o                         
 -11   3   4         82.12         64.38        22.88 o                         
 -10   3   4        534.95        523.99        24.06 o                         
  -9   3   4       1475.60       1428.66        79.52 o                         
  -8   3   4       8339.73       8087.65       187.85 o                         
  -7   3   4       5721.31       5391.57        49.48 o                         
  -6   3   4        361.43        371.86        15.66 o                         
  -5   3   4       3319.76       3202.38        22.67 o                         
  -4   3   4       8875.00       8663.71        51.96 o                         
  -3   3   4       3983.83       4203.31        25.34 o                         
  -2   3   4       1577.22       1484.30        17.85 o                         
  -1   3   4      12018.49      13058.53        86.11 o                         
   0   3   4      29593.60      29715.77       100.94 o                         
   1   3   4      28764.68      29092.56       273.98 o                         
   2   3   4       1276.79       1280.64        13.27 o                         
   3   3   4      15357.96      15000.39       193.68 o                         
   4   3   4        116.80        145.75         9.74 o                         
   5   3   4       3820.57       3865.74        49.31 o                         
   6   3   4      15833.83      15111.47       165.60 o                         
   7   3   4       2251.45       2146.81        78.51 o                         
   8   3   4       9575.89       9403.00        71.56 o                         
   9   3   4      14547.14      14475.26       104.90 o                         
  10   3   4        638.72        653.21        18.19 o                         
  11   3   4        389.47        390.04        24.48 o                         
  12   3   4       5550.18       5726.30        51.42 o                         
  13   3   4          1.60         -7.59        29.05 o                         
  14   3   4        561.94        550.11        39.26 o                         
  15   3   4        154.89        166.78        40.42 o                         
  16   3   4          6.23         -1.02        42.22 o                         
 -15   4   4       1755.81       1724.41        95.76 o                         
 -14   4   4        497.74        521.94        61.44 o                         
 -13   4   4        172.32        192.48        40.47 o                         
 -12   4   4        153.33        146.97        45.02 o                         
 -11   4   4       3286.04       3336.07        66.88 o                         
 -10   4   4       2089.80       2139.58        40.86 o                         
  -9   4   4       1255.02       1337.04        33.87 o                         
  -8   4   4        390.28        424.58        25.31 o                         
  -7   4   4       6954.70       6834.64        55.41 o                         
  -6   4   4      10245.01      10521.65        89.76 o                         
  -5   4   4      19375.94      19372.95        65.71 o                         
  -4   4   4       2024.24       2084.60        18.87 o                         
  -3   4   4      27244.08      26089.45       212.63 o                         
  -2   4   4       1895.19       2020.29        16.30 o                         
  -1   4   4       2483.23       2295.43        29.40 o                         
   0   4   4      11289.00      11693.33       102.32 o                         
   1   4   4       1855.89       1900.60        14.87 o                         
   2   4   4      33143.57      33809.77       257.37 o                         
   3   4   4        206.91        238.91        15.17 o                         
   4   4   4       7604.60       7381.21        58.35 o                         
   5   4   4       1796.51       1731.80        16.55 o                         
   6   4   4       5667.65       5683.54        31.75 o                         
   7   4   4        144.24        115.82        15.44 o                         
   8   4   4        829.10        827.58        19.13 o                         
   9   4   4       1901.83       1857.06        31.00 o                         
  10   4   4        640.40        643.77        25.15 o                         
  11   4   4       4520.69       4513.32        50.42 o                         
  12   4   4       6091.20       6176.82        48.57 o                         
  13   4   4       1003.87       1001.38        30.54 o                         
  14   4   4        541.10        510.50        44.85 o                         
  15   4   4      12967.68      13141.51       131.56 o                         
  16   4   4       1265.18       1380.57        67.79 o                         
 -15   5   4         62.61         87.53        74.54 o                         
 -14   5   4          4.11         17.18        50.67 o                         
 -13   5   4          4.27         -9.95        49.28 o                         
 -12   5   4          9.00         16.75        30.94 o                         
 -11   5   4        383.38        414.33        39.44 o                         
 -10   5   4       2110.07       2046.12        48.64 o                         
  -9   5   4       1110.27       1119.62        31.03 o                         
  -8   5   4       3556.72       3498.10        44.76 o                         
  -7   5   4       3546.28       3517.87        37.40 o                         
  -6   5   4       1284.20       1268.64        19.49 o                         
  -5   5   4        387.41        400.92        13.38 o                         
  -4   5   4       2668.08       2574.64        21.30 o                         
  -3   5   4      11553.29      11377.98        68.55 o                         
  -2   5   4      10198.17      10083.82        91.95 o                         
  -1   5   4        215.90        284.23         9.65 o                         
   0   5   4       2295.48       2366.66        13.61 o                         
   1   5   4         85.39        114.70         7.53 o                         
   2   5   4       1782.24       1789.19        17.77 o                         
   3   5   4       2641.13       2601.77        27.51 o                         
   4   5   4        678.18        678.43        14.30 o                         
   5   5   4        229.01        204.31        10.51 o                         
   6   5   4       2755.49       2716.52        19.69 o                         
   7   5   4        237.21        187.03        17.25 o                         
   8   5   4         15.74         49.22        37.78 o                         
   9   5   4        890.28        869.66        48.56 o                         
  10   5   4       1222.77       1285.34        33.50 o                         
  11   5   4        288.33        278.54        19.97 o                         
  12   5   4          5.09          2.72        21.33 o                         
  13   5   4        662.15        670.97        32.66 o                         
  14   5   4        238.55        278.63        39.87 o                         
  15   5   4          1.57         -6.38        38.30 o                         
  16   5   4        189.06        265.34        78.30 o                         
 -14   6   4         80.70        103.39        53.69 o                         
 -13   6   4        106.57        140.73        41.38 o                         
 -12   6   4       2838.79       2877.03        65.54 o                         
 -11   6   4       3888.99       3708.14        65.47 o                         
 -10   6   4       1674.65       1524.58        49.61 o                         
  -9   6   4       2917.79       2870.65        51.47 o                         
  -8   6   4        456.56        494.44        23.73 o                         
  -7   6   4        318.36        350.91        20.23 o                         
  -6   6   4        204.06        281.00        14.32 o                         
  -5   6   4       6178.31       6090.78        62.71 o                         
  -4   6   4      11138.87      11101.70        85.02 o                         
  -3   6   4         51.67        104.66        14.08 o                         
  -2   6   4      31686.32      30920.35       310.81 o                         
  -1   6   4       1075.08       1069.10        16.37 o                         
   0   6   4       8878.84       8866.29        51.18 o                         
   1   6   4       3575.85       3581.30        26.38 o                         
   2   6   4        116.89        169.28        17.89 o                         
   3   6   4        214.76        218.62        13.51 o                         
   4   6   4       3224.62       3245.82        30.16 o                         
   5   6   4       8161.93       8252.74        36.17 o                         
   6   6   4        242.32        232.18        11.80 o                         
   7   6   4       6725.95       6704.03        42.74 o                         
   8   6   4        888.50        913.42        22.20 o                         
   9   6   4       2866.86       2886.74        34.00 o                         
  10   6   4        827.50        867.30        30.62 o                         
  11   6   4         30.43         38.80        20.73 o                         
  12   6   4      12417.91      12049.67       141.31 o                         
  13   6   4         91.41        108.22        26.90 o                         
  14   6   4        245.85        265.86        42.17 o                         
  15   6   4        440.45        467.82        42.23 o                         
  16   6   4        359.30        376.48        78.30 o                         
 -14   7   4       1582.10       1587.10        70.50 o                         
 -13   7   4        402.18        471.71        41.27 o                         
 -12   7   4        350.52        388.55        40.17 o                         
 -11   7   4        295.14        342.30        46.11 o                         
 -10   7   4        603.83        595.79        43.46 o                         
  -9   7   4       3187.92       3235.81        40.37 o                         
  -8   7   4        397.66        476.12        24.10 o                         
  -7   7   4       1366.59       1309.15        25.22 o                         
  -6   7   4       2236.60       2286.18        25.62 o                         
  -5   7   4       2891.57       2896.32        30.11 o                         
  -4   7   4        217.89        203.65        20.43 o                         
  -3   7   4        480.62        489.01        18.85 o                         
  -2   7   4        172.64        223.13        20.06 o                         
  -1   7   4         36.94         23.85        10.92 o                         
   0   7   4       3039.24       2991.73        23.94 o                         
   1   7   4       2007.84       1922.49        19.28 o                         
   2   7   4         19.01         26.61        11.61 o                         
   3   7   4       3689.02       3636.54        25.39 o                         
   4   7   4        200.50        182.05        14.91 o                         
   5   7   4         67.02         76.50        10.62 o                         
   6   7   4       8440.45       8481.67       132.48 o                         
   7   7   4          6.42         22.36        14.11 o                         
   8   7   4          2.78         19.36        17.93 o                         
   9   7   4       1025.94       1079.47        30.77 o                         
  10   7   4        113.14        138.70        24.75 o                         
  11   7   4       4794.68       4911.86        38.26 o                         
  12   7   4       4929.87       4773.18        45.45 o                         
  13   7   4       1100.99       1116.24        38.83 o                         
  14   7   4        603.48        676.38        37.51 o                         
  15   7   4       3047.17       3040.65        73.49 o                         
 -13   8   4         23.90         17.94        39.70 o                         
 -12   8   4        207.67        230.50        50.44 o                         
 -11   8   4        740.38        808.21        49.81 o                         
 -10   8   4         97.01        102.72        31.40 o                         
  -9   8   4       5057.10       5024.54        57.82 o                         
  -8   8   4       1532.18       1478.28        43.09 o                         
  -7   8   4        650.68        666.02        26.84 o                         
  -6   8   4       2019.82       2163.63        30.78 o                         
  -5   8   4       2023.85       2116.09        28.60 o                         
  -4   8   4       7915.21       8088.52        46.86 o                         
  -3   8   4        555.80        579.60        19.27 o                         
  -2   8   4       5496.50       5391.68        62.65 o                         
  -1   8   4       5603.98       5587.86        47.04 o                         
   0   8   4       3897.73       4088.57        39.71 o                         
   1   8   4       3585.55       3504.84        40.72 o                         
   2   8   4        711.59        706.23        25.31 o                         
   3   8   4       2421.77       2349.19        26.65 o                         
   4   8   4       1105.86       1122.79        19.57 o                         
   5   8   4       2515.31       2574.46        32.69 o                         
   6   8   4        732.34        733.85        24.15 o                         
   7   8   4       2799.28       2876.20        29.67 o                         
   8   8   4       2233.82       2275.58        35.99 o                         
   9   8   4       1646.10       1702.08        30.67 o                         
  10   8   4       1736.54       1835.37        37.71 o                         
  11   8   4         71.06         92.88        26.43 o                         
  12   8   4        998.89       1036.80        34.09 o                         
  13   8   4        379.56        365.14        38.81 o                         
  14   8   4        365.05        433.02        45.82 o                         
 -13   9   4         99.35         27.35        74.88 o                         
 -12   9   4       4266.39       4282.94        86.07 o                         
 -11   9   4        119.89         97.29        48.25 o                         
 -10   9   4       2708.91       2615.84        60.61 o                         
  -9   9   4       1152.74       1173.15        49.09 o                         
  -8   9   4         60.91         58.95        25.79 o                         
  -7   9   4       1729.06       1799.60        34.62 o                         
  -6   9   4        416.24        416.50        20.79 o                         
  -5   9   4       2847.18       2914.07        33.21 o                         
  -4   9   4        221.14        248.26        16.23 o                         
  -3   9   4       2829.15       2823.80        38.31 o                         
  -2   9   4       4237.75       4381.41        35.42 o                         
  -1   9   4       7089.88       7191.13        59.85 o                         
   0   9   4       4544.96       4571.08        43.62 o                         
   1   9   4      15693.59      15592.43        63.14 o                         
   2   9   4        219.74        233.59        17.08 o                         
   3   9   4       4037.42       3943.36        68.61 o                         
   4   9   4       1139.73       1102.65        28.40 o                         
   5   9   4        620.00        636.74        23.07 o                         
   6   9   4       1347.30       1395.75        28.40 o                         
   7   9   4       3133.63       3174.92        39.04 o                         
   8   9   4       4672.75       4564.98        63.52 o                         
   9   9   4       4898.47       5062.75        53.60 o                         
  10   9   4        628.91        683.87        36.91 o                         
  11   9   4        215.17        204.31        34.31 o                         
  12   9   4        658.29        748.20        77.97 o                         
  13   9   4        159.51        248.04        55.29 o                         
  14   9   4        717.70        701.47        63.51 o                         
 -12  10   4       2398.48       2537.55        76.86 o                         
 -11  10   4       1016.75       1059.77        48.87 o                         
 -10  10   4        370.07        359.54        39.08 o                         
  -9  10   4        209.20        217.26        29.91 o                         
  -8  10   4       4221.63       4346.97        51.19 o                         
  -7  10   4       1359.88       1376.28        28.60 o                         
  -6  10   4        129.08        168.22        19.06 o                         
  -5  10   4       3977.79       4077.30        34.01 o                         
  -4  10   4       3019.64       3036.02        32.87 o                         
  -3  10   4       1175.97       1230.12        21.57 o                         
  -2  10   4        770.16        815.48        21.31 o                         
  -1  10   4       9847.98       9859.81        47.22 o                         
   0  10   4        153.17        188.96        20.57 o                         
   1  10   4         14.53         -7.39        17.80 o                         
   2  10   4       1245.65       1218.92        25.47 o                         
   3  10   4          0.15          0.26        19.18 o                         
   4  10   4      10116.60       9828.52       106.23 o                         
   5  10   4       3669.41       3505.62        53.95 o                         
   6  10   4       1524.31       1574.98        32.13 o                         
   7  10   4        268.61        275.15        21.72 o                         
   8  10   4       2403.35       2519.52        51.44 o                         
   9  10   4        962.66       1043.63        41.40 o                         
  10  10   4       1142.97       1183.50        50.20 o                         
  11  10   4        183.31        126.86        65.99 o                         
  12  10   4       3184.58       3017.77       108.78 o                         
  13  10   4         42.36         69.88        49.84 o                         
  14  10   4       1629.50       1537.62        95.42 o                         
 -11  11   4        556.97        551.10        55.23 o                         
 -10  11   4         13.19         32.41        39.00 o                         
  -9  11   4        644.06        600.59        34.11 o                         
  -8  11   4       1950.47       1895.76        47.84 o                         
  -7  11   4         82.39        132.18        28.96 o                         
  -6  11   4       2328.53       2337.44        39.09 o                         
  -5  11   4        128.06        141.75        22.33 o                         
  -4  11   4         31.04         37.16        18.65 o                         
  -3  11   4       1871.15       1806.93        30.95 o                         
  -2  11   4       6395.04       6373.08        44.82 o                         
  -1  11   4       3035.29       3132.60        38.13 o                         
   0  11   4       2784.08       2803.55        40.66 o                         
   1  11   4        419.46        385.68        20.51 o                         
   2  11   4       1756.48       1813.20        30.89 o                         
   3  11   4       1216.30       1158.24        37.37 o                         
   4  11   4          1.71         12.94        18.52 o                         
   5  11   4       1728.11       1628.31        41.67 o                         
   6  11   4          5.14         18.68        21.65 o                         
   7  11   4       1879.49       1774.39        38.79 o                         
   8  11   4       2483.60       2460.95        56.23 o                         
   9  11   4       3167.05       3137.79        62.15 o                         
  10  11   4       2402.27       2408.66        98.85 o                         
  11  11   4       1077.61       1070.05        82.42 o                         
  12  11   4        207.83        211.66        86.17 o                         
  13  11   4        520.80        507.53        57.30 o                         
 -11  12   4       1205.96       1072.10        84.47 o                         
 -10  12   4        175.71        177.70        34.86 o                         
  -9  12   4          0.16         16.70        33.86 o                         
  -8  12   4        205.84        222.58        36.06 o                         
  -7  12   4        337.64        367.17        30.76 o                         
  -6  12   4        861.02        838.87        40.52 o                         
  -5  12   4       5451.12       5520.28        53.06 o                         
  -4  12   4       1123.97       1225.51        34.37 o                         
  -3  12   4        930.55        926.27        26.89 o                         
  -2  12   4      11687.99      11760.50        73.35 o                         
  -1  12   4       5546.70       5533.94        49.18 o                         
   0  12   4        351.63        342.27        25.53 o                         
   1  12   4       5900.78       5691.31        48.15 o                         
   2  12   4        694.22        664.70        26.71 o                         
   3  12   4        604.42        579.90        29.17 o                         
   4  12   4        415.64        510.92        26.62 o                         
   5  12   4        790.15        757.47        32.38 o                         
   6  12   4        375.60        428.45        25.07 o                         
   7  12   4       4667.96       4642.69        47.21 o                         
   8  12   4       1001.72        972.32        47.46 o                         
   9  12   4        748.42        767.93        46.10 o                         
  10  12   4          1.48         95.06        65.99 o                         
  11  12   4       2441.76       2257.10       100.90 o                         
  12  12   4        962.13        917.16        90.62 o                         
 -10  13   4        133.55        140.82        50.27 o                         
  -9  13   4         22.45          6.92        33.66 o                         
  -8  13   4        181.57        203.89        37.23 o                         
  -7  13   4       2306.57       2358.59        54.49 o                         
  -6  13   4          1.07         -3.74        26.03 o                         
  -5  13   4        414.94        391.07        27.74 o                         
  -4  13   4        501.60        571.72        30.21 o                         
  -3  13   4       2039.39       2063.19        43.36 o                         
  -2  13   4         42.95         70.57        23.60 o                         
  -1  13   4        223.36        245.03        25.23 o                         
   0  13   4        144.43        143.47        23.11 o                         
   1  13   4        119.53        155.10        24.26 o                         
   2  13   4       6131.92       6180.74        47.88 o                         
   3  13   4         60.68         82.85        24.31 o                         
   4  13   4        518.44        575.31        32.99 o                         
   5  13   4        677.75        727.78        29.14 o                         
   6  13   4        128.88        127.80        25.92 o                         
   7  13   4        187.62        160.93        31.42 o                         
   8  13   4         41.75         39.25        41.92 o                         
   9  13   4         34.65         96.08        67.02 o                         
  10  13   4        458.89        530.70        77.28 o                         
  11  13   4         34.71         46.16        75.91 o                         
  -9  14   4       1888.78       1807.51        95.42 o                         
  -8  14   4       1032.26       1037.97        49.90 o                         
  -7  14   4          7.31         -1.45        33.27 o                         
  -6  14   4        924.70        933.58        41.70 o                         
  -5  14   4       5989.21       5947.49        76.62 o                         
  -4  14   4       2185.44       2201.29        42.57 o                         
  -3  14   4        642.69        659.12        34.26 o                         
  -2  14   4         30.73         38.66        25.99 o                         
  -1  14   4       4190.33       4288.68        50.20 o                         
   0  14   4       1110.66       1158.14        38.89 o                         
   1  14   4        251.06        244.99        26.83 o                         
   2  14   4        178.32        203.96        25.66 o                         
   3  14   4       1767.63       1717.60        33.52 o                         
   4  14   4        341.85        316.15        29.46 o                         
   5  14   4        284.73        266.37        59.16 o                         
   6  14   4         41.87         70.39        33.94 o                         
   7  14   4       2590.73       2478.89        65.11 o                         
   8  14   4        277.35        227.73        69.07 o                         
   9  14   4        642.80        696.22        79.33 o                         
  10  14   4       2139.88       2198.17       103.63 o                         
  -7  15   4        841.80        834.08        51.85 o                         
  -6  15   4         44.07         60.36        37.22 o                         
  -5  15   4         22.48         45.43        35.78 o                         
  -4  15   4       2280.92       2137.28        53.94 o                         
  -3  15   4          0.41          6.58        40.38 o                         
  -2  15   4         11.11         -6.00        34.79 o                         
  -1  15   4       4104.21       4089.87        54.63 o                         
   0  15   4        323.03        414.66        50.95 o                         
   1  15   4       5203.93       4916.24        81.28 o                         
   2  15   4         30.49         34.25        44.98 o                         
   3  15   4       1818.36       1878.45        59.00 o                         
   4  15   4        387.34        319.72        71.47 o                         
   5  15   4       2000.34       1938.96        93.71 o                         
   6  15   4       1297.48       1242.05        57.40 o                         
   7  15   4       5623.52       5834.83       129.34 o                         
   8  15   4       1179.18       1197.27        94.73 o                         
  -5  16   4        725.71        710.25        96.09 o                         
  -4  16   4        473.75        469.04        43.81 o                         
  -3  16   4         79.44         94.46        39.47 o                         
  -2  16   4       4298.09       4298.18        59.51 o                         
  -1  16   4         66.61        104.60        38.41 o                         
   0  16   4       1442.39       1498.30        61.66 o                         
   1  16   4        240.46        269.20        39.43 o                         
   2  16   4        107.72         33.77        61.55 o                         
   3  16   4          9.30         -3.62        44.72 o                         
   4  16   4       5556.71       5375.92       122.50 o                         
   5  16   4        350.27        388.06        48.18 o                         
   6  16   4         52.42         83.77        68.39 o                         
  -2  17   4       2704.14       2779.81        77.60 o                         
  -1  17   4        283.80        292.25        43.41 o                         
   0  17   4         17.40        -18.95        42.28 o                         
   1  17   4        165.54        181.67        51.21 o                         
   2  17   4       5167.80       5064.78        91.69 o                         
   3  17   4        121.43         96.08        74.54 o                         
   4  17   4         92.27         99.84        77.96 o                         
  -1 -17   5         16.73         51.97        74.88 o                         
   0 -17   5       1332.24       1226.70        96.78 o                         
   1 -17   5       1941.89       1877.64       104.31 o                         
  -6 -16   5         77.67         88.51        54.62 o                         
  -5 -16   5       1675.00       1685.74        69.87 o                         
  -4 -16   5        727.12        733.18        64.31 o                         
  -3 -16   5          0.03         17.31        49.08 o                         
  -2 -16   5        337.38        380.40        53.05 o                         
  -1 -16   5        764.30        832.48        46.67 o                         
   0 -16   5        186.22        207.27        41.87 o                         
   1 -16   5       1494.90       1502.33        51.72 o                         
   2 -16   5       2862.65       2833.24       105.35 o                         
   3 -16   5        480.35        527.79        59.68 o                         
   4 -16   5          1.23         20.42        53.48 o                         
  -7 -15   5       3666.40       3426.35       120.41 o                         
  -6 -15   5          6.14         38.77        48.22 o                         
  -5 -15   5        799.00        764.62        42.96 o                         
  -4 -15   5         98.31        190.78        38.04 o                         
  -3 -15   5        562.49        620.48        52.11 o                         
  -2 -15   5       1678.79       1694.73        40.53 o                         
  -1 -15   5       1677.36       1752.70        40.03 o                         
   0 -15   5        880.52        947.80        54.88 o                         
   1 -15   5          0.25        -14.36        62.91 o                         
   2 -15   5       3315.04       3354.27        75.51 o                         
   3 -15   5        165.81        153.87        40.54 o                         
   4 -15   5        819.07        747.05        41.11 o                         
   5 -15   5       1240.26       1220.69        45.55 o                         
   6 -15   5       2677.41       2724.76        83.12 o                         
   7 -15   5        109.63         83.08        43.05 o                         
  -8 -14   5        595.61        470.52        49.88 o                         
  -7 -14   5        661.45        562.86        51.72 o                         
  -6 -14   5         19.87         36.80        37.44 o                         
  -5 -14   5       1096.03       1108.03        44.49 o                         
  -4 -14   5       1576.19       1670.96        54.35 o                         
  -3 -14   5          0.06         57.16        29.04 o                         
  -2 -14   5        430.53        439.46        31.06 o                         
  -1 -14   5         72.56         85.51        27.40 o                         
   0 -14   5         81.45         64.80        34.63 o                         
   1 -14   5        407.24        438.72        62.92 o                         
   2 -14   5       5584.51       5798.56        71.97 o                         
   3 -14   5        674.82        735.21        34.81 o                         
   4 -14   5        123.25        115.22        30.61 o                         
   5 -14   5       1422.08       1570.43        53.45 o                         
   6 -14   5         83.34         84.76        34.68 o                         
   7 -14   5        109.19         90.84        37.28 o                         
   8 -14   5         40.83         40.20        45.67 o                         
   9 -14   5          7.32        -22.23        93.35 o                         
 -10 -13   5         86.30         39.64        52.26 o                         
  -9 -13   5        502.95        498.90        68.73 o                         
  -8 -13   5       1120.89       1146.14        46.27 o                         
  -7 -13   5       1138.32       1164.27        53.67 o                         
  -6 -13   5        271.06        322.74        35.32 o                         
  -5 -13   5       1429.01       1534.93        43.11 o                         
  -4 -13   5      12396.60      12399.14        75.33 o                         
  -3 -13   5        155.01        154.89        24.18 o                         
  -2 -13   5        536.49        539.31        27.97 o                         
  -1 -13   5       1815.14       1703.49        49.23 o                         
   0 -13   5        103.07         91.69        39.00 o                         
   1 -13   5       1109.86       1164.57        50.96 o                         
   2 -13   5        152.69        127.99        23.81 o                         
   3 -13   5         12.39         35.02        29.31 o                         
   4 -13   5       2788.18       2841.90        55.66 o                         
   5 -13   5       5869.69       5966.86        75.40 o                         
   6 -13   5        196.05        189.03        33.79 o                         
   7 -13   5          1.79        -19.78        34.45 o                         
   8 -13   5       3024.10       3073.38        56.47 o                         
   9 -13   5          3.90         28.41        37.91 o                         
  10 -13   5          1.79         -5.34        44.08 o                         
 -11 -12   5        313.74        304.92        47.69 o                         
 -10 -12   5         28.96         41.35        39.94 o                         
  -9 -12   5        123.22         96.86        48.35 o                         
  -8 -12   5       6450.51       6143.96        87.18 o                         
  -7 -12   5       7458.75       7502.22        92.38 o                         
  -6 -12   5        728.52        753.79        46.58 o                         
  -5 -12   5         91.58        100.56        29.70 o                         
  -4 -12   5       1941.76       1887.64        31.91 o                         
  -3 -12   5        132.70        131.90        21.93 o                         
  -2 -12   5       1541.76       1588.64        33.85 o                         
  -1 -12   5       1353.43       1294.81        46.67 o                         
   0 -12   5       4685.01       4667.68        45.30 o                         
   1 -12   5        117.80         91.95        19.78 o                         
   2 -12   5       1146.72       1226.30        29.82 o                         
   3 -12   5        847.57        909.31        31.54 o                         
   4 -12   5         42.37         12.06        27.13 o                         
   5 -12   5       2244.83       2373.69        51.16 o                         
   6 -12   5        134.87        125.71        27.69 o                         
   7 -12   5        542.22        539.79        34.91 o                         
   8 -12   5        670.61        671.44        39.13 o                         
   9 -12   5        874.92        858.87        49.35 o                         
  10 -12   5        759.35        830.88        42.02 o                         
  11 -12   5         35.60          4.49        52.28 o                         
 -12 -11   5        440.15        431.67        50.34 o                         
 -11 -11   5       1741.31       1782.58        65.38 o                         
 -10 -11   5       1789.00       1793.40        59.98 o                         
  -9 -11   5        557.07        614.83        50.29 o                         
  -8 -11   5       4966.71       5013.15        63.32 o                         
  -7 -11   5        500.19        510.82        35.22 o                         
  -6 -11   5         97.76         69.49        32.86 o                         
  -5 -11   5        288.09        338.84        22.89 o                         
  -4 -11   5        162.76        140.74        20.60 o                         
  -3 -11   5          1.46        -10.34        20.50 o                         
  -2 -11   5        908.89        900.77        23.14 o                         
  -1 -11   5       1037.76       1048.99        33.75 o                         
   0 -11   5      10831.25      10634.57        62.74 o                         
   1 -11   5      11765.51      11733.88        86.79 o                         
   2 -11   5       1007.11       1003.47        28.53 o                         
   3 -11   5        519.51        513.44        24.82 o                         
   4 -11   5       6549.37       6662.62        58.35 o                         
   5 -11   5       9306.65       9486.49        61.58 o                         
   6 -11   5       2812.23       2845.06        52.07 o                         
   7 -11   5       1014.37        997.34        37.14 o                         
   8 -11   5        592.98        652.94        39.79 o                         
   9 -11   5       3729.60       3757.60        73.90 o                         
  10 -11   5         71.79         72.15        41.97 o                         
  11 -11   5         92.75        128.51        42.47 o                         
  12 -11   5          0.13          3.51        40.67 o                         
 -13 -10   5         52.22         59.64        50.38 o                         
 -12 -10   5        375.78        405.69        42.26 o                         
 -11 -10   5        713.94        739.67        45.31 o                         
 -10 -10   5        751.85        832.84        40.09 o                         
  -9 -10   5        473.03        446.25        43.62 o                         
  -8 -10   5        234.00        234.52        31.12 o                         
  -7 -10   5        462.32        469.33        33.29 o                         
  -6 -10   5       1804.77       1798.83        34.20 o                         
  -5 -10   5       3772.95       3796.16        36.43 o                         
  -4 -10   5        345.18        407.73        22.98 o                         
  -3 -10   5        605.01        643.63        24.60 o                         
  -2 -10   5        381.92        406.18        21.59 o                         
  -1 -10   5       1856.38       1766.61        34.82 o                         
   0 -10   5        562.66        555.85        19.17 o                         
   1 -10   5       1446.83       1506.50        27.79 o                         
   2 -10   5        579.94        601.72        17.53 o                         
   3 -10   5       2505.73       2455.81        36.84 o                         
   4 -10   5        658.45        614.83        31.23 o                         
   5 -10   5       1092.51       1099.59        31.35 o                         
   6 -10   5        317.29        336.10        22.05 o                         
   7 -10   5        231.27        258.72        27.39 o                         
   8 -10   5        361.40        419.37        34.80 o                         
   9 -10   5         32.05          2.00        33.29 o                         
  10 -10   5       1963.38       1961.24        50.61 o                         
  11 -10   5        350.75        376.93        42.30 o                         
  12 -10   5        318.65        313.97        50.07 o                         
  13 -10   5        393.95        350.15        72.15 o                         
 -13  -9   5         34.24         41.73        39.86 o                         
 -12  -9   5       2567.33       2540.70        69.53 o                         
 -11  -9   5       2367.36       2490.25        63.91 o                         
 -10  -9   5        151.98        141.17        28.69 o                         
  -9  -9   5        317.39        342.75        28.38 o                         
  -8  -9   5       1481.62       1455.14        33.42 o                         
  -7  -9   5        983.78       1044.50        29.40 o                         
  -6  -9   5       2360.20       2307.70        51.48 o                         
  -5  -9   5        751.37        787.22        18.11 o                         
  -4  -9   5       1054.70       1058.19        24.99 o                         
  -3  -9   5       1385.15       1352.18        31.79 o                         
  -2  -9   5        621.78        581.35        24.45 o                         
  -1  -9   5         63.70        109.30        25.75 o                         
   0  -9   5          6.01          6.28         9.81 o                         
   1  -9   5        395.14        410.57        11.96 o                         
   2  -9   5        941.40        974.21        16.07 o                         
   3  -9   5         33.83         37.80        12.09 o                         
   4  -9   5       4817.72       4928.32        41.27 o                         
   5  -9   5         66.22         19.27        23.94 o                         
   6  -9   5         61.73         73.85        25.00 o                         
   7  -9   5         37.06         46.90        19.85 o                         
   8  -9   5       3310.76       3325.59        43.63 o                         
   9  -9   5        397.48        408.24        28.94 o                         
  10  -9   5        690.98        664.06        39.47 o                         
  11  -9   5        115.45        113.16        37.24 o                         
  12  -9   5       1508.73       1575.42        62.14 o                         
  13  -9   5        256.76        270.01        41.09 o                         
 -14  -8   5        769.06        736.63       128.75 o                         
 -13  -8   5       1762.52       1671.74        43.87 o                         
 -12  -8   5        370.79        373.90        45.70 o                         
 -11  -8   5         15.38         -6.97        35.91 o                         
 -10  -8   5       1120.90       1169.45        39.18 o                         
  -9  -8   5       3651.17       3718.91        45.16 o                         
  -8  -8   5        453.35        447.85        36.70 o                         
  -7  -8   5        333.98        337.88        24.06 o                         
  -6  -8   5        229.87        213.63        21.73 o                         
  -5  -8   5       7654.72       7737.18        39.19 o                         
  -4  -8   5       1884.09       1947.67        33.44 o                         
  -3  -8   5       3079.10       3017.35        37.93 o                         
  -2  -8   5       1441.98       1400.25        22.64 o                         
  -1  -8   5          1.36         -9.97        17.99 o                         
   0  -8   5        130.43        135.68         9.90 o                         
   1  -8   5        335.30        337.15        10.12 o                         
   2  -8   5      13334.84      13519.92        45.92 o                         
   3  -8   5       5494.12       5488.86        31.87 o                         
   4  -8   5       6124.21       6272.48        37.49 o                         
   5  -8   5       1709.54       1750.00        29.21 o                         
   6  -8   5         49.81         86.73        22.72 o                         
   7  -8   5        101.88        126.38        21.85 o                         
   8  -8   5       1020.73       1124.34        37.02 o                         
   9  -8   5        285.59        335.47        36.12 o                         
  10  -8   5        891.31        939.59        38.29 o                         
  11  -8   5         39.50         72.83        41.89 o                         
  12  -8   5        121.77         77.62        46.54 o                         
  13  -8   5        958.60        922.51        40.76 o                         
  14  -8   5          9.51         25.29        41.81 o                         
 -14  -7   5        680.19        671.65        48.36 o                         
 -13  -7   5        274.29        296.85        34.64 o                         
 -12  -7   5       3554.15       3488.81        68.06 o                         
 -11  -7   5         92.49         94.10        30.30 o                         
 -10  -7   5       1272.55       1318.89        39.35 o                         
  -9  -7   5        852.14        873.58        29.09 o                         
  -8  -7   5       4661.02       4772.38        63.26 o                         
  -7  -7   5        650.88        648.40        18.33 o                         
  -6  -7   5          4.40         21.84        10.26 o                         
  -5  -7   5        648.23        641.64        12.87 o                         
  -4  -7   5       2314.98       2387.05        40.64 o                         
  -3  -7   5        164.85        184.33        19.67 o                         
  -2  -7   5       1336.01       1359.14        28.43 o                         
  -1  -7   5      12077.68      12260.36       102.87 o                         
   0  -7   5       8579.59       8431.37        54.24 o                         
   1  -7   5       4825.00       4890.17        29.10 o                         
   2  -7   5        167.04        165.27         9.32 o                         
   3  -7   5         49.80         75.34        19.49 o                         
   4  -7   5        820.21        813.99        23.56 o                         
   5  -7   5       5879.88       6155.11        60.37 o                         
   6  -7   5       2032.69       2183.32        41.43 o                         
   7  -7   5       3916.04       4019.34        46.78 o                         
   8  -7   5       1554.53       1611.12        36.10 o                         
   9  -7   5        665.67        683.80        27.10 o                         
  10  -7   5        876.33        909.19        33.53 o                         
  11  -7   5          0.67        -24.52        26.92 o                         
  12  -7   5       1683.74       1725.63        43.55 o                         
  13  -7   5        222.70        267.81        37.14 o                         
  14  -7   5        322.35        369.69        40.28 o                         
 -14  -6   5        775.39        711.09        55.23 o                         
 -13  -6   5        394.54        411.96        33.44 o                         
 -12  -6   5        222.16        241.08        30.78 o                         
 -11  -6   5       1399.78       1411.89        39.48 o                         
 -10  -6   5       1369.80       1374.01        32.01 o                         
  -9  -6   5       6697.54       6664.48        53.20 o                         
  -8  -6   5       9467.25       9492.92        46.81 o                         
  -7  -6   5       2891.10       2945.76        30.39 o                         
  -6  -6   5       5355.95       5513.71        48.96 o                         
  -5  -6   5       1670.20       1648.94        24.49 o                         
  -4  -6   5      12332.32      12277.10        68.75 o                         
  -3  -6   5          9.31          5.83        17.56 o                         
  -2  -6   5      14007.95      13699.56        78.85 o                         
  -1  -6   5      11145.16      11430.15       389.24 o                         
   0  -6   5      14430.18      14273.87        77.50 o                         
   1  -6   5         80.96         75.40         7.02 o                         
   2  -6   5      17522.46      17455.43       109.92 o                         
   3  -6   5       2825.47       2844.83        26.35 o                         
   4  -6   5      21836.37      20945.51       137.47 o                         
   5  -6   5        995.69       1295.24        33.12 o                         
   6  -6   5       4694.54       4787.66        46.39 o                         
   7  -6   5      11809.11      11970.28        83.73 o                         
   8  -6   5       2674.65       2643.92        48.48 o                         
   9  -6   5         49.40         46.37        22.62 o                         
  10  -6   5        994.54       1025.93        35.37 o                         
  11  -6   5         12.54         60.62        26.25 o                         
  12  -6   5       2755.43       2885.79        99.03 o                         
  13  -6   5       1530.75       1525.15        48.58 o                         
  14  -6   5         53.27         74.04        34.93 o                         
  15  -6   5       1605.24       1608.25        70.91 o                         
 -15  -5   5       3697.85       3622.21        84.33 o                         
 -14  -5   5        231.61        188.75        42.99 o                         
 -13  -5   5        135.77        107.37        32.47 o                         
 -12  -5   5       5612.87       5677.52        56.94 o                         
 -11  -5   5       1201.32       1192.48        38.24 o                         
 -10  -5   5       2459.97       2440.79        41.70 o                         
  -9  -5   5       6052.92       5915.92        38.88 o                         
  -8  -5   5        935.73        950.01        21.88 o                         
  -7  -5   5        101.16         98.26        17.26 o                         
  -6  -5   5          3.70         29.29        12.23 o                         
  -5  -5   5        394.43        375.72        12.43 o                         
  -4  -5   5       6078.45       6106.94        37.39 o                         
  -3  -5   5        163.43        202.53        10.38 o                         
  -2  -5   5         18.11         15.92        11.80 o                         
  -1  -5   5        186.79        205.89         7.89 o                         
   0  -5   5       1060.21       1123.50        18.56 o                         
   1  -5   5        256.75        309.10         7.13 o                         
   2  -5   5         39.15         39.66         6.76 o                         
   4  -5   5       7400.53       6947.95        33.23 o                         
   5  -5   5       1584.63       1790.44        56.10 o                         
   6  -5   5      13782.29      13969.50       129.55 o                         
   7  -5   5       1284.14       1332.93        21.31 o                         
   8  -5   5         25.44         21.12        18.07 o                         
   9  -5   5        662.67        694.69        24.79 o                         
  10  -5   5        248.69        281.77        25.43 o                         
  11  -5   5        301.07        277.14        26.22 o                         
  12  -5   5         38.47         25.79        29.11 o                         
  13  -5   5       1210.12       1222.89        35.65 o                         
  14  -5   5        459.84        484.92        49.73 o                         
  15  -5   5       1499.91       1537.90        49.48 o                         
 -15  -4   5       1953.86       1934.32        81.40 o                         
 -14  -4   5        938.22        876.27        45.57 o                         
 -13  -4   5       2171.11       2155.61        48.76 o                         
 -12  -4   5       3431.88       3319.78        53.08 o                         
 -11  -4   5        291.12        290.56        22.65 o                         
 -10  -4   5         22.08        118.82        31.47 o                         
  -9  -4   5       2615.02       2599.90        33.14 o                         
  -8  -4   5       4792.81       4775.14        38.18 o                         
  -7  -4   5        876.69        895.92        25.69 o                         
  -6  -4   5       7605.88       7659.42        65.76 o                         
  -5  -4   5      14210.68      13817.67        65.71 o                         
  -4  -4   5        577.45        553.35        10.21 o                         
  -3  -4   5       1709.34       1880.63        20.70 o                         
  -2  -4   5        750.79        785.10        11.25 o                         
  -1  -4   5        455.44        474.73         9.98 o                         
   0  -4   5       4921.96       4918.16        21.60 o                         
   1  -4   5         54.98         46.09         6.43 o                         
   2  -4   5      11936.49      11968.71        85.67 o                         
   3  -4   5      24757.73      25097.29       501.01 o                         
   4  -4   5       1050.34       1275.09        14.71 o                         
   5  -4   5       3422.98       3505.29        27.55 o                         
   6  -4   5       2181.85       2096.41        32.84 o                         
   7  -4   5       1653.61       1655.32        44.64 o                         
   8  -4   5        124.49         79.28        20.31 o                         
   9  -4   5        496.33        492.14        26.03 o                         
  10  -4   5       3621.92       3596.13        43.99 o                         
  11  -4   5       1980.51       2123.16        38.80 o                         
  12  -4   5       3719.19       3765.34        73.40 o                         
  13  -4   5        517.54        502.75        40.06 o                         
  14  -4   5       1020.16       1065.52        56.40 o                         
  15  -4   5        340.39        369.69        46.48 o                         
 -15  -3   5       2240.93       2168.10        99.87 o                         
 -14  -3   5         86.01        100.81        38.41 o                         
 -13  -3   5        133.77        117.84        30.49 o                         
 -12  -3   5       6571.35       6671.00        57.67 o                         
 -11  -3   5         24.02         24.39        18.37 o                         
 -10  -3   5       3130.34       3035.37        41.87 o                         
  -9  -3   5        269.63        321.51        14.38 o                         
  -8  -3   5        426.03        457.95        24.48 o                         
  -7  -3   5      12382.68      12056.71       625.30 o                         
  -6  -3   5       1509.19       1490.68        31.19 o                         
  -5  -3   5       8567.84       8382.31        38.00 o                         
  -4  -3   5       5944.02       5854.25        33.30 o                         
  -3  -3   5         70.18         64.14         9.15 o                         
  -2  -3   5       1687.11       1781.76        13.53 o                         
  -1  -3   5      10377.64      10560.60        62.74 o                         
   0  -3   5        431.02        473.22         6.11 o                         
   1  -3   5       2506.99       2768.61        18.17 o                         
   2  -3   5      13312.11      13496.04       169.78 o                         
   3  -3   5       2659.15       2617.01        18.58 o                         
   4  -3   5      24447.27      25094.07       162.38 o                         
   5  -3   5        224.72        222.98        13.26 o                         
   6  -3   5        132.99        193.25        10.91 o                         
   7  -3   5       1086.13        984.11        30.10 o                         
   8  -3   5        386.78        366.59        27.26 o                         
   9  -3   5       5736.38       5693.12        51.25 o                         
  10  -3   5        360.65        379.11        25.83 o                         
  11  -3   5         68.07         87.36        27.05 o                         
  12  -3   5        221.04        224.45        30.58 o                         
  13  -3   5          1.91        -17.47        37.66 o                         
  14  -3   5          0.77        -19.66        38.40 o                         
  15  -3   5        687.90        713.76        40.85 o                         
  16  -3   5        339.53        290.04        49.59 o                         
 -15  -2   5         99.80        105.92        45.84 o                         
 -14  -2   5       2423.21       2329.78        52.54 o                         
 -13  -2   5        352.22        396.50        31.12 o                         
 -12  -2   5       2914.62       2919.50        66.85 o                         
 -11  -2   5         10.44         26.02        20.00 o                         
 -10  -2   5        113.80        104.85        16.60 o                         
  -9  -2   5       1646.72       1669.53        26.41 o                         
  -8  -2   5        753.19        735.46        20.09 o                         
  -7  -2   5       1700.35       1606.99        22.71 o                         
  -6  -2   5      15313.00      14422.39        81.52 o                         
  -5  -2   5        130.73        192.55        30.95 o                         
  -4  -2   5        125.36        110.84        12.23 o                         
  -3  -2   5       7528.22       7318.32        52.41 o                         
  -2  -2   5       1652.92       1810.29        14.34 o                         
  -1  -2   5         33.41         85.66         6.17 o                         
   0  -2   5       3380.40       3210.71        21.92 o                         
   1  -2   5      12225.93      12618.82        77.23 o                         
   2  -2   5      57451.21      60281.67       271.24 o                         
   3  -2   5       6387.35       6523.87        56.90 o                         
   4  -2   5       1297.09       1657.55        23.14 o                         
   5  -2   5       6227.06       5780.06        89.07 o                         
   6  -2   5      13989.91      14121.54       121.15 o                         
   8  -2   5       3592.52       3618.95        63.82 o                         
   9  -2   5         32.72         55.46        23.27 o                         
  10  -2   5       1481.65       1561.08        38.60 o                         
  11  -2   5       1858.65       1841.80        37.70 o                         
  12  -2   5         34.21         47.97        45.22 o                         
  13  -2   5        690.16        686.29        36.77 o                         
  14  -2   5          7.15          3.18        37.33 o                         
  15  -2   5        950.87       1043.95        50.18 o                         
  16  -2   5        347.84        396.03        63.80 o                         
 -15  -1   5       3773.04       3517.01        77.38 o                         
 -14  -1   5        666.56        696.41        40.04 o                         
 -13  -1   5        856.64        795.92        45.01 o                         
 -12  -1   5        295.05        320.10        24.06 o                         
 -11  -1   5         65.74         75.38        20.31 o                         
 -10  -1   5        323.23        354.71        19.92 o                         
  -9  -1   5       2270.45       2311.08        29.01 o                         
  -8  -1   5        664.16        614.31        20.02 o                         
  -7  -1   5       1903.02       1885.66        19.50 o                         
  -6  -1   5       7213.52       7048.33        32.44 o                         
  -5  -1   5        349.46        378.20        11.05 o                         
  -4  -1   5       5925.79       5680.53        30.99 o                         
  -3  -1   5       3042.83       2922.81        27.30 o                         
  -2  -1   5       9343.45       9332.17        73.63 o                         
  -1  -1   5      27443.61      26524.83       155.57 o                         
   0  -1   5        640.21        587.37         5.32 o                         
   1  -1   5         53.86         17.93         2.20 o                         
   2  -1   5       3991.65       4214.09        32.85 o                         
   3  -1   5      78668.88      81554.73       811.64 o                         
   4  -1   5       1354.02       1539.87        16.12 o                         
   5  -1   5       5144.48       5005.14        33.59 o                         
   6  -1   5      29563.92      28861.45       389.26 o                         
   8  -1   5      20201.41      20640.24        99.59 o                         
   9  -1   5      10382.31      10553.67       107.84 o                         
  10  -1   5       3831.28       3825.50        36.71 o                         
  11  -1   5       2178.54       2151.57        44.28 o                         
  12  -1   5        173.45        122.34        33.68 o                         
  13  -1   5        156.69        157.35        30.84 o                         
  14  -1   5         50.96         34.87        35.41 o                         
  15  -1   5       1494.13       1448.24        52.06 o                         
  16  -1   5         16.94         20.74        45.95 o                         
 -15   0   5         18.72          7.70        49.45 o                         
 -14   0   5         37.03         26.32        37.62 o                         
 -13   0   5         33.18         28.03        32.83 o                         
 -12   0   5       3142.71       3126.48        38.32 o                         
 -11   0   5       1441.48       1443.56        32.15 o                         
 -10   0   5       1916.16       1993.64        24.78 o                         
  -9   0   5      19569.58      19511.53        98.90 o                         
  -8   0   5          0.14          3.14        14.05 o                         
  -7   0   5       1847.36       1879.39        27.85 o                         
  -6   0   5       5593.19       5637.09        29.76 o                         
  -5   0   5       6264.98       6069.15        48.23 o                         
  -4   0   5       7671.22       7461.30        43.05 o                         
  -3   0   5        200.07        179.50         8.04 o                         
  -2   0   5       3369.11       2974.72        45.72 o                         
  -1   0   5        132.51        186.99         6.01 o                         
   0   0   5         41.95         27.17         7.45 o                         
   1   0   5         17.34         24.94         1.65 o                         
   2   0   5       7102.66       6447.41        35.51 o                         
   3   0   5         16.23         -3.59         3.59 o                         
   4   0   5        523.73        622.64         9.55 o                         
   5   0   5        473.76        469.19         8.07 o                         
   6   0   5       2137.53       2016.52        17.76 o                         
   7   0   5       3053.83       2837.22        19.34 o                         
   8   0   5          0.09         46.79        40.52 o                         
   9   0   5       3945.85       4019.94        58.26 o                         
  10   0   5       6850.22       6826.93        59.94 o                         
  11   0   5         66.00         73.44        18.94 o                         
  12   0   5      13166.58      13236.35        97.67 o                         
  13   0   5         18.45         59.48        33.31 o                         
  14   0   5         41.62          4.67        33.02 o                         
  15   0   5       5816.49       5881.18        76.70 o                         
  16   0   5          0.98        -10.72        42.18 o                         
 -15   1   5       1850.52       1863.08        66.80 o                         
 -14   1   5        100.84         54.94        42.88 o                         
 -13   1   5        181.90        251.56        35.81 o                         
 -12   1   5      12110.16      12098.62        65.01 o                         
 -11   1   5       1801.94       1828.50        34.78 o                         
 -10   1   5       3459.02       3555.43        39.53 o                         
  -9   1   5       2117.94       2056.23        24.77 o                         
  -8   1   5        362.63        362.28        16.79 o                         
  -7   1   5       1168.60       1114.85        22.56 o                         
  -6   1   5       1521.05       1637.79        20.98 o                         
  -5   1   5       3852.38       3900.25        26.37 o                         
  -4   1   5       4563.48       4284.60        30.07 o                         
  -3   1   5        406.81        511.87         9.61 o                         
  -2   1   5       8120.65       8381.57        33.56 o                         
  -1   1   5        198.18        213.57         6.84 o                         
   0   1   5       1107.89       1187.05        11.77 o                         
   1   1   5       3559.79       3619.46        17.11 o                         
   2   1   5      20101.12      19594.33       140.88 o                         
   3   1   5      16933.17      16380.94       268.80 o                         
   4   1   5       5560.88       5771.56        36.15 o                         
   5   1   5       2193.52       2008.11        22.95 o                         
   6   1   5      17624.51      17459.75       239.99 o                         
   7   1   5       3307.97       3303.30        32.17 o                         
   8   1   5         41.20         38.69        21.03 o                         
   9   1   5       9337.86       9368.10        84.42 o                         
  10   1   5          0.32         15.52        15.52 o                         
  11   1   5         24.61         32.03        17.85 o                         
  12   1   5         97.53        231.93        33.72 o                         
  13   1   5       1318.82       1290.86        50.79 o                         
  14   1   5        267.65        200.51        33.84 o                         
  15   1   5        951.88        978.87        40.99 o                         
  16   1   5          4.12        -21.40        41.50 o                         
 -15   2   5       1011.29       1076.82        62.78 o                         
 -14   2   5        470.25        498.88        51.59 o                         
 -13   2   5       1765.43       1787.85        59.30 o                         
 -12   2   5       4111.44       4004.06        48.14 o                         
 -11   2   5      11031.00      11147.63        79.57 o                         
 -10   2   5        300.85        306.53        19.92 o                         
  -9   2   5         79.97        104.70        14.59 o                         
  -8   2   5       2459.53       2544.72        31.52 o                         
  -7   2   5       1852.17       1855.91        35.84 o                         
  -6   2   5       8594.27       8534.42        56.88 o                         
  -5   2   5       3054.64       3052.79        38.53 o                         
  -4   2   5        549.39        497.14         9.45 o                         
  -3   2   5      25062.02      24761.90       121.83 o                         
  -2   2   5       7980.41       7795.59        66.58 o                         
  -1   2   5        848.66        793.75        20.76 o                         
   0   2   5        112.47        252.52         9.14 o                         
   1   2   5       1200.61       1398.13        14.76 o                         
   2   2   5      17301.80      17290.63       105.48 o                         
   3   2   5      41296.67      40995.30       109.14 o                         
   4   2   5       1793.66       1867.19        15.47 o                         
   5   2   5       2358.69       1978.65        13.93 o                         
   6   2   5       1044.19        997.99        12.48 o                         
   7   2   5          0.47          7.52        16.41 o                         
   8   2   5        331.66        371.39        14.01 o                         
   9   2   5        491.36        520.40        13.84 o                         
  10   2   5       2548.61       2503.64        34.23 o                         
  11   2   5        252.73        275.73        22.58 o                         
  12   2   5        164.91        333.79        25.86 o                         
  13   2   5       1438.64       1377.95        43.86 o                         
  14   2   5       1901.73       1947.56        43.77 o                         
  15   2   5        292.50        304.34        38.81 o                         
  16   2   5        510.12        505.64        45.91 o                         
 -15   3   5         46.26          7.19        50.76 o                         
 -14   3   5        487.69        552.03        54.77 o                         
 -13   3   5       1864.42       1961.06        62.75 o                         
 -12   3   5      10241.41      10007.23       136.80 o                         
 -11   3   5        606.44        610.81        27.42 o                         
 -10   3   5       2476.76       2446.65        31.35 o                         
  -9   3   5         73.19        120.64        28.82 o                         
  -8   3   5        108.65        102.63        21.48 o                         
  -7   3   5       1554.81       1618.80        49.08 o                         
  -6   3   5       6272.00       6078.08        72.11 o                         
  -5   3   5       9891.82      10025.69        51.97 o                         
  -4   3   5        410.56        424.16        11.27 o                         
  -3   3   5       8865.11       8523.38        40.39 o                         
  -2   3   5        681.78        724.11        13.76 o                         
  -1   3   5       4590.21       4945.86        44.19 o                         
   0   3   5        594.90        555.71         7.83 o                         
   1   3   5      20768.41      21129.71       139.70 o                         
   2   3   5       2891.33       3086.96        30.77 o                         
   3   3   5       3131.93       3145.29        19.72 o                         
   4   3   5        868.28        867.86        12.66 o                         
   5   3   5        262.83        293.28         6.94 o                         
   6   3   5      10201.44       9510.54        78.83 o                         
   7   3   5        726.12        712.81        18.02 o                         
   8   3   5       2041.50       1969.80        79.53 o                         
   9   3   5      24140.81      24109.09       177.11 o                         
  10   3   5        647.34        662.09        20.54 o                         
  11   3   5        791.30        796.42        27.53 o                         
  12   3   5         54.76        131.92        20.43 o                         
  13   3   5       1170.64       1170.76        36.23 o                         
  14   3   5        638.17        585.42        40.18 o                         
  15   3   5       2150.06       2196.21        49.95 o                         
  16   3   5        337.06        402.55        57.79 o                         
 -15   4   5       2196.90       2390.40       101.24 o                         
 -14   4   5       1659.03       1742.23        71.48 o                         
 -13   4   5        411.99        410.35        42.08 o                         
 -12   4   5        322.86        349.42        36.56 o                         
 -11   4   5        833.61        875.40        31.34 o                         
 -10   4   5         29.77         56.50        24.46 o                         
  -9   4   5       9274.65       9241.76       123.36 o                         
  -8   4   5         26.69         44.56        30.28 o                         
  -7   4   5        916.06        933.03        30.88 o                         
  -6   4   5       3614.42       3779.18        36.44 o                         
  -5   4   5       7592.62       7538.68        48.42 o                         
  -4   4   5       3046.54       3011.83        21.15 o                         
  -3   4   5       1082.79       1194.33        20.24 o                         
  -2   4   5       2417.60       2425.94        22.90 o                         
  -1   4   5       1108.18       1190.17        14.43 o                         
   0   4   5        227.31        210.39         6.28 o                         
   1   4   5       1126.09       1004.51        10.17 o                         
   2   4   5      10953.91      11237.21        36.78 o                         
   3   4   5        124.11        124.52         8.46 o                         
   4   4   5       4363.17       4292.41        37.25 o                         
   5   4   5         80.63         61.34        10.88 o                         
   6   4   5      13224.36      12666.84        51.07 o                         
   7   4   5       3170.27       3051.99        35.93 o                         
   8   4   5       9808.40       9556.52        73.88 o                         
   9   4   5       2721.03       2659.24        45.48 o                         
  10   4   5       1139.53       1139.55        23.31 o                         
  11   4   5       2137.54       2183.65        29.25 o                         
  12   4   5        219.65        264.74        18.88 o                         
  13   4   5        320.38        302.52        30.78 o                         
  14   4   5        141.00        137.54        39.93 o                         
  15   4   5        259.45        312.12        44.27 o                         
  16   4   5       1317.67       1243.44        66.36 o                         
 -14   5   5        587.80        617.18        60.69 o                         
 -13   5   5        362.35        402.54        53.56 o                         
 -12   5   5        125.15        105.20        41.65 o                         
 -11   5   5       1109.65       1043.76        55.74 o                         
 -10   5   5        446.15        451.47        28.08 o                         
  -9   5   5        263.12        233.60        25.75 o                         
  -8   5   5          8.60         68.92        21.28 o                         
  -7   5   5       5564.67       5472.55        45.60 o                         
  -6   5   5        274.77        351.76        24.89 o                         
  -5   5   5       1337.51       1364.43        21.68 o                         
  -4   5   5       1081.57       1120.28        19.27 o                         
  -3   5   5       1915.74       1990.70        18.98 o                         
  -2   5   5       2362.38       2416.24        27.97 o                         
  -1   5   5       5332.16       5295.08        36.06 o                         
   0   5   5       1690.00       1703.05        15.32 o                         
   1   5   5        107.33         61.26        11.71 o                         
   2   5   5       6414.01       6275.52        30.58 o                         
   3   5   5        730.73        726.77        20.86 o                         
   4   5   5        126.97        109.49        11.66 o                         
   5   5   5        190.08        191.40         9.78 o                         
   6   5   5      18626.74      18476.92        56.48 o                         
   7   5   5        462.19        457.69        13.33 o                         
   8   5   5      15665.39      15778.57       117.87 o                         
   9   5   5       2166.70       2156.66        37.06 o                         
  10   5   5       5823.10       5914.01        71.67 o                         
  11   5   5        189.97        210.43        22.86 o                         
  12   5   5        181.02        188.49        24.24 o                         
  13   5   5       1394.71       1530.29        37.35 o                         
  14   5   5        186.66        196.75        39.36 o                         
  15   5   5       2903.62       2899.41        61.42 o                         
  16   5   5        630.85        628.85        74.89 o                         
 -14   6   5        417.04        395.68        45.58 o                         
 -13   6   5         99.03        138.30        46.66 o                         
 -12   6   5        730.32        687.35        50.34 o                         
 -11   6   5       1322.52       1229.43        49.96 o                         
 -10   6   5       1177.38       1228.05        44.82 o                         
  -9   6   5      17722.16      17147.84       111.48 o                         
  -8   6   5       7092.90       6999.89        72.94 o                         
  -7   6   5        531.49        576.41        28.63 o                         
  -6   6   5       1967.37       2002.96        23.01 o                         
  -5   6   5       1148.60       1235.54        21.76 o                         
  -4   6   5        440.99        495.25        19.62 o                         
  -3   6   5       1889.64       1974.08        24.46 o                         
  -2   6   5       7124.52       6981.01        35.68 o                         
  -1   6   5       1829.13       1774.07        22.98 o                         
   0   6   5       1491.46       1476.02        15.99 o                         
   1   6   5          0.65          2.73        15.14 o                         
   2   6   5         50.23        103.87        18.40 o                         
   3   6   5        371.52        353.47        11.57 o                         
   4   6   5        470.94        545.53        14.89 o                         
   5   6   5       4924.86       4956.53        31.62 o                         
   6   6   5        532.07        551.71        14.20 o                         
   7   6   5        327.20        345.74        23.08 o                         
   8   6   5          1.33          8.02        22.66 o                         
   9   6   5        746.92        819.55        36.02 o                         
  10   6   5         34.01         45.96        23.02 o                         
  11   6   5        465.30        510.02        20.73 o                         
  12   6   5       4980.03       5031.22        49.87 o                         
  13   6   5        468.80        481.43        26.06 o                         
  14   6   5        795.10        729.72        38.57 o                         
  15   6   5       1514.12       1567.27        46.21 o                         
  16   6   5        152.22        135.75        75.57 o                         
 -14   7   5        348.67        475.30        80.70 o                         
 -13   7   5       1634.64       1731.86        53.98 o                         
 -12   7   5         10.62         21.09        46.73 o                         
 -11   7   5          0.14        -16.10        33.25 o                         
 -10   7   5       2708.76       2637.26        81.07 o                         
  -9   7   5       7068.26       7017.70        54.28 o                         
  -8   7   5         46.45         61.57        19.13 o                         
  -7   7   5         94.20        106.39        19.13 o                         
  -6   7   5       1214.28       1221.15        24.90 o                         
  -5   7   5        142.59        152.36        16.77 o                         
  -4   7   5      17647.36      17976.07        84.49 o                         
  -3   7   5       8015.64       8387.24        56.24 o                         
  -2   7   5       2143.04       2190.31        25.42 o                         
  -1   7   5         37.48         43.95        14.46 o                         
   0   7   5       1808.79       1838.63        19.37 o                         
   1   7   5         53.06        118.87        16.31 o                         
   2   7   5       2764.46       2739.35        37.09 o                         
   3   7   5        868.91        825.54        16.47 o                         
   4   7   5       9713.29       9823.09        78.26 o                         
   5   7   5      30449.45      30981.18       222.40 o                         
   6   7   5       2038.69       2109.43        25.73 o                         
   7   7   5        888.67        924.69        38.82 o                         
   8   7   5       1071.22       1133.35        34.67 o                         
   9   7   5       2996.04       2985.00        35.12 o                         
  10   7   5        201.42        186.72        23.60 o                         
  11   7   5        618.64        688.06        28.47 o                         
  12   7   5        193.00        256.97        26.87 o                         
  13   7   5         43.71         98.72        31.99 o                         
  14   7   5          1.16         40.90        29.96 o                         
  15   7   5        656.10        710.61        46.16 o                         
 -13   8   5        170.96        233.85        43.68 o                         
 -12   8   5          1.77         17.70        44.85 o                         
 -11   8   5       1565.80       1547.55        56.83 o                         
 -10   8   5          5.85        -10.63        25.24 o                         
  -9   8   5        577.95        611.01        29.05 o                         
  -8   8   5      11380.75      11400.71        65.21 o                         
  -7   8   5        594.68        610.09        23.65 o                         
  -6   8   5       6889.83       7151.77        39.36 o                         
  -5   8   5         68.26         76.25        17.05 o                         
  -4   8   5        117.93        151.44        16.80 o                         
  -3   8   5       2734.43       2685.44        27.89 o                         
  -2   8   5        184.96        234.01        15.62 o                         
  -1   8   5       2697.39       2699.98        35.07 o                         
   0   8   5       1024.20       1103.21        38.82 o                         
   1   8   5      21508.79      21307.34       138.45 o                         
   2   8   5       2829.97       2685.45        34.90 o                         
   3   8   5        603.74        652.89        18.07 o                         
   4   8   5        104.40        108.89        12.10 o                         
   5   8   5       3932.69       3972.43        25.40 o                         
   6   8   5       1252.42       1271.63        22.24 o                         
   7   8   5        677.38        720.35        18.07 o                         
   8   8   5        112.00         90.79        19.54 o                         
   9   8   5       1604.78       1661.47        36.52 o                         
  10   8   5       2456.72       2544.80        51.17 o                         
  11   8   5       3274.73       3444.72        48.78 o                         
  12   8   5         62.36         98.25        28.37 o                         
  13   8   5        310.14        329.16        34.01 o                         
  14   8   5       1268.07       1308.76        45.03 o                         
  15   8   5        312.01        276.29        79.67 o                         
 -12   9   5       3013.66       2878.35        75.77 o                         
 -11   9   5       3063.39       3050.71        74.07 o                         
 -10   9   5         49.91         43.61        34.77 o                         
  -9   9   5         12.77        -14.53        39.96 o                         
  -8   9   5        425.79        432.39        24.95 o                         
  -7   9   5       4152.73       4190.29        38.76 o                         
  -6   9   5       2813.08       2878.61        35.58 o                         
  -5   9   5       2295.06       2378.44        28.81 o                         
  -4   9   5        462.76        498.84        18.99 o                         
  -3   9   5         19.14         33.99        15.10 o                         
  -2   9   5         89.26         76.56        13.80 o                         
  -1   9   5        625.09        584.01        19.64 o                         
   0   9   5       7447.24       7523.72        51.11 o                         
   1   9   5        600.17        591.26        46.85 o                         
   2   9   5        471.30        461.15        20.02 o                         
   3   9   5        136.71        153.40        20.28 o                         
   4   9   5        722.24        768.94        24.93 o                         
   5   9   5        752.20        726.05        29.45 o                         
   6   9   5          1.01         -8.66        15.32 o                         
   7   9   5        245.79        305.88        24.33 o                         
   8   9   5        925.61        978.51        36.08 o                         
   9   9   5        850.19        982.96        34.14 o                         
  10   9   5         38.76         71.98        26.59 o                         
  11   9   5       4098.60       4176.93        67.12 o                         
  12   9   5       1926.11       1896.42        47.89 o                         
  13   9   5       3836.61       3788.31        81.21 o                         
  14   9   5         17.02         26.51        45.32 o                         
 -12  10   5         24.97         26.68        51.66 o                         
 -11  10   5        259.95        335.02        54.33 o                         
 -10  10   5        638.82        572.25        41.26 o                         
  -9  10   5        650.17        601.29        39.69 o                         
  -8  10   5       2575.53       2646.87        41.58 o                         
  -7  10   5       4219.68       4223.15        39.97 o                         
  -6  10   5        598.67        613.12        23.14 o                         
  -5  10   5       8302.84       8351.43        44.87 o                         
  -4  10   5        122.07        135.63        21.34 o                         
  -3  10   5       3457.73       3519.03        31.06 o                         
  -2  10   5        645.08        628.81        18.48 o                         
  -1  10   5        359.15        355.12        18.52 o                         
   0  10   5        238.76        265.53        20.59 o                         
   1  10   5       3128.75       3063.38        35.01 o                         
   2  10   5         42.68         97.86        22.03 o                         
   3  10   5         14.65         49.15        19.05 o                         
   4  10   5        188.09        269.17        26.29 o                         
   5  10   5       1856.14       1890.99        36.10 o                         
   6  10   5       4160.11       4223.93        44.55 o                         
   7  10   5        188.37        160.56        18.00 o                         
   8  10   5       1803.17       1879.53        38.58 o                         
   9  10   5       4273.71       4259.69        68.87 o                         
  10  10   5        274.52        249.32        40.44 o                         
  11  10   5        345.95        299.20        68.39 o                         
  12  10   5        586.44        685.62        81.39 o                         
  13  10   5        155.30        165.32        51.90 o                         
  14  10   5        189.08        207.21        90.27 o                         
 -11  11   5         44.45         34.80        41.32 o                         
 -10  11   5       4861.86       4758.43        88.40 o                         
  -9  11   5       2354.93       2331.74        52.40 o                         
  -8  11   5       2895.77       2824.26        46.60 o                         
  -7  11   5         31.44         38.35        27.51 o                         
  -6  11   5       2344.65       2348.09        56.73 o                         
  -5  11   5        246.10        253.97        26.23 o                         
  -4  11   5        532.05        567.19        27.17 o                         
  -3  11   5       4007.50       4017.40        38.72 o                         
  -2  11   5       7205.32       7057.64        54.45 o                         
  -1  11   5       1857.13       1889.31        37.05 o                         
   0  11   5        649.54        675.23        25.61 o                         
   1  11   5       3558.14       3563.77        39.48 o                         
   2  11   5       1284.24       1249.63        24.01 o                         
   3  11   5       4935.08       4740.13        76.26 o                         
   4  11   5        546.52        576.24        25.19 o                         
   5  11   5       1970.85       1944.12        33.64 o                         
   6  11   5         13.77         46.84        21.97 o                         
   7  11   5        856.38        866.99        27.88 o                         
   8  11   5       3944.19       4020.33        97.85 o                         
   9  11   5         93.57        172.95        41.45 o                         
  10  11   5       2036.40       2075.18        61.07 o                         
  11  11   5        494.37        562.85        75.23 o                         
  12  11   5          1.53         63.94        73.51 o                         
  13  11   5          4.59          5.44        50.03 o                         
 -10  12   5          9.40         24.85        35.18 o                         
  -9  12   5        378.55        359.75        40.98 o                         
  -8  12   5       3659.47       3597.58        52.48 o                         
  -7  12   5        855.44        913.06        35.10 o                         
  -6  12   5        198.31        196.93        30.55 o                         
  -5  12   5         68.57        100.07        25.54 o                         
  -4  12   5       8923.03       8981.17        92.14 o                         
  -3  12   5       1448.28       1463.60        29.72 o                         
  -2  12   5       1040.84       1101.43        28.46 o                         
  -1  12   5       1074.98       1033.21        30.08 o                         
   0  12   5         22.29         22.36        23.45 o                         
   1  12   5          1.62         -7.99        21.52 o                         
   2  12   5         26.59          3.91        26.97 o                         
   3  12   5         10.72        -23.91        23.91 o                         
   4  12   5       7382.16       7304.50        55.68 o                         
   5  12   5        242.39        231.16        32.08 o                         
   6  12   5       1132.18       1207.67        36.41 o                         
   7  12   5        370.40        358.74        32.25 o                         
   8  12   5        424.93        446.16        47.19 o                         
   9  12   5         95.62        110.93        43.26 o                         
  10  12   5          3.45          1.03        63.94 o                         
  11  12   5        946.41        973.25        92.67 o                         
  12  12   5       1758.68       1709.00       100.55 o                         
 -10  13   5        837.03        815.24        92.67 o                         
  -9  13   5        208.54        203.75        35.85 o                         
  -8  13   5         26.10         12.66        41.04 o                         
  -7  13   5         26.27         36.18        31.84 o                         
  -6  13   5        406.12        408.65        33.03 o                         
  -5  13   5       1831.59       1840.28        41.90 o                         
  -4  13   5        778.87        783.92        28.91 o                         
  -3  13   5        431.52        451.82        27.20 o                         
  -2  13   5         41.96         32.71        24.75 o                         
  -1  13   5        228.94        241.11        25.58 o                         
   0  13   5          4.76         -3.17        25.46 o                         
   1  13   5         47.20         46.63        21.60 o                         
   2  13   5       1400.79       1363.23        34.30 o                         
   3  13   5       1530.99       1607.91        35.21 o                         
   4  13   5       2690.50       2703.50        35.83 o                         
   5  13   5       1077.19       1029.69        36.73 o                         
   6  13   5          6.46         17.58        25.21 o                         
   7  13   5        765.46        733.77        46.25 o                         
   8  13   5       2755.90       2706.52       112.37 o                         
   9  13   5        183.31        183.62        67.02 o                         
  10  13   5        248.49        255.77        82.75 o                         
  11  13   5       1340.62       1323.49        94.05 o                         
  -8  14   5       3090.28       3093.40        62.86 o                         
  -7  14   5       3321.69       3362.93        55.20 o                         
  -6  14   5       2653.26       2537.79        49.05 o                         
  -5  14   5        739.96        741.45        32.99 o                         
  -4  14   5        403.99        384.19        30.66 o                         
  -3  14   5         13.02         26.64        26.91 o                         
  -2  14   5         43.45         51.40        24.84 o                         
  -1  14   5        857.01        830.42        33.32 o                         
   0  14   5         18.81         91.31        32.61 o                         
   1  14   5       9289.95       9054.04        66.29 o                         
   2  14   5        499.67        540.47        27.58 o                         
   3  14   5        112.61        115.17        24.20 o                         
   4  14   5        220.40        229.17        29.55 o                         
   5  14   5        101.93        101.49        33.47 o                         
   6  14   5         32.82         85.65        41.59 o                         
   7  14   5        702.82        741.82        47.52 o                         
   8  14   5       1060.87        975.14        57.16 o                         
   9  14   5         15.45         29.06        68.73 o                         
  10  14   5          0.36         12.65        82.06 o                         
  -7  15   5       4067.25       3923.58       110.84 o                         
  -6  15   5        149.02        170.61        40.87 o                         
  -5  15   5        579.53        625.40        55.01 o                         
  -4  15   5        292.27        314.62        41.70 o                         
  -3  15   5        356.28        362.25        49.19 o                         
  -2  15   5        642.52        680.85        55.86 o                         
  -1  15   5       1809.30       1863.03        50.80 o                         
   0  15   5       1884.47       1858.85        48.46 o                         
   1  15   5        279.86        316.92        45.43 o                         
   2  15   5          1.19          4.08        38.41 o                         
   3  15   5         23.60         -0.64        48.05 o                         
   4  15   5        831.55        766.00        69.76 o                         
   5  15   5       2397.91       2363.82        97.82 o                         
   6  15   5          5.52         28.62        44.61 o                         
   7  15   5        427.15        442.09        53.50 o                         
   8  15   5       2517.93       2601.54       103.98 o                         
  -5  16   5       1879.41       1795.02        70.13 o                         
  -4  16   5       4779.73       4728.74        74.55 o                         
  -3  16   5         13.41         30.51        39.43 o                         
  -2  16   5       1295.34       1292.59        52.16 o                         
  -1  16   5        269.22        271.20        40.51 o                         
   0  16   5       2035.22       2002.23        52.60 o                         
   1  16   5       1141.45       1086.39        45.66 o                         
   2  16   5         32.56         88.22        73.86 o                         
   3  16   5        502.45        508.31        53.45 o                         
   4  16   5       1517.42       1463.40        93.02 o                         
   5  16   5        484.55        387.77        71.81 o                         
   6  16   5         98.10         84.40        49.19 o                         
  -3  17   5        850.61        798.49        77.28 o                         
  -2  17   5       4708.71       4356.70       121.80 o                         
  -1  17   5          0.30         44.04        48.72 o                         
   0  17   5         50.25         40.73        42.58 o                         
   1  17   5        882.11        806.70        86.86 o
[truncated: 1,051,707 more chars]
