# Supplementary material for: New hydrated phases of potassium orthovanadate: K3(VO4)(H2O)0.56 and K3(VO4)(H2O)4
Source: Acta Crystallogr E Crystallogr Commun. 2025 Oct 9;81(Pt 11):1008–13. doi: 10.1107/S2056989025008722 (PMC12589838; doi:10.1107/S2056989025008722)
Supplement: Supplementary file 3 [file e-81-01008-K3VO4_4H2Osup3.hkl]

data_K3VO4_4H2O                                                                 
_shelx_title ' 100k_a.res in Pmn2(1)'                                           
_shelx_refln_list_code          4                                               
_shelx_F_calc_maximum      127.85                                               
_exptl_crystal_F_000       304.00                                               
_reflns_d_resolution_high  0.6607                                               
                                                                                
loop_                                                                           
 _space_group_symop_operation_xyz                                               
 'x, y, z'                                                                      
 '-x+1/2, -y, z+1/2'                                                            
 'x+1/2, -y, z+1/2'                                                             
 '-x, y, z'                                                                     
                                                                                
_cell_length_a    12.9607                                                       
_cell_length_b     6.2512                                                       
_cell_length_c     5.6130                                                       
_cell_angle_alpha  90.000                                                       
_cell_angle_beta   90.000                                                       
_cell_angle_gamma  90.000                                                       
                                                                                
_shelx_F_squared_multiplier     1.000                                           
                                                                                
loop_                                                                           
 _refln_index_h                                                                 
 _refln_index_k                                                                 
 _refln_index_l                                                                 
 _refln_F_squared_calc                                                          
 _refln_F_squared_meas                                                          
 _refln_F_squared_sigma                                                         
 _refln_observed_status                                                         
   0   0  -8        956.77        837.13       175.13 o                         
   2   0  -8        167.14        171.20       125.56 o                         
   0   1  -8         95.54         69.83       115.31 o                         
   1   1  -8        233.33        179.16        86.12 o                         
   2   1  -8        114.34        102.30       131.92 o                         
   3   1  -8        582.06        474.19       211.83 o                         
   4   1  -8        204.04        147.43       208.31 o                         
   2   2  -8         17.57         36.19       177.90 o                         
   3   2  -8         12.06         37.16       213.58 o                         
   4   2  -8         33.39         24.84       195.65 o                         
   1   0  -7       1068.42        955.81       116.98 o                         
   3   0  -7        181.56        138.94       146.01 o                         
   5   0  -7       1485.68       1264.98       177.02 o                         
   7   0  -7       1110.96       1045.43       141.57 o                         
   9   0  -7        207.12        184.70       132.34 o                         
  11   0  -7        556.90        531.85       197.72 o                         
   0   1  -7        323.02        295.62       104.33 o                         
   1   1  -7          5.45         -2.13        67.47 o                         
   2   1  -7        114.24         99.08        85.15 o                         
   3   1  -7        648.22        568.45        90.76 o                         
   4   1  -7        453.11        480.63        87.60 o                         
   5   1  -7         35.47         10.90        94.92 o                         
   6   1  -7        343.34        383.98       106.00 o                         
   7   1  -7          1.85          1.76        87.11 o                         
   8   1  -7         97.33        125.08        90.62 o                         
   9   1  -7        343.55        351.00       148.92 o                         
  10   1  -7        212.58        180.25       196.87 o                         
   0   2  -7       1273.08       1143.85       150.00 o                         
   1   2  -7        272.42        271.83       110.62 o                         
   2   2  -7         28.34          4.43       108.09 o                         
   3   2  -7        334.28        332.09        99.00 o                         
   4   2  -7        141.04        127.35       100.28 o                         
   5   2  -7        210.19        151.96        98.56 o                         
   6   2  -7        464.98        386.45       104.62 o                         
   7   2  -7        213.68        232.37       106.79 o                         
   8   2  -7         80.51         38.49        88.86 o                         
   1   3  -7        252.97        209.67       129.42 o                         
   2   3  -7        410.93        367.06       134.02 o                         
   3   3  -7        743.69        665.53       130.77 o                         
   4   3  -7        264.79        244.01       105.74 o                         
   5   3  -7        194.05        157.90       133.68 o                         
   6   3  -7        110.35         74.76       115.85 o                         
   7   3  -7        165.37         97.37       133.85 o                         
   9   3  -7        775.16        665.99       195.10 o                         
   0   4  -7        231.21        243.08       212.23 o                         
   1   4  -7        148.82        191.84       159.50 o                         
   2   4  -7         60.22         54.79       156.49 o                         
   3   4  -7        316.28        328.62       152.28 o                         
   5   4  -7         92.25         92.74       216.73 o                         
   6   4  -7        104.38        117.56       230.22 o                         
   2   0  -6         78.28         89.53       113.64 o                         
   4   0  -6        420.12        518.66       129.48 o                         
   6   0  -6        780.10        664.30       146.46 o                         
   8   0  -6        342.78        305.17       115.16 o                         
  10   0  -6         77.06         75.94       116.75 o                         
  12   0  -6        497.25        536.75       206.84 o                         
   0   1  -6        158.47        134.11        82.09 o                         
   1   1  -6        153.76        162.35        57.62 o                         
   2   1  -6        131.50        123.44        60.30 o                         
   3   1  -6       1893.79       1804.21        65.06 o                         
   4   1  -6        145.27         85.79        91.93 o                         
   5   1  -6        452.62        421.94        74.73 o                         
   6   1  -6        331.18        293.87        83.87 o                         
   7   1  -6        212.65        196.91        86.40 o                         
   8   1  -6         92.69         73.18        68.81 o                         
   9   1  -6        832.43        710.73        74.09 o                         
  10   1  -6        235.78        187.71        85.17 o                         
  11   1  -6        463.96        455.30        96.16 o                         
  12   1  -6        196.50        188.78       112.61 o                         
  13   1  -6        129.61        117.64       144.08 o                         
   0   2  -6        689.22        710.13       138.50 o                         
   1   2  -6        725.39        698.40        65.16 o                         
   2   2  -6         60.39         72.15        60.88 o                         
   3   2  -6         53.40         64.26        62.45 o                         
   4   2  -6         53.64         96.66        61.22 o                         
   5   2  -6        886.39        817.92       112.06 o                         
   6   2  -6         86.99         71.47        91.45 o                         
   7   2  -6        957.08        858.52        95.87 o                         
   8   2  -6        302.59        286.73        82.29 o                         
   9   2  -6        112.84         67.59        82.99 o                         
  10   2  -6         99.04         73.39        88.15 o                         
  11   2  -6        296.34        278.46        95.55 o                         
  12   2  -6         46.90         73.77       114.65 o                         
   0   3  -6         89.20         95.34        93.26 o                         
   1   3  -6        546.29        539.36        63.58 o                         
   2   3  -6        249.55        197.74        79.24 o                         
   3   3  -6        286.11        310.19        84.63 o                         
   4   3  -6        547.95        599.11       146.74 o                         
   5   3  -6        124.40        152.95       111.39 o                         
   6   3  -6         43.12         36.43        92.10 o                         
   7   3  -6        429.19        359.21        94.67 o                         
   8   3  -6        135.45        171.76       178.26 o                         
   9   3  -6         52.67         67.12        90.27 o                         
  10   3  -6        237.25        167.96       100.46 o                         
  11   3  -6        291.94        302.39       116.13 o                         
  12   3  -6        130.67         88.99       215.02 o                         
   0   4  -6       1336.63       1048.72       189.54 o                         
   1   4  -6        501.17        412.08        95.55 o                         
   2   4  -6         19.33         14.03       102.18 o                         
   3   4  -6        357.59        388.02       101.16 o                         
   4   4  -6         56.42         73.86       123.74 o                         
   5   4  -6         54.94         38.41       128.16 o                         
   6   4  -6        893.24        737.92       118.07 o                         
   7   4  -6        399.48        343.21       106.44 o                         
   8   4  -6         89.30         46.61       126.71 o                         
   9   4  -6        526.32        413.62       115.93 o                         
  10   4  -6         44.13         28.85       190.78 o                         
   0   5  -6        215.61        225.55       184.73 o                         
   1   5  -6         40.71         25.28       138.27 o                         
   2   5  -6        234.81        265.21       141.77 o                         
   3   5  -6        248.20        253.84       132.65 o                         
   4   5  -6        442.86        321.92       143.91 o                         
   5   5  -6         12.37        -15.68       135.43 o                         
   6   5  -6        238.20        182.00       141.46 o                         
   7   5  -6         31.85        -60.88       170.68 o                         
   9   5  -6        288.31        189.91       229.20 o                         
   0   6  -6         22.48         -8.86       229.89 o                         
   1   6  -6        156.14        159.42       144.52 o                         
   2   6  -6        222.77        201.73       154.16 o                         
   3   6  -6        684.04        426.70       227.03 o                         
   1   0  -5       1150.95       1072.31        74.73 o                         
   3   0  -5        519.32        521.19       101.49 o                         
   5   0  -5        443.30        308.34       109.38 o                         
   7   0  -5       1681.39       1646.89        74.77 o                         
   9   0  -5        205.23        204.05        75.19 o                         
  11   0  -5        314.51        268.64        81.72 o                         
  13   0  -5        429.49        439.46       121.60 o                         
  15   0  -5        255.05        367.99       165.92 o                         
   0   1  -5        106.94        149.85        64.25 o                         
   1   1  -5          3.50          1.65        44.33 o                         
   2   1  -5        723.44        688.00        60.09 o                         
   3   1  -5       1351.61       1302.77        63.63 o                         
   4   1  -5        788.57        772.49        52.42 o                         
   5   1  -5        196.20        154.37        47.43 o                         
   6   1  -5        103.78        123.94        70.78 o                         
   7   1  -5         36.67         66.79        62.29 o                         
   8   1  -5        363.18        342.93        54.07 o                         
   9   1  -5        622.84        580.08        59.87 o                         
  10   1  -5        434.46        415.00        57.58 o                         
  11   1  -5         62.55         65.66        52.80 o                         
  12   1  -5        254.72        274.10        76.88 o                         
  13   1  -5        101.35        121.49        76.53 o                         
  14   1  -5        196.25        188.64        91.80 o                         
  15   1  -5        411.45        457.72       175.64 o                         
   0   2  -5       1228.13       1061.12        95.57 o                         
   1   2  -5        546.41        534.49        48.83 o                         
   2   2  -5         25.36         35.79        48.45 o                         
   3   2  -5        261.07        255.93        47.09 o                         
   4   2  -5        144.72        174.13        44.81 o                         
   5   2  -5         19.11         24.06        41.07 o                         
   6   2  -5       1441.68       1341.26        52.12 o                         
   7   2  -5        523.64        499.23        56.48 o                         
   8   2  -5         65.57         65.56        66.26 o                         
   9   2  -5        297.15        268.54        66.41 o                         
  10   2  -5         31.15         20.70        74.73 o                         
  11   2  -5        223.47        258.13        72.63 o                         
  12   2  -5        906.98        858.23        80.32 o                         
  13   2  -5          8.89          6.68        83.67 o                         
  14   2  -5        109.19        121.73        95.57 o                         
  15   2  -5        280.19        239.01       144.75 o                         
   0   3  -5        666.08        655.23        75.09 o                         
   1   3  -5         26.85         27.20        45.36 o                         
   2   3  -5        178.34        182.74        53.35 o                         
   3   3  -5       1138.24       1005.92        60.47 o                         
   4   3  -5        569.97        547.47       100.38 o                         
   5   3  -5        116.32         73.96        73.52 o                         
   6   3  -5        377.32        328.95        66.52 o                         
   7   3  -5         39.68         69.17        98.38 o                         
   8   3  -5        237.65        202.30        84.64 o                         
   9   3  -5        344.11        328.13        79.22 o                         
  10   3  -5        408.51        365.61        77.27 o                         
  11   3  -5        257.82        201.49        91.17 o                         
  12   3  -5        191.20        216.93        95.43 o                         
  13   3  -5         30.28         13.31        98.27 o                         
  14   3  -5         45.96         45.43       114.08 o                         
   0   4  -5        595.43        562.82        90.58 o                         
   1   4  -5        479.72        449.02        56.63 o                         
   2   4  -5        349.99        282.21        67.36 o                         
   3   4  -5        247.46        273.93        79.14 o                         
   4   4  -5        248.01        296.93       105.53 o                         
   5   4  -5        398.56        375.49       120.19 o                         
   6   4  -5         36.86         20.65       144.58 o                         
   7   4  -5        408.61        393.44       106.07 o                         
   8   4  -5        327.89        209.96       109.06 o                         
   9   4  -5        144.82        143.55        85.17 o                         
  10   4  -5        295.46        247.71        90.85 o                         
  11   4  -5        129.17        127.20        98.74 o                         
  12   4  -5         41.69         40.58        97.56 o                         
  13   4  -5        441.30        331.90       193.51 o                         
   0   5  -5          3.61         14.12       149.45 o                         
   1   5  -5        327.27        335.17       116.73 o                         
   2   5  -5        168.15        129.38       108.51 o                         
   3   5  -5        307.93        349.92       120.04 o                         
   4   5  -5        265.69        219.41       118.60 o                         
   5   5  -5        275.32        227.09       123.01 o                         
   6   5  -5          4.59         30.25       123.02 o                         
   7   5  -5        425.12        294.38       222.07 o                         
   8   5  -5        145.96        103.51       111.72 o                         
   9   5  -5        367.24        301.10       106.12 o                         
  10   5  -5        183.70        145.58        99.43 o                         
  11   5  -5        477.37        380.45       208.77 o                         
  12   5  -5          1.35         -5.87       214.73 o                         
   0   6  -5       1368.72       1297.49       211.85 o                         
   1   6  -5         91.22         99.47       120.44 o                         
   2   6  -5        134.02         67.32       128.48 o                         
   3   6  -5        268.98        248.03       132.51 o                         
   4   6  -5        213.93        159.24       133.48 o                         
   5   6  -5         56.24         84.65       201.35 o                         
   6   6  -5        565.67        424.41       212.38 o                         
   7   6  -5         26.55         37.16       157.21 o                         
   8   6  -5        239.52        205.30       131.22 o                         
   9   6  -5        309.96        295.00       134.81 o                         
   0   7  -5        814.49        596.67       233.41 o                         
   1   7  -5         42.61         58.07       159.95 o                         
   2   7  -5          3.60         -1.71       206.56 o                         
   3   7  -5        274.74        304.28       219.85 o                         
   0   0  -4       1095.94       1088.88        52.60 o                         
   2   0  -4        710.16        664.05        68.23 o                         
   4   0  -4        839.28        844.63        50.02 o                         
   6   0  -4       4581.34       4224.84       105.27 o                         
   8   0  -4        139.90        123.55        59.04 o                         
  10   0  -4         76.70         91.50        54.90 o                         
  12   0  -4       2434.23       2377.44        80.22 o                         
  14   0  -4        336.06        365.87        89.87 o                         
  16   0  -4        107.80        145.15       179.83 o                         
   0   1  -4        415.59        427.06        39.86 o                         
   1   1  -4        579.79        557.01        30.34 o                         
   2   1  -4        771.60        772.14        31.99 o                         
   3   1  -4       1899.51       1775.57        39.37 o                         
   4   1  -4       1096.31       1040.62        34.24 o                         
   5   1  -4        511.59        489.99        26.99 o                         
   6   1  -4        176.58        199.09        39.38 o                         
   7   1  -4        403.06        375.72        40.25 o                         
   8   1  -4        249.35        251.86        32.11 o                         
   9   1  -4        372.81        345.95        40.55 o                         
  10   1  -4        367.32        376.00        39.91 o                         
  11   1  -4        319.72        311.33        45.74 o                         
  12   1  -4        144.35        155.85        59.12 o                         
  13   1  -4        349.04        340.11        62.21 o                         
  14   1  -4        277.20        265.46        72.06 o                         
  15   1  -4        377.39        383.62        86.64 o                         
  16   1  -4        435.35        404.25       138.03 o                         
   0   2  -4        736.17        675.44        60.15 o                         
   1   2  -4       1454.72       1425.40        75.14 o                         
   2   2  -4       1536.55       1408.77        67.76 o                         
   3   2  -4       1069.74       1004.90        84.44 o                         
   4   2  -4        643.55        642.93        37.64 o                         
   5   2  -4        324.08        328.73        32.90 o                         
   6   2  -4        539.91        556.06        40.42 o                         
   7   2  -4       1310.05       1254.30        45.28 o                         
   8   2  -4        503.71        495.46        44.41 o                         
   9   2  -4        200.42        210.29        39.70 o                         
  10   2  -4        736.38        720.18        46.20 o                         
  11   2  -4        243.23        248.17        57.25 o                         
  12   2  -4        365.36        380.48        68.34 o                         
  13   2  -4        321.40        335.68        79.44 o                         
  14   2  -4        146.49        198.46        80.88 o                         
  15   2  -4        170.14        150.12       106.01 o                         
  16   2  -4        241.38        217.33       112.61 o                         
   0   3  -4        149.57        143.84        44.51 o                         
   1   3  -4        556.65        531.41        28.00 o                         
   2   3  -4       1211.49       1212.58        77.87 o                         
   3   3  -4        849.03        875.30        50.51 o                         
   4   3  -4        322.98        289.60        45.00 o                         
   5   3  -4        177.34        185.84        32.50 o                         
   6   3  -4        120.00        146.11        83.17 o                         
   7   3  -4        297.17        249.56        58.51 o                         
   8   3  -4        728.17        707.52        65.39 o                         
   9   3  -4       1934.71       1743.45        65.42 o                         
  10   3  -4        678.25        714.94        85.83 o                         
  11   3  -4        194.72        157.53        69.02 o                         
  12   3  -4         64.55         73.91        82.56 o                         
  13   3  -4        144.58        138.95        99.55 o                         
  14   3  -4        214.68        171.31        89.00 o                         
  15   3  -4        327.79        291.95       129.90 o                         
   0   4  -4       1407.55       1263.29       147.72 o                         
   1   4  -4        290.24        315.32        82.74 o                         
   2   4  -4        230.06        223.77        93.85 o                         
   3   4  -4        249.59        289.70        90.32 o                         
   4   4  -4         87.58          8.03        78.69 o                         
   5   4  -4         51.07         38.47       128.44 o                         
   6   4  -4        764.00        716.97       147.39 o                         
   7   4  -4        227.68        254.93       101.54 o                         
   8   4  -4         59.92         43.12        72.19 o                         
   9   4  -4        242.50        219.28        70.92 o                         
  10   4  -4        216.16        200.34        77.74 o                         
  11   4  -4        109.86        135.97        76.49 o                         
  12   4  -4        503.64        507.27        80.47 o                         
  13   4  -4         39.68         63.83        95.03 o                         
  14   4  -4         16.31         33.13       193.53 o                         
   0   5  -4       1978.68       1783.25       121.20 o                         
   1   5  -4         24.68         30.78        73.25 o                         
   2   5  -4        367.75        336.54        85.27 o                         
   3   5  -4        715.14        611.74       147.23 o                         
   4   5  -4        515.38        394.47        80.61 o                         
   5   5  -4        251.45        190.78       101.31 o                         
   6   5  -4       1315.94       1223.82       113.40 o                         
   7   5  -4         12.48         -8.19       118.63 o                         
   8   5  -4        358.95        367.22        81.35 o                         
   9   5  -4        378.92        351.90        82.15 o                         
  10   5  -4        213.89        181.61        91.10 o                         
  11   5  -4         39.13         28.55        85.51 o                         
  12   5  -4        486.77        490.00       107.01 o                         
   0   6  -4         12.41         55.34       167.09 o                         
   1   6  -4        561.83        500.09       106.89 o                         
   2   6  -4        199.06        176.58       110.26 o                         
   3   6  -4        394.63        367.70       113.51 o                         
   4   6  -4        254.80        190.86       120.12 o                         
   5   6  -4        952.05        683.05       188.69 o                         
   6   6  -4         21.57        -45.03       135.64 o                         
   7   6  -4        420.54        478.75       146.78 o                         
   8   6  -4        126.19        125.82       107.07 o                         
   9   6  -4        310.17        241.51        98.55 o                         
  10   6  -4        313.32        232.81       129.73 o                         
  11   6  -4        291.84        283.76       218.63 o                         
   0   7  -4        107.46         77.01       197.69 o                         
   1   7  -4        217.31        217.90       129.72 o                         
   2   7  -4        157.45         97.52       130.73 o                         
   3   7  -4         58.51         27.44       193.10 o                         
   4   7  -4        323.90        226.61       152.99 o                         
   5   7  -4        348.19        326.68       148.35 o                         
   6   7  -4        297.65        320.95       166.90 o                         
   7   7  -4        242.75        295.95       163.07 o                         
   1   8  -4         78.49         66.64       246.53 o                         
   2   8  -4        133.67         78.20       257.32 o                         
   3   8  -4        603.22        425.10       238.95 o                         
   1   0  -3       4110.17       4161.31        46.49 o                         
   3   0  -3       2550.18       2560.45        48.12 o                         
   9   0  -3        827.82        819.01        38.78 o                         
  11   0  -3        682.32        646.55        57.37 o                         
  13   0  -3        587.70        555.81        66.15 o                         
  15   0  -3        158.47        180.52        95.64 o                         
   0   1  -3       1243.41       1190.06        29.73 o                         
   1   1  -3        311.84        304.90        18.22 o                         
   2   1  -3       4379.84       4186.61        44.31 o                         
   3   1  -3        925.85        875.96        28.92 o                         
   4   1  -3       1116.35       1071.22        29.89 o                         
   5   1  -3        473.97        469.91        39.60 o                         
   6   1  -3       1048.33       1003.09        29.84 o                         
   7   1  -3        316.29        267.13        20.54 o                         
   8   1  -3       1598.30       1513.55        44.09 o                         
   9   1  -3        902.33        858.43        33.29 o                         
  10   1  -3       1329.14       1348.65        29.77 o                         
  11   1  -3          8.66          8.22        28.88 o                         
  12   1  -3        154.34        146.14        33.18 o                         
  13   1  -3        323.86        347.55        51.46 o                         
  14   1  -3        557.01        506.73        59.88 o                         
  15   1  -3        154.44        134.75        76.00 o                         
  16   1  -3       1159.54       1087.42       115.43 o                         
  17   1  -3         23.17         -3.26       119.35 o                         
   0   2  -3       2195.17       2112.68        30.22 o                         
   1   2  -3        639.34        597.43        16.04 o                         
   2   2  -3        494.61        474.84        21.91 o                         
   3   2  -3        927.70        923.22        30.54 o                         
   4   2  -3        392.35        413.02        17.33 o                         
   5   2  -3       1401.00       1398.15        39.75 o                         
   6   2  -3       4146.25       4034.93        83.66 o                         
   7   2  -3        139.78        145.50        45.82 o                         
   8   2  -3         41.43         53.93        38.76 o                         
   9   2  -3        450.11        450.19        35.85 o                         
  10   2  -3        153.35        131.23        35.26 o                         
  11   2  -3        250.39        247.82        34.10 o                         
  12   2  -3       2101.86       2093.43        48.01 o                         
  13   2  -3        521.34        567.22        57.06 o                         
  14   2  -3        225.92        240.70        61.64 o                         
  15   2  -3        101.16        111.36        92.66 o                         
  16   2  -3         43.91         48.57       110.40 o                         
  17   2  -3        162.20        150.20       194.99 o                         
   0   3  -3       2837.19       2648.03        32.20 o                         
   1   3  -3        477.84        460.55        17.81 o                         
   2   3  -3        690.59        662.93        28.35 o                         
   3   3  -3       1798.47       1778.96        38.06 o                         
   4   3  -3        843.34        744.88        48.33 o                         
   5   3  -3        252.16        221.34        33.56 o                         
   6   3  -3       1589.43       1496.86        46.97 o                         
   7   3  -3        215.70        189.49        48.40 o                         
   8   3  -3        280.35        242.14        49.02 o                         
   9   3  -3        592.74        604.69        52.06 o                         
  10   3  -3        135.34        126.15        39.88 o                         
  11   3  -3        145.96        115.49        41.84 o                         
  12   3  -3        559.16        517.30        51.13 o                         
  13   3  -3        116.90        108.19        62.23 o                         
  14   3  -3        153.20        176.10        75.98 o                         
  15   3  -3        388.48        361.18       106.44 o                         
  16   3  -3        188.12        149.26       133.26 o                         
   0   4  -3         42.96         11.38        70.13 o                         
   1   4  -3       1055.78       1001.77        54.30 o                         
   2   4  -3       1350.66       1287.70        68.97 o                         
   3   4  -3        555.29        531.62        44.39 o                         
   4   4  -3        731.20        671.67        57.22 o                         
   5   4  -3        766.10        741.98        71.69 o                         
   6   4  -3        426.81        333.16        63.81 o                         
   7   4  -3        665.45        546.03        68.86 o                         
   8   4  -3        228.86        201.98        48.78 o                         
   9   4  -3        228.02        218.42        46.15 o                         
  10   4  -3        790.98        735.16        56.59 o                         
  11   4  -3        192.81        186.16        68.37 o                         
  12   4  -3        332.23        296.97        71.86 o                         
  13   4  -3        712.70        663.76        84.80 o                         
  14   4  -3        128.30        109.28        98.19 o                         
  15   4  -3        209.69        153.04       121.57 o                         
   0   5  -3        175.51        136.27        86.79 o                         
   1   5  -3        496.04        473.76        61.71 o                         
   2   5  -3        456.62        404.45        61.61 o                         
   3   5  -3        674.55        667.48        66.00 o                         
   4   5  -3        320.50        292.04        65.59 o                         
   5   5  -3        452.92        436.54        65.05 o                         
   6   5  -3         45.68         45.91        58.01 o                         
   7   5  -3        337.67        329.84        72.33 o                         
   8   5  -3        464.93        404.77        61.82 o                         
   9   5  -3       1725.43       1742.18        79.29 o                         
  10   5  -3        486.10        441.24        76.92 o                         
  11   5  -3         72.43         69.85        83.07 o                         
  12   5  -3         31.34         33.01        86.40 o                         
  13   5  -3        341.60        319.52       114.64 o                         
  14   5  -3         82.86         66.79       187.52 o                         
  15   5  -3        418.52        384.99       198.75 o                         
   0   6  -3        705.08        659.33       112.11 o                         
   1   6  -3         65.30         52.78        74.86 o                         
   2   6  -3       1043.77        982.62        79.43 o                         
   3   6  -3        509.09        562.76        88.86 o                         
   4   6  -3        866.24        752.64        89.04 o                         
   5   6  -3        180.21        206.02        96.45 o                         
   6   6  -3        398.93        378.60       101.40 o                         
   7   6  -3         51.60         36.25        86.99 o                         
   8   6  -3        154.96        164.52       104.57 o                         
   9   6  -3        280.56        321.69       105.35 o                         
  10   6  -3        658.72        634.95       115.99 o                         
  11   6  -3         16.23         17.85       111.68 o                         
  12   6  -3        302.95        216.86       110.77 o                         
  13   6  -3         46.46         49.40       215.27 o                         
   0   7  -3       1148.81       1017.82       187.70 o                         
   1   7  -3        460.70        392.05       126.86 o                         
   2   7  -3          8.44         58.75       104.94 o                         
   3   7  -3        536.16        574.77       139.63 o                         
   4   7  -3        109.22        114.38       131.23 o                         
   5   7  -3        461.28        418.05       140.39 o                         
   6   7  -3        686.75        626.75       139.92 o                         
   7   7  -3        230.82        187.31       148.04 o                         
   8   7  -3         22.74        -16.48       118.42 o                         
   9   7  -3        713.81        647.39       122.84 o                         
  10   7  -3         39.06         47.85       174.44 o                         
   0   8  -3         88.82         80.09       241.84 o                         
   1   8  -3         24.97          4.65       146.35 o                         
   2   8  -3        314.26        203.42       148.70 o                         
   3   8  -3        170.73        137.06       224.82 o                         
   4   8  -3        225.74        166.78       225.15 o                         
   5   8  -3        216.64        205.16       205.11 o                         
   7   8  -3         58.27          1.29       220.80 o                         
   0   0  -2       8314.82       8071.81       186.27 o                         
   2   0  -2       3398.22       3363.28        78.24 o                         
   4   0  -2        266.28        264.73        51.99 o                         
   6   0  -2       6114.27       6124.14        41.54 o                         
   8   0  -2        272.42        223.03        25.80 o                         
  10   0  -2        751.98        722.10        37.82 o                         
  12   0  -2       2674.16       2677.80        64.43 o                         
  14   0  -2        273.57        260.39        78.27 o                         
  16   0  -2         74.72         59.14       100.52 o                         
   0   1  -2        782.32        771.55        14.70 o                         
   1   1  -2       2379.69       2250.94        23.08 o                         
   2   1  -2       1749.54       1677.74        20.30 o                         
   3   1  -2       1716.09       1669.58        29.29 o                         
   4   1  -2       3082.49       3112.62        50.25 o                         
   5   1  -2        200.82        185.79        22.88 o                         
   6   1  -2        131.45        124.96        23.09 o                         
   7   1  -2        386.56        369.80        28.25 o                         
   8   1  -2        627.28        652.56        27.74 o                         
   9   1  -2       1910.34       1939.44        28.70 o                         
  10   1  -2        818.76        821.77        23.59 o                         
  11   1  -2          3.48         -2.41        29.71 o                         
  12   1  -2         82.20         95.71        37.21 o                         
  13   1  -2        237.90        293.76        46.86 o                         
  14   1  -2        272.69        254.26        74.34 o                         
  15   1  -2        280.24        268.46        60.61 o                         
  16   1  -2        494.76        464.59        77.57 o                         
  17   1  -2        229.93        214.44       118.98 o                         
  18   1  -2         43.27        205.00       191.05 o                         
   0   2  -2       1836.83       1784.47        27.51 o                         
   1   2  -2       1635.21       1612.72        24.48 o                         
   2   2  -2       1456.81       1391.87        18.61 o                         
   3   2  -2       1334.66       1318.42        21.72 o                         
   4   2  -2        998.38       1008.96        38.63 o                         
   5   2  -2        423.41        401.90        31.64 o                         
   6   2  -2        690.37        632.67        31.34 o                         
   7   2  -2       1088.16        936.18        48.57 o                         
   8   2  -2        607.40        570.76        28.97 o                         
   9   2  -2        622.12        630.16        29.79 o                         
  10   2  -2        510.85        534.46        30.52 o                         
  11   2  -2        212.92        215.92        32.61 o                         
  12   2  -2        314.43        293.28        37.14 o                         
  13   2  -2        487.40        439.22        49.37 o                         
  14   2  -2        213.42        230.05        58.72 o                         
  15   2  -2        325.47        277.05        63.67 o                         
  16   2  -2        211.81        218.09        67.23 o                         
  17   2  -2         79.32         56.51        97.75 o                         
  18   2  -2         83.96        115.52       125.41 o                         
   0   3  -2        331.28        332.75        44.50 o                         
   1   3  -2         13.30         13.13        31.61 o                         
   2   3  -2       2071.47       1944.18        29.65 o                         
   3   3  -2       2065.11       1963.58        28.47 o                         
   4   3  -2       1445.47       1399.34        32.65 o                         
   5   3  -2        449.96        390.97        26.39 o                         
   6   3  -2        444.36        410.66        33.37 o                         
   7   3  -2         60.20         50.54        24.13 o                         
   8   3  -2       1056.38       1014.34        33.65 o                         
   9   3  -2       1437.34       1376.96        40.65 o                         
  10   3  -2       1023.43        996.26        40.36 o                         
  11   3  -2         48.18         43.81        38.73 o                         
  12   3  -2         24.30         47.82        38.68 o                         
  13   3  -2        241.27        244.17        42.38 o                         
  14   3  -2        374.72        370.45        53.62 o                         
  15   3  -2        534.89        545.65        71.01 o                         
  16   3  -2        650.89        619.58        85.42 o                         
  17   3  -2         63.24         38.32       103.95 o                         
   0   4  -2       1788.61       1737.32        77.05 o                         
   1   4  -2          6.80         12.76        46.49 o                         
   2   4  -2        323.24        277.83        61.95 o                         
   3   4  -2        895.12        860.28        48.53 o                         
   4   4  -2        201.03        170.67        37.85 o                         
   5   4  -2       1226.12       1157.93        42.46 o                         
   6   4  -2       1534.36       1569.69        62.12 o                         
   7   4  -2          3.68          5.87        42.39 o                         
   8   4  -2         17.31         13.95        35.97 o                         
   9   4  -2        102.08         75.93        43.44 o                         
  10   4  -2        208.33        235.82        48.01 o                         
  11   4  -2         79.71         85.04        43.29 o                         
  12   4  -2        822.77        749.11        49.83 o                         
  13   4  -2        483.39        458.23        57.18 o                         
  14   4  -2         40.52         39.98        69.70 o                         
  15   4  -2         79.57         68.08        86.41 o                         
  16   4  -2        173.57        188.40       120.71 o                         
  17   4  -2         35.59          8.93       170.54 o                         
   0   5  -2       2487.21       2363.76        99.02 o                         
   1   5  -2        154.09        141.34        53.03 o                         
   2   5  -2        313.36        327.61        61.11 o                         
   3   5  -2        767.74        783.93        61.25 o                         
   4   5  -2          0.30          0.05        50.34 o                         
   5   5  -2        105.36         89.85        61.21 o                         
   6   5  -2       1904.34       1972.96        71.16 o                         
   7   5  -2         23.64         23.07        64.38 o                         
   8   5  -2        158.11        151.38        50.81 o                         
   9   5  -2        563.49        510.37        54.22 o                         
  10   5  -2         19.61         52.46        56.15 o                         
  11   5  -2         74.87         67.94        61.91 o                         
  12   5  -2        931.57        894.08        79.04 o                         
  13   5  -2         27.07         13.24        76.92 o                         
  14   5  -2        148.78        127.67        93.61 o                         
  15   5  -2        260.64        218.71       117.84 o                         
   0   6  -2        136.07        130.77        98.63 o                         
   1   6  -2        803.65        908.36        74.16 o                         
   2   6  -2        343.84        378.97        60.93 o                         
   3   6  -2        161.89        154.08        61.29 o                         
   4   6  -2        444.13        448.51        65.19 o                         
   5   6  -2        793.22        813.79        83.74 o                         
   6   6  -2          8.70          5.10        84.94 o                         
   7   6  -2        807.80        850.75        83.77 o                         
   8   6  -2        295.37        290.77        94.08 o                         
   9   6  -2        169.16        141.95       102.73 o                         
  10   6  -2        343.11        342.96       100.26 o                         
  11   6  -2        292.97        285.64        87.90 o                         
  12   6  -2         16.88         12.68        89.56 o                         
  13   6  -2        745.76        689.99       119.35 o                         
  14   6  -2         85.32        105.47       141.33 o                         
   0   7  -2        237.54        132.27       159.60 o                         
   1   7  -2        373.56        347.89       122.97 o                         
   2   7  -2        291.80        216.48       170.19 o                         
   3   7  -2        247.14        268.56       175.77 o                         
   4   7  -2         31.56        -34.42       176.69 o                         
   5   7  -2        237.18        207.50       121.00 o                         
   6   7  -2        166.59        128.62       125.58 o                         
   7   7  -2        423.32        387.20       102.28 o                         
   8   7  -2        192.31        128.34       107.53 o                         
   9   7  -2        222.94        245.51       109.87 o                         
  10   7  -2        187.69        127.77       114.81 o                         
  11   7  -2         83.16         48.51       107.89 o                         
   0   8  -2        140.19        115.88       200.75 o                         
   1   8  -2        226.28        222.77       152.33 o                         
   2   8  -2        271.19        280.97       143.24 o                         
   3   8  -2        735.98        662.30       148.62 o                         
   4   8  -2        384.71        278.85       119.12 o                         
   5   8  -2        268.60        234.40       101.48 o                         
   6   8  -2         86.82         62.60        99.76 o                         
   7   8  -2         78.56         87.03       140.72 o                         
   8   8  -2        119.25        130.16       140.58 o                         
   9   8  -2        662.50        611.34       214.24 o                         
   2   9  -2        135.09        105.37       231.16 o                         
   3   9  -2        220.93        120.86       209.39 o                         
   3   0  -1       3249.84       3253.24        25.46 o                         
   5   0  -1       2129.01       2186.59        20.30 o                         
   7   0  -1         80.86         82.65        21.74 o                         
   9   0  -1       2853.96       2796.34        52.78 o                         
  11   0  -1         73.06         69.25        32.96 o                         
  13   0  -1        812.30        742.82        59.01 o                         
  15   0  -1        994.96        941.36       103.22 o                         
  17   0  -1         79.73         44.63       113.42 o                         
  19   0  -1        172.93        183.27       213.54 o                         
   0   1  -1        993.75       1025.06        26.89 o                         
   1   1  -1        373.02        362.50         9.23 o                         
   2   1  -1       4421.79       4072.94        58.46 o                         
   3   1  -1       3895.73       3926.47        39.58 o                         
   4   1  -1      11764.93      11677.30        46.67 o                         
   5   1  -1        495.19        541.18        12.42 o                         
   6   1  -1        100.17         81.52        14.49 o                         
   7   1  -1        183.56        183.62        21.16 o                         
   8   1  -1       2226.10       2260.24        33.38 o                         
   9   1  -1        928.39        947.02        32.34 o                         
  10   1  -1       2663.59       2652.45        36.23 o                         
  11   1  -1         37.84         36.23        24.45 o                         
  12   1  -1        207.97        231.01        32.42 o                         
  13   1  -1         93.82         97.48        37.26 o                         
  14   1  -1        697.19        666.49        51.47 o                         
  15   1  -1        565.27        474.00        57.00 o                         
  16   1  -1        803.71        829.80       111.13 o                         
  17   1  -1          4.04         27.07       106.05 o                         
  18   1  -1        135.26        147.67       126.89 o                         
  19   1  -1        154.95        154.37       204.08 o                         
   0   2  -1      16208.24      15949.24       149.14 o                         
   1   2  -1        940.06        948.92        16.31 o                         
   2   2  -1        138.46        119.90        12.67 o                         
   3   2  -1         13.14         12.01        11.91 o                         
   4   2  -1        140.17        193.23        18.45 o                         
   5   2  -1        255.97        244.68        19.48 o                         
   6   2  -1       4092.67       4189.68        63.91 o                         
   7   2  -1        984.50        991.12        69.43 o                         
   8   2  -1        609.86        604.71        72.77 o                         
   9   2  -1         35.36         34.34        39.51 o                         
  10   2  -1         50.21         39.34        27.57 o                         
  11   2  -1        103.95         90.97        34.15 o                         
  12   2  -1       1657.48       1692.80        41.61 o                         
  13   2  -1         95.37         98.52        39.96 o                         
  14   2  -1        135.34        151.82        73.86 o                         
  15   2  -1        122.90        107.05        63.96 o                         
  16   2  -1          6.61         19.48        69.75 o                         
  17   2  -1         10.61         17.50        90.63 o                         
  18   2  -1       1041.13       1076.78       106.45 o                         
  19   2  -1         24.35         51.75       180.79 o                         
   0   3  -1       2872.49       2624.30        42.48 o                         
   1   3  -1        281.66        244.44        26.02 o                         
   2   3  -1        154.46        161.54        24.69 o                         
   3   3  -1        220.49        216.72        23.59 o                         
   4   3  -1        234.95        231.09        21.03 o                         
   5   3  -1        202.69        227.81        39.63 o                         
   6   3  -1       1923.72       2067.18        44.43 o                         
   7   3  -1        195.99        219.24        44.96 o                         
   8   3  -1         62.71         72.27        34.60 o                         
   9   3  -1        746.65        709.09        39.61 o                         
  10   3  -1        191.10        197.25        33.02 o                         
  11   3  -1        113.86        101.41        33.99 o                         
  12   3  -1       1116.50       1160.11        38.79 o                         
  13   3  -1        122.81        146.22        53.92 o                         
  14   3  -1         98.45         90.10        59.42 o                         
  15   3  -1        162.68        149.11        74.91 o                         
  16   3  -1        125.16         97.75        69.44 o                         
  17   3  -1         47.73         30.05        85.08 o                         
  18   3  -1        400.96        396.87       115.95 o                         
   1   4  -1       1941.41       1860.07        89.80 o                         
   2   4  -1       1222.02       1159.52        47.38 o                         
   3   4  -1         72.95         62.15        31.61 o                         
   4   4  -1       2453.85       2299.48        91.62 o                         
   5   4  -1       1365.42       1367.03        39.39 o                         
   6   4  -1        797.68        838.73        35.72 o                         
   7   4  -1       2077.47       2159.40        62.68 o                         
   8   4  -1       1350.83       1399.69        52.16 o                         
   9   4  -1        158.96        191.21        38.79 o                         
  10   4  -1        629.99        656.93        43.40 o                         
  11   4  -1        627.54        617.32        47.27 o                         
  12   4  -1        305.25        302.75        58.76 o                         
  13   4  -1        947.96        895.73        58.84 o                         
  14   4  -1        735.00        674.31        70.59 o                         
  15   4  -1          7.19         12.44        64.98 o                         
  16   4  -1        570.63        566.50        81.28 o                         
  17   4  -1        152.32        138.46       113.22 o                         
   0   5  -1        290.07        268.23       101.03 o                         
   1   5  -1        125.87        121.36        47.98 o                         
   2   5  -1        262.32        221.44        72.30 o                         
   3   5  -1       2569.62       2310.68        80.67 o                         
   4   5  -1        308.57        318.80        72.06 o                         
   5   5  -1         63.12         58.35        52.83 o                         
   6   5  -1         12.16         10.89        49.74 o                         
   7   5  -1         43.35         26.66        50.63 o                         
   8   5  -1         43.76         44.31        46.29 o                         
   9   5  -1        533.33        614.90        60.29 o                         
  10   5  -1        147.37        116.63        60.18 o                         
  11   5  -1        166.20        129.51        57.31 o                         
  12   5  -1         15.49          9.40        56.69 o                         
  13   5  -1         63.51         57.03        65.53 o                         
  14   5  -1         52.05         78.27        77.91 o                         
  15   5  -1        637.84        661.27        84.93 o                         
  16   5  -1        112.92        120.73       211.90 o                         
   0   6  -1         98.31         88.70        88.32 o                         
   1   6  -1        117.19         80.63        60.50 o                         
   2   6  -1        382.45        395.97        66.58 o                         
   3   6  -1        725.88        679.87        77.67 o                         
   4   6  -1        630.16        674.14        66.72 o                         
   5   6  -1        111.84         68.20        60.54 o                         
   6   6  -1        254.57        260.49        64.63 o                         
   7   6  -1         25.51         12.58        71.29 o                         
   8   6  -1        638.79        644.09        71.46 o                         
   9   6  -1        503.87        520.78        95.93 o                         
  10   6  -1        563.39        529.43        67.98 o                         
  11   6  -1        159.67        140.61        82.92 o                         
  12   6  -1        183.58        155.45        89.53 o                         
  13   6  -1         29.39          6.88        88.27 o                         
  14   6  -1        145.26        131.49       107.87 o                         
   1   7  -1        483.22        487.59        93.74 o                         
   2   7  -1         29.43         51.43        94.86 o                         
   3   7  -1       1095.01       1149.91        87.59 o                         
   4   7  -1         21.21         48.43        70.77 o                         
   5   7  -1        225.98        237.32        74.72 o                         
   6   7  -1       1129.99       1130.49        84.83 o                         
   7   7  -1        326.99        356.44        75.07 o                         
   8   7  -1         49.58         62.62        94.90 o                         
   9   7  -1        726.70        682.76       111.58 o                         
  10   7  -1         21.54         69.38        93.24 o                         
  11   7  -1        506.43        433.75        99.63 o                         
  12   7  -1        899.47        839.19       230.91 o                         
   0   8  -1        484.09        537.48       226.86 o                         
   1   8  -1        348.18        290.12       138.32 o                         
   2   8  -1         98.50        115.95       108.29 o                         
   3   8  -1        368.24        435.94       110.58 o                         
   4   8  -1         14.25         -3.52       109.39 o                         
   5   8  -1         36.22         57.33       110.99 o                         
   6   8  -1        129.07        170.64       121.36 o                         
   7   8  -1        325.37        288.86       220.70 o                         
   8   8  -1         29.34         40.02       226.13 o                         
   9   8  -1         93.28        141.98       209.82 o                         
   0   9  -1        106.02        109.72       234.30 o                         
   1   9  -1        708.39        657.79       272.70 o                         
   2   9  -1          9.61        -53.92       263.47 o                         
   3   9  -1          5.19         36.06       224.82 o                         
   4   9  -1         82.09         52.74       261.03 o                         
   2   0   0       2333.64       2531.70        36.75 o                         
   4   0   0        805.95        785.89         9.78 o                         
   6   0   0      10173.46      10204.93        41.23 o                         
   8   0   0       6436.76       6609.49        71.91 o                         
  10   0   0       1165.35       1104.16        35.74 o                         
  12   0   0       3298.69       3310.47        54.52 o                         
  14   0   0        736.52        779.72        68.70 o                         
  16   0   0        182.67        174.11       109.57 o                         
  18   0   0       2682.35       2462.83       146.54 o                         
   0   1   0         83.57         81.29        23.25 o                         
   2   1   0       1152.56       1165.40        20.64 o                         
   3   1   0        105.11        118.91         8.82 o                         
   4   1   0       1178.39       1087.40        12.48 o                         
   5   1   0        896.57        855.10         9.34 o                         
   6   1   0       1255.90       1334.64        16.19 o                         
   7   1   0       1531.74       1540.71        32.67 o                         
   8   1   0        691.40        694.43        30.33 o                         
   9   1   0        441.19        456.24        28.14 o                         
  10   1   0       1310.72       1312.79        27.70 o                         
  11   1   0       1225.61       1228.91        27.76 o                         
  12   1   0        180.66        159.99        27.33 o                         
  13   1   0        303.36        333.14        34.54 o                         
  14   1   0         13.66         40.11        40.35 o                         
  15   1   0         55.76         73.41        53.12 o                         
  16   1   0        292.99        304.54        65.83 o                         
  17   1   0         18.12         21.67        82.00 o                         
  18   1   0          5.03         31.79       101.35 o                         
   0   2   0       4532.42       4326.83       203.09 o                         
   1   2   0        227.21        179.15        17.25 o                         
   2   2   0        511.68        447.82        31.18 o                         
   3   2   0        986.92        903.57        19.68 o                         
   4   2   0       2964.36       2979.79        33.48 o                         
   5   2   0       2903.85       2984.88        87.87 o                         
   6   2   0        625.35        596.82        27.32 o                         
   7   2   0        396.76        362.00        35.92 o                         
   8   2   0       1695.74       1822.49        55.62 o                         
   9   2   0       1438.04       1364.41        29.05 o                         
  10   2   0        412.92        431.19        27.67 o                         
  11   2   0         93.62         96.76        35.19 o                         
  12   2   0        150.24        159.66        37.56 o                         
  13   2   0       1137.49       1099.69        41.82 o                         
  14   2   0        649.78        626.58        50.96 o                         
  15   2   0        407.42        410.82        71.28 o                         
  16   2   0        369.02        392.11        73.81 o                         
  17   2   0          6.94         15.91        79.88 o                         
  18   2   0        121.16        125.82       138.27 o                         
   0   3   0        742.07        629.93        50.61 o                         
   1   3   0        233.47        279.57        35.03 o                         
   2   3   0       3016.79       2729.52       132.81 o                         
   5   3   0        522.58        490.81        80.07 o                         
   6   3   0        340.32        354.29        50.19 o                         
   7   3   0          5.43         12.64        39.19 o                         
   8   3   0       1493.39       1525.11        38.61 o                         
   9   3   0        544.20        602.37        33.47 o                         
  10   3   0       1944.79       1853.01        42.23 o                         
  11   3   0        280.24        281.96        32.98 o                         
  12   3   0        427.40        430.91        39.59 o                         
  13   3   0          0.28        -10.48        45.13 o                         
  14   3   0        805.90        881.24        49.60 o                         
  15   3   0       1192.76       1161.08        70.77 o                         
  16   3   0        655.50        647.28        83.58 o                         
  17   3   0          1.80          7.66       103.75 o                         
  18   3   0        153.81        142.12       135.40 o                         
   0   4   0        526.62        541.97        80.46 o                         
   1   4   0        405.33        414.90        41.40 o                         
   2   4   0        421.07        387.97        48.86 o                         
   3   4   0         34.94         48.20        42.47 o                         
   4   4   0       1613.73       1668.86        63.32 o                         
   5   4   0        298.77        246.81        59.96 o                         
   6   4   0        618.24        635.03        64.41 o                         
   7   4   0       1002.80       1028.38        43.39 o                         
   8   4   0        382.21        378.61        39.72 o                         
   9   4   0         32.32         38.57        32.72 o                         
  10   4   0        495.02        496.05        46.84 o                         
  11   4   0         72.25        106.52        49.83 o                         
  12   4   0        322.82        312.35        57.10 o                         
  13   4   0        110.36        135.87        54.98 o                         
  14   4   0        148.40         96.88        58.56 o                         
  15   4   0        202.57        175.68        80.23 o                         
  16   4   0        344.21        332.43        97.69 o                         
  17   4   0         11.37         27.12       184.68 o                         
   0   5   0       2536.43       2720.51       132.50 o                         
   1   5   0        928.02        986.26        81.54 o                         
   2   5   0         18.57         49.89        71.72 o                         
   3   5   0       1651.14       1727.59        55.23 o                         
   4   5   0       1169.54       1163.14        55.88 o                         
   5   5   0        144.85        146.33        50.96 o                         
   6   5   0       2277.42       2394.69        66.08 o                         
   7   5   0        505.61        494.81        58.54 o                         
   8   5   0         42.02         67.42        48.99 o                         
   9   5   0       1356.77       1433.93        62.10 o                         
  10   5   0          0.58          8.10        58.43 o                         
  11   5   0        438.81        373.41        65.84 o                         
  12   5   0       2042.68       2054.31        79.30 o                         
  13   5   0         29.76         45.40        76.40 o                         
  14   5   0        303.66        303.80        70.53 o                         
  15   5   0        586.60        486.70        89.14 o                         
  16   5   0         32.39         37.60       137.31 o                         
   0   6   0         20.43          8.11       139.66 o                         
   1   6   0       1703.95       1737.13       103.71 o                         
   2   6   0        252.61        255.78        57.54 o                         
   3   6   0         70.90         56.73        56.14 o                         
   4   6   0        365.94        381.64        58.77 o                         
   5   6   0        354.04        428.01        65.12 o                         
   6   6   0         32.81         20.29        70.43 o                         
   7   6   0       1909.52       1901.71        93.99 o                         
   8   6   0        136.64        137.99        65.44 o                         
   9   6   0         21.10         20.61        70.86 o                         
  10   6   0         87.22         81.59        86.50 o                         
  11   6   0        517.00        554.16        79.96 o                         
  12   6   0          0.05         14.04        88.16 o                         
  13   6   0        359.73        388.90        98.74 o                         
  14   6   0        171.24        172.10       143.37 o                         
   0   7   0        747.05        745.90       185.30 o                         
   1   7   0        412.26        452.42        84.32 o                         
   2   7   0          5.19          7.81        82.58 o                         
   3   7   0        625.09        653.83        85.39 o                         
   4   7   0        103.97         74.57        73.06 o                         
   5   7   0         43.11         74.62        73.65 o                         
   6   7   0         84.24         73.41        77.21 o                         
   7   7   0        453.95        437.65        94.71 o                         
   8   7   0         88.77         58.05        78.22 o                         
   9   7   0        187.60        220.66        89.19 o                         
  10   7   0         64.85         86.72       101.28 o                         
  11   7   0          8.94         19.72       102.86 o                         
  12   7   0        226.44        200.79       117.83 o                         
   0   8   0          4.34         17.11       213.14 o                         
   1   8   0        736.05        752.56       158.03 o                         
   2   8   0        274.85        248.67       143.63 o                         
   3   8   0       1508.34       1474.70       114.96 o                         
   4   8   0        113.52        153.94       104.92 o                         
   5   8   0        241.56        220.38       139.44 o                         
   6   8   0        152.60        148.39       133.44 o                         
   7   8   0        646.54        579.83       116.94 o                         
   8   8   0        494.19        448.43       118.49 o                         
   9   8   0       1188.43       1193.62       239.53 o                         
  10   8   0        387.75        392.04       200.22 o                         
   0   9   0        144.73        149.40       261.09 o                         
   1   9   0         42.07         49.81       171.20 o                         
   2   9   0         75.23         77.14       184.75 o                         
   3   9   0        224.16        179.39       219.32 o                         
   1   0   1        380.80        459.70        16.37 o                         
   3   0   1       3287.94       3055.30        49.45 o                         
   5   0   1       2064.47       2162.38        25.34 o                         
   7   0   1         76.26         85.84        31.50 o                         
   9   0   1       2809.93       3010.79       106.68 o                         
  11   0   1         66.87         67.82        35.33 o                         
  13   0   1        785.44        749.83        51.73 o                         
  15   0   1       1055.78       1031.54        69.60 o                         
  17   0   1         70.65         86.26        94.26 o                         
   0   1   1       1003.42       1008.84        21.42 o                         
   1   1   1        363.68        387.07        10.12 o                         
   2   1   1       4355.71       4309.71        49.77 o                         
   3   1   1       3807.73       3794.49        37.73 o                         
   4   1   1      12127.08      11616.31        72.51 o                         
   5   1   1        517.13        518.70        11.46 o                         
   6   1   1         88.97         76.76        11.96 o                         
   7   1   1        195.97        190.65        16.06 o                         
   8   1   1       2214.58       2191.58        35.31 o                         
   9   1   1        938.25        982.89        50.72 o                         
  10   1   1       2681.89       2732.05        45.22 o                         
  11   1   1         41.83         32.57        34.41 o                         
  12   1   1        232.64        263.47        38.25 o                         
  13   1   1        109.35        107.69        33.64 o                         
  14   1   1        730.89        732.25        41.35 o                         
  15   1   1        548.81        498.35        47.45 o                         
  16   1   1        788.75        803.35        57.60 o                         
  17   1   1          3.33         21.69        70.65 o                         
  18   1   1        144.49        132.21        96.18 o                         
   0   2   1      16344.65      17382.65       302.63 o                         
   1   2   1       1032.65       1128.59        22.16 o                         
   2   2   1        126.31        108.34        10.56 o                         
   3   2   1         18.79          8.42        12.52 o                         
   4   2   1        152.48        185.34        15.06 o                         
   5   2   1        225.32        252.08        26.49 o                         
   6   2   1       4164.54       4228.10        35.28 o                         
   7   2   1       1063.30       1054.41        32.60 o                         
   8   2   1        627.60        648.27        31.25 o                         
   9   2   1         45.64         54.58        24.68 o                         
  10   2   1         46.87         48.12        24.01 o                         
  11   2   1        127.05        101.01        31.40 o                         
  12   2   1       1672.34       1734.35        53.68 o                         
  13   2   1         79.83         88.58        44.57 o                         
  14   2   1        153.94        161.13        51.29 o                         
  15   2   1        141.69        136.94        50.78 o                         
  16   2   1          6.47        -10.38        61.21 o                         
  17   2   1         16.99         25.81        99.11 o                         
  18   2   1       1041.86       1132.58       131.60 o                         
   0   3   1       3045.59       3181.37        67.06 o                         
   1   3   1        255.61        278.27        14.88 o                         
   2   3   1        142.88        178.80        25.85 o                         
   3   3   1        206.21        183.25        14.61 o                         
   4   3   1        252.73        226.52        25.74 o                         
   5   3   1        201.07        192.15        22.77 o                         
   6   3   1       1920.10       1906.63        38.56 o                         
   7   3   1        189.23        208.73        25.84 o                         
   8   3   1         71.93         56.53        31.97 o                         
   9   3   1        737.70        756.02        44.56 o                         
  10   3   1        184.26        172.05        43.35 o                         
  11   3   1        125.44        121.74        44.66 o                         
  12   3   1       1151.08       1220.26        53.77 o                         
  13   3   1        117.96        112.33        50.29 o                         
  14   3   1        100.39        107.20        67.44 o                         
  15   3   1        157.33        132.71        66.82 o                         
  16   3   1        116.60        106.72        72.00 o                         
  17   3   1         40.15         45.57        91.17 o                         
  18   3   1        440.44        370.37       172.30 o                         
   0   4   1       1923.50       1984.58        37.14 o                         
   1   4   1       1971.79       2041.04        47.50 o                         
   2   4   1       1194.00       1272.42        43.03 o                         
   3   4   1         69.12        106.21        38.82 o                         
   4   4   1       2412.36       2300.05        98.14 o                         
   5   4   1       1349.94       1411.80        69.35 o                         
   6   4   1        771.29        791.65        37.03 o                         
   7   4   1       2115.30       2182.06        36.32 o                         
   8   4   1       1422.58       1517.33        51.95 o                         
   9   4   1        151.80        164.59        47.38 o                         
  10   4   1        645.81        680.91        50.82 o                         
  11   4   1        645.89        603.81        64.31 o                         
  12   4   1        284.12        257.19        58.51 o                         
  13   4   1        933.14        848.26        61.38 o                         
  14   4   1        731.17        723.93        64.22 o                         
  15   4   1          5.83          2.71        73.03 o                         
  16   4   1        581.87        581.92        92.83 o                         
   0   5   1        292.09        281.02        46.60 o                         
   1   5   1        110.90        104.10        28.85 o                         
   2   5   1        264.32        292.85        29.64 o                         
   3   5   1       2650.69       2792.53        57.29 o                         
   4   5   1        298.42        350.19        48.46 o                         
   5   5   1         61.46         68.01        43.33 o                         
   6   5   1         12.16          9.33        61.18 o                         
   7   5   1         35.33         10.20        54.85 o                         
   8   5   1         44.64         37.68        63.92 o                         
   9   5   1        537.86        559.42        65.52 o                         
  10   5   1        151.37        170.23        66.05 o                         
  11   5   1        193.44        142.06       115.10 o                         
  12   5   1         14.49         -4.65        87.88 o                         
  13   5   1         54.33         57.58        76.65 o                         
  14   5   1         48.62         58.41        75.30 o                         
  15   5   1        649.76        657.89        90.63 o                         
  16   5   1        111.94         18.04       192.88 o                         
   0   6   1        100.15        111.03        76.07 o                         
   1   6   1        112.80        136.93        50.53 o                         
   2   6   1        385.08        415.08        72.40 o                         
   3   6   1        753.32        752.67        58.74 o                         
   4   6   1        670.76        758.21        61.65 o                         
   5   6   1        123.07        119.07        53.84 o                         
   6   6   1        235.81        228.21        61.10 o                         
   7   6   1         26.44          6.28        77.15 o                         
   8   6   1        691.70        693.14        71.88 o                         
   9   6   1        491.55        497.47        90.25 o                         
  10   6   1        579.74        568.53        81.42 o                         
  11   6   1        164.36        122.92        95.03 o                         
  12   6   1        168.44        174.99       104.69 o                         
  13   6   1         32.45         26.24       148.69 o                         
  14   6   1        166.49        162.48       128.66 o                         
   0   7   1       1096.63       1086.63       184.33 o                         
   1   7   1        469.65        535.63        86.12 o                         
   2   7   1         27.75         -6.01        80.39 o                         
   3   7   1       1155.83       1150.43        89.25 o                         
   4   7   1         21.90         27.79        92.36 o                         
   5   7   1        252.23        271.37        75.77 o                         
   6   7   1       1110.03       1089.51       105.33 o                         
   7   7   1        342.99        337.52       104.70 o                         
   8   7   1         44.69         35.21        98.02 o                         
   9   7   1        695.38        694.02       100.95 o                         
  10   7   1         21.88          5.90       106.18 o                         
  11   7   1        536.91        456.61       120.85 o                         
  12   7   1        900.53        800.79       230.82 o                         
   0   8   1        501.40        496.74       216.11 o                         
   1   8   1        349.94        279.11       131.00 o                         
   2   8   1         84.95         67.83       138.30 o                         
   3   8   1        364.81        368.42       142.14 o                         
   4   8   1         10.72         52.75       130.64 o                         
   5   8   1         33.81         33.87       132.50 o                         
   6   8   1        124.25        141.51       142.37 o                         
   7   8   1        334.89        360.88       153.04 o                         
   9   8   1         93.84         80.13       213.14 o                         
  10   8   1         39.32         36.34       223.02 o                         
   0   9   1         96.60         50.52       221.29 o                         
   1   9   1        726.70        725.08       186.52 o                         
   2   9   1          6.69          5.50       230.44 o                         
   0   0   2       8545.01       8083.00       205.84 o                         
   2   0   2       3235.76       3234.98       118.00 o                         
   4   0   2        252.42        207.60        26.94 o                         
   6   0   2       6091.16       6276.28        44.73 o                         
   8   0   2        267.75        309.89        37.73 o                         
  10   0   2        690.92        664.89        45.28 o                         
  12   0   2       2636.37       2606.24        62.88 o                         
  14   0   2        300.81        291.40        68.64 o                         
  16   0   2         58.78         54.77        74.47 o                         
  18   0   2        982.98        966.35       190.78 o                         
   0   1   2        784.17        851.95        27.16 o                         
   1   1   2       2259.51       2310.56        32.93 o                         
   2   1   2       1756.02       1780.09        21.00 o                         
   3   1   2       1614.48       1704.38        32.26 o                         
   4   1   2       3201.88       3301.80        44.33 o                         
   5   1   2        201.88        197.80        22.35 o                         
   6   1   2        119.96        141.27        20.97 o                         
   7   1   2        364.65        358.32        21.92 o                         
   8   1   2        620.19        625.50        22.68 o                         
   9   1   2       1875.12       1862.18        30.99 o                         
  10   1   2        814.54        839.69        31.50 o                         
  11   1   2         10.89          9.29        36.98 o                         
  12   1   2         74.54         52.11        45.03 o                         
  13   1   2        232.13        231.83        47.07 o                         
  14   1   2        291.25        268.56        46.73 o                         
  15   1   2        253.16        269.13        51.28 o                         
  16   1   2        501.32        466.59        57.98 o                         
  17   1   2        207.47        206.63        70.88 o                         
  18   1   2         41.90         41.64       186.24 o                         
   0   2   2       1999.15       2116.70        45.30 o                         
   1   2   2       1608.72       1725.50        26.47 o                         
   2   2   2       1433.74       1467.45        26.36 o                         
   3   2   2       1363.16       1469.68        36.56 o                         
   4   2   2        988.82        974.51        46.37 o                         
   5   2   2        406.92        399.24        20.00 o                         
   6   2   2        666.27        642.36        24.30 o                         
   7   2   2       1042.40       1125.64        36.61 o                         
   8   2   2        688.55        680.93        25.86 o                         
   9   2   2        606.41        649.98        28.41 o                         
  10   2   2        539.23        508.33        45.43 o                         
  11   2   2        204.36        201.49        41.58 o                         
  12   2   2        300.43        293.82        46.49 o                         
  13   2   2        472.88        499.56        50.20 o                         
  14   2   2        220.23        200.39        54.74 o                         
  15   2   2        356.95        353.16        70.69 o                         
  16   2   2        224.69        184.83        70.85 o                         
  17   2   2         73.93        112.83        88.49 o                         
  18   2   2        102.00         79.64       173.98 o                         
   0   3   2        310.66        329.53        50.86 o                         
   1   3   2         10.05         12.20        32.80 o                         
   2   3   2       2014.39       2081.95        40.27 o                         
   3   3   2       2119.80       2138.55        76.81 o                         
   4   3   2       1520.81       1536.70        38.49 o                         
   5   3   2        416.66        449.68        40.73 o                         
   6   3   2        412.96        365.42        54.59 o                         
   7   3   2         47.58         64.77        34.21 o                         
   8   3   2       1033.15       1069.60        31.65 o                         
   9   3   2       1466.05       1445.17        52.30 o                         
  10   3   2       1027.02       1054.77        55.89 o                         
  11   3   2         64.88         64.37        58.31 o                         
  12   3   2         22.73         81.91        64.70 o                         
  13   3   2        225.56        258.32        62.27 o                         
  14   3   2        368.57        402.00        68.18 o                         
  15   3   2        541.63        560.53        77.56 o                         
  16   3   2        628.32        662.56        79.82 o                         
  17   3   2         63.89         48.44       136.95 o                         
   0   4   2       1730.66       1716.01        63.19 o                         
   1   4   2         11.03          7.87        23.17 o                         
   2   4   2        299.42        306.46        31.08 o                         
   3   4   2        856.08        843.70        63.06 o                         
   4   4   2        191.64        187.56        46.16 o                         
   5   4   2       1165.93       1258.74        49.81 o                         
   6   4   2       1526.06       1527.87        55.99 o                         
   7   4   2          7.51          6.99        53.97 o                         
   8   4   2         17.79         14.36        49.44 o                         
   9   4   2         84.97         69.60        57.13 o                         
  10   4   2        208.20        192.80        51.52 o                         
  11   4   2         67.18         69.49        63.53 o                         
  12   4   2        811.02        684.53        72.34 o                         
  13   4   2        447.15        464.76        78.81 o                         
  14   4   2         33.61         27.18        78.00 o                         
  15   4   2         65.08         36.41        84.43 o                         
  16   4   2        169.56        201.45       133.34 o                         
  17   4   2         28.33         51.77       182.96 o                         
   0   5   2       2568.76       2705.58        73.16 o                         
   1   5   2        139.35        151.23        38.88 o                         
   2   5   2        292.09        359.96        36.12 o                         
   3   5   2        772.36        829.59        58.58 o                         
   4   5   2          1.24         -6.73        69.19 o                         
   5   5   2        103.78        126.00        73.03 o                         
   6   5   2       1878.75       1893.98        80.60 o                         
   7   5   2         23.84         46.54        56.71 o                         
   8   5   2        156.30        119.51        61.17 o                         
   9   5   2        535.39        569.66        70.60 o                         
  10   5   2         16.06         35.24        68.40 o                         
  11   5   2         70.76         67.40        65.10 o                         
  12   5   2        975.62        925.77        84.59 o                         
  13   5   2         25.45         17.59        81.07 o                         
  14   5   2        139.24        154.76        81.46 o                         
  15   5   2        272.38        261.65       184.06 o                         
   0   6   2        136.53        117.02        74.48 o                         
   1   6   2        842.17        861.44        82.10 o                         
   2   6   2        344.97        382.84        63.31 o                         
   3   6   2        139.64        151.79        57.57 o                         
   4   6   2        417.93        424.68        73.69 o                         
   5   6   2        790.27        845.37        93.57 o                         
   6   6   2          8.07        -14.24        96.32 o                         
   7   6   2        883.42        887.08        91.88 o                         
   8   6   2        304.13        305.34        87.11 o                         
   9   6   2        147.87        164.23        90.10 o                         
  10   6   2        346.72        323.18        91.21 o                         
  11   6   2        308.83        301.98        96.86 o                         
  12   6   2         16.14         47.35       102.73 o                         
  13   6   2        741.80        665.43       148.73 o                         
   0   7   2        214.02        126.70        94.07 o                         
   1   7   2        380.57        416.59        91.40 o                         
   2   7   2        263.07        263.95        88.98 o                         
   3   7   2        249.97        254.19       116.02 o                         
   4   7   2         35.80         -6.14       156.21 o                         
   5   7   2        234.11        206.13       168.09 o                         
   6   7   2        160.27        174.45       175.09 o                         
   7   7   2        433.13        455.72        99.81 o                         
   8   7   2        167.90        133.64       101.06 o                         
   9   7   2        216.51        262.73       111.90 o                         
  10   7   2        165.21        132.22       131.55 o                         
  11   7   2         79.98         78.73       171.45 o                         
   0   8   2        130.97        137.92       178.95 o                         
   1   8   2        209.35        161.22       118.46 o                         
   2   8   2        267.09        241.76       120.05 o                         
   3   8   2        747.74        726.31       192.55 o                         
   4   8   2        387.22        461.96       198.80 o                         
   5   8   2        255.56        352.51       208.86 o                         
   6   8   2         81.05        149.23       213.82 o                         
   7   8   2         81.32         46.82       204.30 o                         
   0   9   2        458.49        435.83       210.34 o                         
   1   9   2        170.37        149.79       137.00 o                         
   1   0   3       3959.74       4118.81        85.12 o                         
   3   0   3       2539.02       2647.18        51.33 o                         
   5   0   3       1362.97       1302.90        42.07 o                         
   7   0   3       2344.69       2429.36        41.21 o                         
   9   0   3        779.98        901.02        53.47 o                         
  11   0   3        633.88        688.92        60.80 o                         
  13   0   3        587.36        584.11        62.38 o                         
  15   0   3        172.98        225.14        72.81 o                         
  17   0   3        272.52        214.75       109.98 o                         
   0   1   3       1181.46       1219.93        55.98 o                         
   1   1   3        304.79        326.01        21.33 o                         
   2   1   3       4349.60       4457.11        45.81 o                         
   3   1   3        912.77        916.49        21.79 o                         
   4   1   3       1186.68       1222.59        25.91 o                         
   5   1   3        489.55        540.44        21.22 o                         
   6   1   3       1046.22       1121.23        35.72 o                         
   7   1   3        319.44        316.13        29.75 o                         
   8   1   3       1580.64       1678.23        30.64 o                         
   9   1   3        908.86        920.14        33.31 o                         
  10   1   3       1325.28       1407.00        36.04 o                         
  11   1   3          7.42         -9.21        39.51 o                         
  12   1   3        135.98        158.70        47.40 o                         
  13   1   3        331.78        325.38        51.45 o                         
  14   1   3        571.16        600.74        56.30 o                         
  15   1   3        152.96        156.28        53.53 o                         
  16   1   3       1160.47       1194.10        60.98 o                         
  17   1   3         23.02         36.41        67.00 o                         
  18   1   3         68.33        114.70       141.78 o                         
   0   2   3       2234.67       2411.34        75.25 o                         
   1   2   3        652.06        693.27        31.14 o                         
   2   2   3        494.45        550.65        25.86 o                         
   3   2   3        914.85        915.56        23.89 o                         
   4   2   3        410.70        418.44        26.94 o                         
   5   2   3       1392.03       1377.16        57.38 o                         
   6   2   3       4170.59       4484.87        70.45 o                         
   7   2   3        127.85        141.68        25.32 o                         
   8   2   3         33.50         39.83        38.37 o                         
   9   2   3        462.90        474.35        35.89 o                         
  10   2   3        144.79        143.78        41.77 o                         
  11   2   3        249.41        285.21        46.78 o                         
  12   2   3       2115.16       2143.99        71.22 o                         
  13   2   3        518.65        517.19        56.92 o                         
  14   2   3        239.18        236.85        65.21 o                         
  15   2   3         83.27         89.77        71.18 o                         
  16   2   3         39.17         52.40        70.12 o                         
  17   2   3        165.53        174.67        91.71 o                         
   0   3   3       2897.73       2916.44        50.05 o                         
   1   3   3        471.12        483.48        28.87 o                         
   2   3   3        701.18        698.31        27.07 o                         
   3   3   3       1727.94       1814.12        42.43 o                         
   4   3   3        788.96        773.57        34.50 o                         
   5   3   3        228.65        221.62        38.40 o                         
   6   3   3       1573.20       1649.56        59.90 o                         
   7   3   3        203.83        214.23        44.32 o                         
   8   3   3        288.40        301.06        53.39 o                         
   9   3   3        587.62        621.57        62.17 o                         
  10   3   3        139.45        138.18        62.01 o                         
  11   3   3        123.24        108.27        58.70 o                         
  12   3   3        564.94        527.45        66.59 o                         
  13   3   3        107.24         94.58        68.23 o                         
  14   3   3        137.40        172.21        77.69 o                         
  15   3   3        369.32        395.63        91.52 o                         
  16   3   3        187.14        195.30        87.86 o                         
   0   4   3         56.99         65.77        58.02 o                         
   1   4   3       1060.71       1119.51        47.28 o                         
   2   4   3       1346.42       1382.58        50.20 o                         
   3   4   3        533.99        550.49        54.96 o                         
   4   4   3        705.47        766.76        58.62 o                         
   5   4   3        753.24        778.44        47.55 o                         
   6   4   3        405.38        441.60        47.70 o                         
   7   4   3        680.33        687.71        63.96 o                         
   8   4   3        248.16        278.13        55.80 o                         
   9   4   3        222.62        250.21        56.93 o                         
  10   4   3        809.99        900.13        67.09 o                         
  11   4   3        195.50        214.94        72.56 o                         
  12   4   3        322.38        368.82        89.60 o                         
  13   4   3        708.57        733.76        99.02 o                         
  14   4   3        117.65        192.93        90.82 o                         
  15   4   3        194.73        189.40       112.57 o                         
   0   5   3        161.47        139.12        99.28 o                         
   1   5   3        506.69        512.99        79.61 o                         
   2   5   3        452.86        468.17        63.92 o                         
   3   5   3        688.67        707.52        57.23 o                         
   4   5   3        312.29        308.72        55.32 o                         
   5   5   3        419.25        436.28        55.22 o                         
   6   5   3         44.57         36.60        66.44 o                         
   7   5   3        321.30        300.78        76.71 o                         
   8   5   3        452.65        449.40        82.96 o                         
   9   5   3       1750.30       1658.27        81.07 o                         
  10   5   3        478.07        414.40        77.14 o                         
  11   5   3         55.09         63.18        79.80 o                         
  12   5   3         29.77         18.66        85.72 o                         
  13   5   3        320.61        371.67       105.82 o                         
  14   5   3         77.60          1.88       194.24 o                         
   0   6   3        640.81        783.01       132.98 o                         
   1   6   3         60.66         12.40        92.10 o                         
   2   6   3       1049.91       1214.02       104.34 o                         
   3   6   3        514.73        651.55        84.45 o                         
   4   6   3        885.89        892.66        98.32 o                         
   5   6   3        182.41        153.87       111.30 o                         
   6   6   3        391.91        380.56       103.07 o                         
   7   6   3         50.20         43.17       103.72 o                         
   8   6   3        155.57        128.23       109.91 o                         
   9   6   3        270.09        224.39        94.91 o                         
  10   6   3        665.70        603.07        89.14 o                         
  11   6   3         16.62          4.68       107.28 o                         
  12   6   3        298.25        294.96       135.39 o                         
   0   7   3       1152.64       1165.12       186.90 o                         
   1   7   3        444.23        464.07       118.15 o                         
   2   7   3          6.92         24.13       122.42 o                         
   3   7   3        560.94        635.80       120.01 o                         
   4   7   3        103.97        105.08       122.70 o                         
   5   7   3        478.79        508.48       130.90 o                         
   6   7   3        693.51        687.09       136.38 o                         
   7   7   3        227.20        232.41       127.20 o                         
   8   7   3         22.97          0.94       130.28 o                         
   9   7   3        700.18        666.84       149.73 o                         
  10   7   3         36.23        108.59       182.25 o                         
   0   8   3         66.28         53.36       212.96 o                         
   1   8   3         25.14          5.43       140.03 o                         
   2   8   3        297.34        265.06       199.15 o                         
   3   8   3        167.73        147.51       134.74 o                         
   4   8   3        203.06        161.80       145.63 o                         
   5   8   3        224.22        183.46       141.44 o                         
   6   8   3        231.68        207.31       217.68 o                         
   7   8   3         66.12         52.96       215.22 o                         
   0   0   4       1164.77       1228.06        33.31 o                         
   2   0   4        769.63        816.62        25.24 o                         
   4   0   4        884.98        894.38       103.06 o                         
   6   0   4       4695.90       4871.80        94.40 o                         
   8   0   4        110.79        117.61        53.28 o                         
  10   0   4         71.31         53.97        57.78 o                         
  12   0   4       2522.10       2587.75        89.30 o                         
  14   0   4        356.36        353.23        74.83 o                         
  16   0   4         98.56        131.12        93.71 o                         
   0   1   4        404.11        439.99        43.20 o                         
   1   1   4        617.45        608.55        28.90 o                         
   2   1   4        772.51        817.06        36.39 o                         
   3   1   4       1831.08       1838.93        37.24 o                         
   4   1   4       1081.74       1126.54        27.53 o                         
   5   1   4        531.30        537.18        25.67 o                         
   6   1   4        188.19        197.03        24.64 o                         
   7   1   4        415.80        416.38        40.14 o                         
   8   1   4        254.15        277.97        38.96 o                         
   9   1   4        364.56        380.46        41.09 o                         
  10   1   4        372.79        394.47        44.61 o                         
  11   1   4        282.80        281.95        51.22 o                         
  12   1   4        146.03        142.68        54.69 o                         
  13   1   4        370.40        341.62        59.15 o                         
  14   1   4        276.72        233.11        59.47 o                         
  15   1   4        360.61        380.64        67.62 o                         
  16   1   4        436.99        428.67        70.82 o                         
  17   1   4         87.26        115.36       143.80 o                         
   0   2   4        712.33        727.39        40.63 o                         
   1   2   4       1412.47       1477.12        35.61 o                         
   2   2   4       1588.68       1660.73        41.92 o                         
   3   2   4       1087.31       1163.97        35.04 o                         
   4   2   4        661.07        675.13        28.60 o                         
   5   2   4        343.83        370.61        36.69 o                         
   6   2   4        564.54        614.87        38.25 o                         
   7   2   4       1284.11       1303.51        63.49 o                         
   8   2   4        499.12        536.95        57.90 o                         
   9   2   4        209.07        221.40        56.19 o                         
  10   2   4        762.48        775.83        73.28 o                         
  11   2   4        232.91        270.29        62.51 o                         
  12   2   4        385.86        372.48        65.84 o                         
  13   2   4        326.62        316.58        67.52 o                         
  14   2   4        148.31        172.76        69.88 o                         
  15   2   4        170.68        182.54        78.87 o                         
  16   2   4        248.73        219.03       117.20 o                         
   0   3   4        163.65        156.46        43.74 o                         
   1   3   4        590.28        629.99        37.38 o                         
   2   3   4       1259.85       1330.12        37.19 o                         
   3   3   4        866.80        917.17        34.08 o                         
   4   3   4        332.66        354.72        37.37 o                         
   5   3   4        166.54        158.18        52.01 o                         
   6   3   4        131.61        113.48        55.06 o                         
   7   3   4        292.78        305.81        70.59 o                         
   8   3   4        766.82        829.20        75.81 o                         
   9   3   4       1976.03       2003.90        81.12 o                         
  10   3   4        711.26        704.39        84.53 o                         
  11   3   4        186.43        225.70        67.35 o                         
  12   3   4         55.17         60.53        79.28 o                         
  13   3   4        133.45        125.86        85.71 o                         
  14   3   4        231.47        254.59        85.07 o                         
  15   3   4        340.67        282.95       114.30 o                         
   0   4   4       1373.48       1465.30        80.49 o                         
   1   4   4        284.57        310.34        43.49 o                         
   2   4   4        247.89        264.14        37.76 o                         
   3   4   4        227.28        254.92        54.16 o                         
   4   4   4         93.69         82.61        52.72 o                         
   5   4   4         53.48         64.57        51.26 o                         
   6   4   4        734.22        771.51        59.47 o                         
   7   4   4        198.41        168.38        63.27 o                         
   8   4   4         61.33         32.43        69.24 o                         
   9   4   4        243.28        240.98        74.87 o                         
  10   4   4        229.13        253.61        77.56 o                         
  11   4   4        108.38        148.14        96.57 o                         
  12   4   4        484.01        515.65        79.50 o                         
  13   4   4         46.87         91.30        82.24 o                         
  14   4   4         13.21         10.20       145.62 o                         
   0   5   4       2031.94       2129.39        90.21 o                         
   1   5   4         29.99         35.93        56.56 o                         
   2   5   4        389.35        389.66        65.44 o                         
   3   5   4        733.03        763.73        61.66 o                         
   4   5   4        461.14        443.75        76.09 o                         
   5   5   4        261.71        204.52        89.79 o                         
   6   5   4       1366.71       1377.05        81.93 o                         
   7   5   4         13.97         36.40        70.03 o                         
   8   5   4        379.80        427.26        83.58 o                         
   9   5   4        399.04        376.02        95.97 o                         
  10   5   4        217.12        258.43       102.62 o                         
  11   5   4         44.12         29.89       102.30 o                         
  12   5   4        500.73        534.09       112.40 o                         
   0   6   4         11.27        -17.35       150.69 o                         
   1   6   4        574.58        570.45       112.21 o                         
   2   6   4        198.02        213.28        77.70 o                         
   3   6   4        391.36        425.44       101.28 o                         
   4   6   4        264.22        209.26        96.66 o                         
   5   6   4        998.04        979.61        94.93 o                         
   6   6   4         23.48         35.45        91.78 o                         
   7   6   4        422.83        399.05        95.53 o                         
   8   6   4        123.43        118.82        91.96 o                         
   9   6   4        299.45        337.83        97.05 o                         
  10   6   4        307.89        274.97        98.01 o                         
   0   7   4         99.92        185.79       188.28 o                         
   1   7   4        208.03        256.21       132.97 o                         
   2   7   4        162.84        101.49       198.69 o                         
   3   7   4         65.09         38.42       207.16 o                         
   4   7   4        304.76        367.09       221.42 o                         
   5   7   4        335.52        301.70       141.89 o                         
   6   7   4        320.10        340.83       135.75 o                         
   7   7   4        232.33        318.27       148.64 o                         
   8   7   4        123.19        134.20       186.50 o                         
   1   8   4         86.56        127.98       202.68 o                         
   2   8   4        140.79        203.48       242.68 o                         
   3   8   4        637.21        634.78       226.10 o                         
   1   0   5       1062.09       1176.82        29.20 o                         
   3   0   5        570.78        598.38        61.57 o                         
   5   0   5        422.84        412.09        56.34 o                         
   7   0   5       1620.25       1724.48        73.80 o                         
   9   0   5        253.57        221.07        82.22 o                         
  11   0   5        282.27        262.94        79.97 o                         
  13   0   5        396.24        398.15        86.55 o                         
  15   0   5        252.54        258.24       133.02 o                         
   0   1   5         96.08        136.82        71.19 o                         
   1   1   5          5.55          0.84        49.08 o                         
   2   1   5        799.41        788.48        42.47 o                         
   3   1   5       1361.04       1399.88        47.56 o                         
   4   1   5        775.02        850.85        47.64 o                         
   5   1   5        193.34        216.35        44.35 o                         
   6   1   5        106.81        129.88        43.04 o                         
   7   1   5         36.96         51.27        46.80 o                         
   8   1   5        413.55        441.50        54.57 o                         
   9   1   5        595.29        583.97        56.72 o                         
  10   1   5        482.86        496.09        57.52 o                         
  11   1   5         59.15         53.64        62.60 o                         
  12   1   5        242.64        315.92        66.37 o                         
  13   1   5         98.05         88.88        66.15 o                         
  14   1   5        211.49        235.58        69.39 o                         
  15   1   5        413.34        352.27       120.46 o                         
   0   2   5       1253.86       1296.55        56.53 o                         
   1   2   5        529.38        598.19        37.38 o                         
   2   2   5         28.07         28.43        35.44 o                         
   3   2   5        240.51        265.30        45.09 o                         
   4   2   5        144.07        202.84        57.09 o                         
   5   2   5         17.33         30.06        66.81 o                         
   6   2   5       1460.00       1511.83        69.98 o                         
   7   2   5        497.80        580.30        58.48 o                         
   8   2   5         60.40         85.01        68.89 o                         
   9   2   5        287.84        296.91        67.65 o                         
  10   2   5         24.20         33.51        68.89 o                         
  11   2   5        213.37        259.78        65.84 o                         
  12   2   5        933.24       1011.99        88.33 o                         
  13   2   5         10.49         17.78        81.63 o                         
  14   2   5        107.08        132.84       104.18 o                         
   0   3   5        670.71        742.47        60.17 o                         
   1   3   5         28.89         37.36        38.97 o                         
   2   3   5        166.44        173.34        44.80 o                         
   3   3   5       1103.82       1255.23        62.51 o                         
   4   3   5        532.71        616.20        65.33 o                         
   5   3   5        108.33        124.99        76.61 o                         
   6   3   5        418.06        414.65        82.97 o                         
   7   3   5         40.24         78.46        80.92 o                         
   8   3   5        233.22        198.45        91.28 o                         
   9   3   5        312.63        320.21        77.16 o                         
  10   3   5        396.36        431.95        98.98 o                         
  11   3   5        244.79        250.58        90.49 o                         
  12   3   5        205.24        223.60        95.95 o                         
  13   3   5         33.06         21.64        88.97 o                         
   0   4   5        576.97        657.40        85.66 o                         
   1   4   5        504.74        567.52        62.03 o                         
   2   4   5        391.55        418.72        73.93 o                         
   3   4   5        228.12        293.53        64.01 o                         
   4   4   5        294.35        285.45        74.35 o                         
   5   4   5        435.27        428.57        71.56 o                         
   6   4   5         53.03         40.19        66.93 o                         
   7   4   5        427.93        434.15        95.30 o                         
   8   4   5        324.27        341.17        97.08 o                         
   9   4   5        133.64        144.48       138.12 o                         
  10   4   5        318.12        294.99       130.28 o                         
  11   4   5        139.02        149.61       107.55 o                         
  12   4   5         58.58         27.30       191.42 o                         
   0   5   5          1.84         -8.38        89.40 o                         
   1   5   5        309.87        345.57        80.59 o                         
   2   5   5        150.72        118.40        76.63 o                         
   3   5   5        313.11        382.80       110.61 o                         
   4   5   5        260.53        244.98        84.16 o                         
   5   5   5        248.30        291.63        86.72 o                         
   6   5   5          6.13         -4.38        89.53 o                         
   7   5   5        397.28        495.68        94.52 o                         
   8   5   5        133.63        147.62       101.47 o                         
   9   5   5        404.30        430.89       110.03 o                         
  10   5   5        165.30        121.89       130.35 o                         
  11   5   5        453.71        500.98       187.05 o                         
   3   6   5        262.75        311.51       165.10 o                         
   4   6   5        225.18        250.76       114.59 o                         
   5   6   5         53.13        103.30       137.50 o                         
   6   6   5        530.35        569.22       140.97 o                         
   7   6   5         28.04         17.30       107.38 o                         
   8   6   5        225.56        221.26       139.21 o                         
   9   6   5        325.95        262.60       191.42 o                         
   2   7   5          4.04         17.57       198.98 o                         
   3   7   5        281.01        306.57       211.37 o                         
   4   7   5         36.26         47.58       251.17 o                         
   5   7   5        205.86        214.98       225.90 o                         
   2   0   6         76.04        102.09       123.99 o                         
   4   0   6        402.84        419.45        91.94 o                         
   6   0   6        820.43        798.80        94.12 o                         
   8   0   6        361.75        455.23        95.41 o                         
  10   0   6         74.18        188.01        97.06 o                         
  12   0   6        539.59        556.55       149.82 o                         
   0   1   6        145.51        177.13       115.37 o                         
   1   1   6        136.25        110.12        70.14 o                         
   2   1   6        139.15        120.33        61.59 o                         
   3   1   6       1874.68       2008.38        76.05 o                         
   4   1   6        136.27        111.45        69.49 o                         
   5   1   6        434.51        506.72        97.07 o                         
   6   1   6        322.11        349.72        83.02 o                         
   7   1   6        204.42        201.32        73.31 o                         
   8   1   6        101.09        117.84        75.36 o                         
   9   1   6        763.03        800.85        73.66 o                         
  10   1   6        247.21        222.45        70.62 o                         
  11   1   6        465.03        490.17        75.50 o                         
  12   1   6        193.70        195.38        78.96 o                         
  13   1   6        122.89        107.99       141.39 o                         
   0   2   6        675.53        785.84        76.58 o                         
   1   2   6        710.65        769.90        53.65 o                         
   2   2   6         49.91         77.70        55.48 o                         
   3   2   6         56.26         75.00        64.38 o                         
   4   2   6         53.78         92.16        95.52 o                         
   5   2   6        857.24        831.29        77.42 o                         
   6   2   6         74.07         92.28        72.37 o                         
   7   2   6        952.66        992.21        83.74 o                         
   8   2   6        294.47        357.71        74.68 o                         
   9   2   6        125.14        115.79        74.34 o                         
  10   2   6         89.75        107.62        92.61 o                         
  11   2   6        282.18        227.54        77.75 o                         
  12   2   6         37.06         16.15       137.73 o                         
  13   2   6        754.81        742.98       151.25 o                         
   0   3   6         85.19        119.26        76.72 o                         
   1   3   6        515.19        581.15        65.69 o                         
   2   3   6        270.86        262.03        66.03 o                         
   3   3   6        299.09        356.82        76.81 o                         
   4   3   6        556.04        517.03        94.32 o                         
   5   3   6        111.44        110.30        91.19 o                         
   6   3   6         42.81         66.75        96.68 o                         
   7   3   6        410.54        495.31       100.05 o                         
   8   3   6        151.08        198.62        83.93 o                         
   9   3   6         57.87         81.94        92.22 o                         
  10   3   6        250.68        248.60        99.48 o                         
  11   3   6        284.92        278.54       150.15 o                         
  12   3   6        135.66         94.32       220.54 o                         
   0   4   6       1334.07       1408.73       122.58 o                         
   1   4   6        496.90        549.09        75.85 o                         
   2   4   6         18.10         24.24        79.20 o                         
   3   4   6        333.85        393.54        93.89 o                         
   4   4   6         62.11         70.78        99.64 o                         
   5   4   6         42.28         24.35        99.66 o                         
   6   4   6        863.82        898.42       112.11 o                         
   7   4   6        404.35        443.49       113.08 o                         
   8   4   6         88.41        103.76       121.92 o                         
   9   4   6        512.33        492.37       118.59 o                         
  10   4   6         46.03         60.99       217.21 o                         
   0   5   6        227.15        251.16       186.81 o                         
   1   5   6         45.45         74.30       129.68 o                         
   2   5   6        210.58        172.96       169.66 o                         
   3   5   6        252.85        290.91       132.06 o                         
   4   5   6        444.92        506.78       122.97 o                         
   5   5   6         12.56         27.42       122.83 o                         
   6   5   6        269.78        256.29       132.60 o                         
   7   5   6         33.80         22.29       181.52 o                         
   8   5   6        172.63        215.64       183.60 o                         
   0   6   6         20.09         36.77       212.34 o                         
   1   6   6        160.71        166.05       191.02 o                         
   2   6   6        217.91        141.87       228.05 o                         
   3   6   6        642.69        745.54       242.86 o                         
   4   6   6        375.69        286.86       213.85 o                         
   5   6   6         25.24         43.15       208.93 o                         
   6   6   6         42.37         34.42       209.02 o                         
   1   0   7       1105.70       1100.69       129.29 o                         
   3   0   7        184.72        286.05       208.29 o                         
   5   0   7       1438.49       1342.92       214.49 o                         
   7   0   7       1152.55       1203.68       257.83 o                         
   9   0   7        229.60        227.72       233.04 o                         
   0   1   7        330.24        316.91       113.04 o                         
   1   1   7          7.10         30.39        89.39 o                         
   2   1   7        124.69        102.85        93.30 o                         
   3   1   7        636.91        640.50       122.78 o                         
   4   1   7        476.95        589.70       138.89 o                         
   5   1   7         31.66        -11.83       120.73 o                         
   6   1   7        330.84        471.87       131.21 o                         
   7   1   7          2.72        -31.38       139.12 o                         
   8   1   7        108.30         94.15       150.45 o                         
   9   1   7        335.86        288.13       132.37 o                         
   0   2   7       1282.04       1254.72       125.34 o                         
   1   2   7        269.61        245.12        82.21 o                         
   2   2   7         26.83         39.50        93.53 o                         
   3   2   7        325.88        277.99        95.10 o                         
   4   2   7        130.45        108.45        98.06 o                         
   5   2   7        198.20        203.88       114.01 o                         
   6   2   7        480.67        418.70       111.27 o                         
   7   2   7        227.48        219.49       109.77 o                         
   8   2   7         89.94         74.90       125.97 o                         
   0   3   7         52.95         89.20       187.46 o                         
   1   3   7        245.25        252.34       102.25 o                         
   2   3   7        392.94        359.57       137.40 o                         
   3   3   7        761.12        801.29       108.17 o                         
   4   3   7        286.97        324.24       111.74 o                         
   5   3   7        201.51        270.91       120.95 o                         
   6   3   7        121.19        117.56       115.38 o                         
   7   3   7        165.20        138.54       115.24 o                         
   8   3   7        264.71        173.67       193.86 o                         
   1   4   7        152.29        160.90       146.38 o                         
   2   4   7         64.80        118.67       130.52 o                         
   3   4   7        321.01        324.40       138.34 o                         
   4   4   7        151.71        118.09       113.92 o                         
   5   4   7         96.96        169.82       123.05 o                         
   6   4   7        112.75         61.16       186.74 o                         
   2   5   7        288.69        154.19       233.70 o                         
   3   5   7        287.71        304.33       212.19 o                         
   2   0   8        170.80        305.44       213.98 o                         
   4   0   8        152.59        138.30       227.39 o                         
   1   1   8        238.43        265.33       228.94 o                         
   2   1   8        117.19        157.10       206.13 o                         
   3   1   8        582.16        630.26       256.15 o                         
   4   1   8        212.86        130.10       222.24 o                         
   5   1   8        126.26        140.94       194.83 o                         
   1   2   8        378.19        363.38       204.01 o                         
   2   2   8         19.87         76.41       205.03 o                         
   3   2   8         14.75         -0.51       138.33 o                         
   4   2   8         43.16         54.52       220.39 o                         
   5   2   8        453.83        481.39       219.08 o                         
   2   3   8         46.86         30.31       216.60 o                         
                                                                                
